# Supplementary material for: Global prevalence of organohalide-respiring bacteria dechlorinating polychlorinated biphenyls in sewage sludge
Source: Microbiome. 2024 Mar 16;12:54. doi: 10.1186/s40168-024-01754-8 (PMC10943849; doi:10.1186/s40168-024-01754-8)
Supplement: Supplementary file 3 — Additional file 2: Table S1. The relative abundance (%) of putative organohalide-respiring bacteria identified in the global sewage sludge microbiome dataset and associated sample metadata. Table S2. Taxonomic composition of microbial communities (genus level) in PCB-dechlorinating sewage sludge microcosms. Table S3. Metadata of the sludge samples collected for laboratory microcosm setup. Table S4. Primers used for qPCR in this study. [file 40168_2024_1754_MOESM2_ESM.xlsx]

## Sheet: Table S1
Table S1 The relative abundance (%) of putative organohalide-respiring bacteria identified in the global sewage sludge microbiome dataset and associated sample metadata.
WWTP ID	Total OHRB (reanalyzed in this study)	Total OHRB (Wu et al., 2019)	sample name	Sample-ID	Bacteria;Chloroflexi;Dehalococcoidia;__;__;__	Bacteria;Chloroflexi;Dehalococcoidia;vadinBA26;vadinBA26;vadinBA26	Bacteria;Chloroflexi;Dehalococcoidia;GIF9;GIF9;GIF9	Bacteria;Chloroflexi;Dehalococcoidia;SAR202_clade;SAR202_clade;SAR202_clade	Bacteria;Chloroflexi;Dehalococcoidia;Dehalococcoidales;uncultured;uncultured	Bacteria;Chloroflexi;Dehalococcoidia;S085;S085;S085	Bacteria;Chloroflexi;Dehalococcoidia;MSBL5;MSBL5;MSBL5	Bacteria;Chloroflexi;Dehalococcoidia;Dehalococcoidales;Dehalococcoidaceae;Dehalogenimonas	Bacteria;Chloroflexi;Dehalococcoidia;GIF3;GIF3;GIF3	Bacteria;Chloroflexi;Dehalococcoidia;Dehalococcoidales;Dehalococcoidaceae;Dehalococcoides	Bacteria;Chloroflexi;Dehalococcoidia;GIF9;AB-539-J10;SCGC-AB-539-J10	Bacteria;Firmicutes;Desulfitobacteriia;Desulfitobacteriales;Syntrophobotulaceae;Dehalobacter	Bacteria;Firmicutes;Clostridia;Peptococcales;Peptococcaceae;Dehalobacterium	SiteID	Site	Sampling Date	Latitude (°)	Longitude (°)	City	Country	Region	Annual average temperature (℃）	Sampling month average tempurature (℃）	Sampling moment tempurature (℃）	Sampling month precipitation (mm)	GDP per capita (dollars)	City population	Year of plant build	Designed capacity (m3/d)	Actual Influent rate (m3/d)	Volume of aeration tanks (m3)	Plant HRT (hours)	SRT (days)	Influent BOD (mg/L)	inf/(1+recycle ratio) BOD	Aeration tank influent BOD (mg/L)	Effluent BOD (mg/L)	Influent COD (mg/L)	Inf/(1+recycle ratio) COD	Aeration tank influent COD (mg/L)	Effluent COD (mg/L)	F/M (kg BOD/kg MLSS-d)	Influent NH4-N (mg/L)	Aeration tank influent NH4-N (mg/L)	Effluent NH4-N (mg/L)
ATLA1	0.00249296	0.00315268	ATLA1A	SRR8301293	0	0	0	0	0	0.00249296	0	0	0	0	0	0	0	ATLA	Lower Austria	41956	48.0414	16.1008	Mayerling	Austria	Europe	12			51	48546	3784300	1994	1800	1300
ATLA1	0.00219619	0.00272064	ATLA1C	SRR8301683	0	0	0	0	0	0.00219619	0	0	0	0	0	0	0	ATLA	Lower Austria	41956	48.0414	16.1008	Mayerling	Austria	Europe	12			51	48546	3784300	1994	1800	1300
ATLA1	0	0	ATLA1B	SRR8301294	0	0	0	0	0	0	0	0	0	0	0	0	0	ATLA	Lower Austria	41956	48.0414	16.1008	Mayerling	Austria	Europe	12			51	48546	3784300	1994	1800	1300
ATLA2	0.00393585	0.00477065	ATLA2B	SRR8300994	0	0	0	0	0	0.00393585	0	0	0	0	0	0	0	ATLA	Lower Austria	41956	48.0336	16.8211	Bruck an der Leitha	Austria	Europe	12			50	48546	3784300	1997	31000	15500
ATLA2	0.00205233	0.00251591	ATLA2A	SRR8301677	0	0	0	0	0	0.00205233	0	0	0	0	0	0	0	ATLA	Lower Austria	41956	48.0336	16.8211	Bruck an der Leitha	Austria	Europe	12			50	48546	3784300	1997	31000	15500
ATLA2	0	0	ATLA2C	SRR8300993	0	0	0	0	0	0	0	0	0	0	0	0	0	ATLA	Lower Austria	41956	48.0336	16.8211	Bruck an der Leitha	Austria	Europe	12			50	48546	3784300	1997	31000	15500
ATLA3	0.0157945	0.0195739	ATLA3A	SRR8301000	0	0	0	0	0	0.0157945	0	0	0	0	0	0	0	ATLA	Lower Austria	41956	48.3575	16.5579	Pillichsdorf	Austria	Europe	12			48	48546	3784300		8000	4000	11440
ATLA3	0.0060468	0.00750507	ATLA3C	SRR8300998	0	0	0	0	0	0.0060468	0	0	0	0	0	0	0	ATLA	Lower Austria	41956	48.3575	16.5579	Pillichsdorf	Austria	Europe	12			48	48546	3784300		8000	4000	11440
ATLA3	0.00790592	0.00735258	ATLA3B	SRR8300999	0	0	0	0	0	0.00790592	0	0	0	0	0	0	0	ATLA	Lower Austria	41956	48.3575	16.5579	Pillichsdorf	Austria	Europe	12			48	48546	3784300		8000	4000	11440
ATLA4	0.00198574	0.00267208	ATLA4A	SRR8300997	0	0	0	0	0	0.00198574	0	0	0	0	0	0	0	ATLA	Lower Austria	41957	48.2944	16.3403	Klosterneuburg	Austria	Europe	12			48	48546	3784300	2011	15700	9500	2350		5.7					626	347.8		28.3		27.9		0.62
ATLA4	0	0	ATLA4B	SRR8301709	0	0	0	0	0	0	0	0	0	0	0	0	0	ATLA	Lower Austria	41957	48.2944	16.3403	Klosterneuburg	Austria	Europe	12			48	48546	3784300	2011	15700	9500	2350		5.7					626	347.8		28.3		27.9		0.62
ATLA4	0	0	ATLA4C	SRR8301707	0	0	0	0	0	0	0	0	0	0	0	0	0	ATLA	Lower Austria	41957	48.2944	16.3403	Klosterneuburg	Austria	Europe	12			48	48546	3784300	2011	15700	9500	2350		5.7					626	347.8		28.3		27.9		0.62
AUBR1	0.0228558	0.0264999	AUBR1B	SRR8298110	0	0	0	0	0	0.0228558	0	0	0	0	0	0	0	AUBR	Brisbane	42060	-27.434	153.088	Brisbane	Australia	Australasia	20	24		165	42103	2294900	2006	53000	50000	35050	55	21	327			5	905			25		53	0.05	2.85
AUBR1	0.0147315	0.0198108	AUBR2C	SRR8298203	0	0	0	0	0	0.0147315	0	0	0	0	0	0	0	AUBR	Brisbane	42060	-27.434	153.088	Brisbane	Australia	Australasia	20	24		165	42103	2294900	2006	53000	50000	35050	55	21	327			5	905			25	0.119609	53	0.04	2.85
AUBR1	0.0110883	0.00852915	AUBR1A	SRR8298111	0	0	0	0	0	0.0110883	0	0	0	0	0	0	0	AUBR	Brisbane	42060	-27.434	153.088	Brisbane	Australia	Australasia	20	24		165	42103	2294900	2006	53000	50000	35050	55	21	327			5	905			25		53	0.05	2.85
AUBR1	0	0	AUBR1C	SRR8298102	0	0	0	0	0	0	0	0	0	0	0	0	0	AUBR	Brisbane	42060	-27.434	153.088	Brisbane	Australia	Australasia	20	24		165	42103	2294900	2006	53000	50000	35050	55	21	327			5	905			25		53	0.05	2.85
AUBR1	0.00126637	0	AUBR2A	SRR8298074	0	0	0	0.00126637	0	0	0	0	0	0	0	0	0	AUBR	Brisbane	42060	-27.434	153.088	Brisbane	Australia	Australasia	20	24		165	42103	2294900	2006	53000	50000	35050	55	21	327			5	905			25	0.119609	53	0.04	2.85
AUBR1	0	0	AUBR2B	SRR8298202	0	0	0	0	0	0	0	0	0	0	0	0	0	AUBR	Brisbane	42060	-27.434	153.088	Brisbane	Australia	Australasia	20	24		165	42103	2294900	2006	53000	50000	35050	55	21	327			5	905			25	0.119609	53	0.04	2.85
AUCR1	0.01827	0.0170882	AUCR1C	SRR8298206	0	0	0	0	0	0.01827	0	0	0	0	0	0	0	AUCA	Cairns	42059	-16.944	145.749	Cairns	Australia	Australasia	25	27		485		158835		100000	18000	3200		16	300	171.429		2						35		0.1
AUCR1	0.0113346	0.0154178	AUCR1A	SRR8298204	0	0	0	0	0	0.0113346	0	0	0	0	0	0	0	AUCA	Cairns	42059	-16.944	145.749	Cairns	Australia	Australasia	25	27		485		158835		100000	18000	3200		16	300	171.429		2						35		0.1
AUCR1	0.00959156	0.0132019	AUCR2B	SRR8298208	0	0	0	0	0	0.00959156	0	0	0	0	0	0	0	AUCA	Cairns	42059	-16.944	145.749	Cairns	Australia	Australasia	25	27		485		158835		100000	18000	3200		16	300	171.429		2					0.490552	35		0.1
AUCR1	0.0167642	0.0111719	AUCR1B	SRR8298205	0	0	0	0	0	0.0167642	0	0	0	0	0	0	0	AUCA	Cairns	42059	-16.944	145.749	Cairns	Australia	Australasia	25	27		485		158835		100000	18000	3200		16	300	171.429		2						35		0.1
AUCR1	0.0167861	0.0109081	AUCR2C	SRR8298209	0	0	0	0	0	0.0167861	0	0	0	0	0	0	0	AUCA	Cairns	42059	-16.944	145.749	Cairns	Australia	Australasia	25	27		485		158835		100000	18000	3200		16	300	171.429		2					0.490552	35		0.1
AUCR1	0.00164788	0	AUCR2A	SRR8298207	0	0	0	0	0	0.00164788	0	0	0	0	0	0	0	AUCA	Cairns	42059	-16.944	145.749	Cairns	Australia	Australasia	25	27		485		158835		100000	18000	3200		16	300	171.429		2					0.490552	35		0.1
AUEP1	0.00428642	0.00857314	AUEP1BC	SRR8298183	0	0	0	0	0	0.00428642	0	0	0	0	0	0	0	AUAD	Adelaide	42060	-34.7675	138.593	Adelaide	Australia	Australasia	17	23		15	36217	1309700	2000	150000	144000		12	8	207	152.206		6	499	366.912		54		47		0.3
AUEP1	0.00234976	0.00324876	AUEP1BB	SRR8298184	0	0	0	0	0	0.00234976	0	0	0	0	0	0	0	AUAD	Adelaide	42060	-34.7675	138.593	Adelaide	Australia	Australasia	17	23		15	36217	1309700	2000	150000	144000		12	8	207	152.206		6	499	366.912		54		47		0.3
AUEP1	0	0	AUEP1AA	SRR8298199	0	0	0	0	0	0	0	0	0	0	0	0	0	AUAD	Adelaide	42060	-34.7675	138.593	Adelaide	Australia	Australasia	17	23		15	36217	1309700	2000	150000	144000		12	8	207	152.206		6	499	366.912		54		47		0.3
AUEP1	0.00221939	0	AUEP1AB	SRR8298200	0	0	0	0	0	0.00221939	0	0	0	0	0	0	0	AUAD	Adelaide	42060	-34.7675	138.593	Adelaide	Australia	Australasia	17	23		15	36217	1309700	2000	150000	144000		12	8	207	152.206		6	499	366.912		54		47		0.3
AUEP1	0.00197105	0	AUEP1AC	SRR8298186	0	0	0	0	0	0.00197105	0	0	0	0	0	0	0	AUAD	Adelaide	42060	-34.7675	138.593	Adelaide	Australia	Australasia	17	23		15	36217	1309700	2000	150000	144000		12	8	207	152.206		6	499	366.912		54		47		0.3
AUEP1	0	0	AUEP1BA	SRR8298185	0	0	0	0	0	0	0	0	0	0	0	0	0	AUAD	Adelaide	42060	-34.7675	138.593	Adelaide	Australia	Australasia	17	23		15	36217	1309700	2000	150000	144000		12	8	207	152.206		6	499	366.912		54		47		0.3
AUEP2	0.00637308	0.00867278	AUEP2BC	SRR8298177	0	0	0	0	0	0.00637308	0	0	0	0	0	0	0	AUAD	Adelaide	42060	-34.7675	138.593	Adelaide	Australia	Australasia	17	23		15	36217	1309700	2000	28000	24000		15	15	150			3	485			200		34		0.5
AUEP2	0.00122772	0	AUEP2AA	SRR8298182	0	0	0	0	0.00122772	0	0	0	0	0	0	0	0	AUAD	Adelaide	42060	-34.7675	138.593	Adelaide	Australia	Australasia	17	23		15	36217	1309700	2000	28000	24000		15	15	150			3	485			200		34		0.5
AUEP2	0	0	AUEP2AB	SRR8298181	0	0	0	0	0	0	0	0	0	0	0	0	0	AUAD	Adelaide	42060	-34.7675	138.593	Adelaide	Australia	Australasia	17	23		15	36217	1309700	2000	28000	24000		15	15	150			3	485			200		34		0.5
AUEP2	0	0	AUEP2AC	SRR8298180	0	0	0	0	0	0	0	0	0	0	0	0	0	AUAD	Adelaide	42060	-34.7675	138.593	Adelaide	Australia	Australasia	17	23		15	36217	1309700	2000	28000	24000		15	15	150			3	485			200		34		0.5
AUEP2	0	0	AUEP2BA	SRR8298179	0	0	0	0	0	0	0	0	0	0	0	0	0	AUAD	Adelaide	42060	-34.7675	138.593	Adelaide	Australia	Australasia	17	23		15	36217	1309700	2000	28000	24000		15	15	150			3	485			200		34		0.5
AUEP2	0	0	AUEP2BB	SRR8298178	0	0	0	0	0	0	0	0	0	0	0	0	0	AUAD	Adelaide	42060	-34.7675	138.593	Adelaide	Australia	Australasia	17	23		15	36217	1309700	2000	28000	24000		15	15	150			3	485			200		34		0.5
AULP1	0.0145943	0.0192701	AULP2A	SRR8298034	0	0	0	0	0	0.0145943	0	0	0	0	0	0	0	AUBR	Brisbane	42026	-27.3734	153.145	Brisbane	Australia	Australasia	20	24		165	42103	2294900	1975	140000	120000	69000		14	294.7	147.35		2.6	701.39	350.695		39		43.19		0.17
AULP1	0.0131054	0.016043	AULP4B	SRR8298226	0	0	0	0	0	0.0131054	0	0	0	0	0	0	0	AUBR	Brisbane	42026	-27.3734	153.145	Brisbane	Australia	Australasia	20	24		165	42103	2294900	1975	140000	120000	69000		14	294.7	147.35		2.6	701.39	350.695		39		43.19		0.17
AULP1	0.00856183	0.0110275	AULP3A	SRR8298029	0	0	0	0	0	0.00856183	0	0	0	0	0	0	0	AUBR	Brisbane	42026	-27.3734	153.145	Brisbane	Australia	Australasia	20	24		165	42103	2294900	1975	140000	120000	69000		14	294.7	147.35		2.6	701.39	350.695		39		43.19		0.17
AULP1	0.00694131	0.00947508	AULP1A	SRR8298035	0	0	0	0	0	0.00694131	0	0	0	0	0	0	0	AUBR	Brisbane	42026	-27.3734	153.145	Brisbane	Australia	Australasia	20	24		165	42103	2294900	1975	140000	120000	69000		14	294.7	147.35		2.6	701.39	350.695		39		43.19		0.17
AULP1	0.00656534	0.00894095	AULP1C	SRR8298033	0	0	0	0	0	0.00656534	0	0	0	0	0	0	0	AUBR	Brisbane	42026	-27.3734	153.145	Brisbane	Australia	Australasia	20	24		165	42103	2294900	1975	140000	120000	69000		14	294.7	147.35		2.6	701.39	350.695		39		43.19		0.17
AULP1	0.0033579	0.00449216	AULP2B	SRR8298031	0	0	0	0	0	0.0033579	0	0	0	0	0	0	0	AUBR	Brisbane	42026	-27.3734	153.145	Brisbane	Australia	Australasia	20	24		165	42103	2294900	1975	140000	120000	69000		14	294.7	147.35		2.6	701.39	350.695		39		43.19		0.17
AULP1	0.00419862	0.00390122	AULP4C	SRR8298225	0	0	0	0	0	0.00419862	0	0	0	0	0	0	0	AUBR	Brisbane	42026	-27.3734	153.145	Brisbane	Australia	Australasia	20	24		165	42103	2294900	1975	140000	120000	69000		14	294.7	147.35		2.6	701.39	350.695		39		43.19		0.17
AULP1	0.00371687	0.00343371	AULP3B	SRR8298030	0	0	0	0	0	0.00371687	0	0	0	0	0	0	0	AUBR	Brisbane	42026	-27.3734	153.145	Brisbane	Australia	Australasia	20	24		165	42103	2294900	1975	140000	120000	69000		14	294.7	147.35		2.6	701.39	350.695		39		43.19		0.17
AULP1	0.00278672	0	AULP1B	SRR8298036	0	0	0	0	0	0.00278672	0	0	0	0	0	0	0	AUBR	Brisbane	42026	-27.3734	153.145	Brisbane	Australia	Australasia	20	24		165	42103	2294900	1975	140000	120000	69000		14	294.7	147.35		2.6	701.39	350.695		39		43.19		0.17
AULP1	0	0	AULP2C	SRR8298032	0	0	0	0	0	0	0	0	0	0	0	0	0	AUBR	Brisbane	42026	-27.3734	153.145	Brisbane	Australia	Australasia	20	24		165	42103	2294900	1975	140000	120000	69000		14	294.7	147.35		2.6	701.39	350.695		39		43.19		0.17
AULP1	0	0	AULP3C	SRR8298037	0	0	0	0	0	0	0	0	0	0	0	0	0	AUBR	Brisbane	42026	-27.3734	153.145	Brisbane	Australia	Australasia	20	24		165	42103	2294900	1975	140000	120000	69000		14	294.7	147.35		2.6	701.39	350.695		39		43.19		0.17
AULP1	0.0016029	0	AULP4A	SRR8298038	0	0	0	0	0	0.0016029	0	0	0	0	0	0	0	AUBR	Brisbane	42026	-27.3734	153.145	Brisbane	Australia	Australasia	20	24		165	42103	2294900	1975	140000	120000	69000		14	294.7	147.35		2.6	701.39	350.695		39		43.19		0.17
AUMB1	0.0272191	0.0304956	AUMB1B	SRR8298227	0	0	0	0	0	0.0272191	0	0	0	0	0	0	0	AUME	Melbourne	42073	-38.4085	144.881	Melbourne	Australia	Australasia	15	17		44	40244	4432800	2008		7995		10.5	15	510				1100							0.1
AUMB1	0.021901	0.023457	AUMB1C	SRR8298222	0	0	0	0	0	0.021901	0	0	0	0	0	0	0	AUME	Melbourne	42073	-38.4085	144.881	Melbourne	Australia	Australasia	15	17		44	40244	4432800	2008		7995		10.5	15	510				1100							0.1
AUMB1	0.0182006	0.0215993	AUMB1A	SRR8298228	0	0	0	0	0	0.0182006	0	0	0	0	0	0	0	AUME	Melbourne	42073	-38.4085	144.881	Melbourne	Australia	Australasia	15	17		44	40244	4432800	2008		7995		10.5	15	510				1100							0.1
AUML1	0.0212653	0.0256691	AUML2C	SRR8298220	0	0	0	0	0	0.0212653	0	0	0	0	0	0	0	AUME	Melbourne	42080	-37.9143	144.643	Melbourne	Australia	Australasia	15	17		44	40244	4432800
AUML1	0.0209192	0.0224492	AUML2A	SRR8298230	0	0	0	0	0	0.0209192	0	0	0	0	0	0	0	AUME	Melbourne	42080	-37.9143	144.643	Melbourne	Australia	Australasia	15	17		44	40244	4432800
AUML1	0.0119127	0.0140135	AUML4B	SRR8298126	0	0	0	0	0	0.0119127	0	0	0	0	0	0	0	AUME	Melbourne	42080	-37.9143	144.643	Melbourne	Australia	Australasia	15	17		44	40244	4432800
AUML1	0.0112942	0.00812436	AUML1C	SRR8298223	0	0	0	0	0	0.0112942	0	0	0	0	0	0	0	AUME	Melbourne	42080	-37.9143	144.643	Melbourne	Australia	Australasia	15	17		44	40244	4432800
AUML1	0.00938104	0.00448954	AUML2B	SRR8298229	0	0	0	0	0	0.00750483	0	0	0	0	0	0.00187621	0	AUME	Melbourne	42080	-37.9143	144.643	Melbourne	Australia	Australasia	15	17		44	40244	4432800
AUML1	0.00332138	0.00399074	AUML4C	SRR8298027	0	0	0	0	0	0.00332138	0	0	0	0	0	0	0	AUME	Melbourne	42080	-37.9143	144.643	Melbourne	Australia	Australasia	15	17		44	40244	4432800
AUML1	0.00279209	0.00330415	AUML1A	SRR8298221	0	0	0	0	0	0.00279209	0	0	0	0	0	0	0	AUME	Melbourne	42080	-37.9143	144.643	Melbourne	Australia	Australasia	15	17		44	40244	4432800
AUML1	0.00273366	0.00322144	AUML4A	SRR8298125	0	0	0	0	0	0.00273366	0	0	0	0	0	0	0	AUME	Melbourne	42080	-37.9143	144.643	Melbourne	Australia	Australasia	15	17		44	40244	4432800
AUML1	0.00233547	0.00269658	AUML3B	SRR8298131	0	0	0	0	0	0.00233547	0	0	0	0	0	0	0	AUME	Melbourne	42080	-37.9143	144.643	Melbourne	Australia	Australasia	15	17		44	40244	4432800
AUML1	0.00179536	0.0020728	AUML3A	SRR8298130	0	0	0	0	0	0.00179536	0	0	0	0	0	0	0	AUME	Melbourne	42080	-37.9143	144.643	Melbourne	Australia	Australasia	15	17		44	40244	4432800
AUML1	0	0	AUML1B	SRR8298224	0	0	0	0	0	0	0	0	0	0	0	0	0	AUME	Melbourne	42080	-37.9143	144.643	Melbourne	Australia	Australasia	15	17		44	40244	4432800
AUML1	0	0	AUML3C	SRR8298132	0	0	0	0	0	0	0	0	0	0	0	0	0	AUME	Melbourne	42080	-37.9143	144.643	Melbourne	Australia	Australasia	15	17		44	40244	4432800
AUTA1	0.00543929	0.00902975	AUTA1C	SRR8298241	0	0	0	0	0	0.00543929	0	0	0	0	0	0	0	AUTA	Tasmania	42066	-42.8733	147.359	Tasmania	Australia	Australasia	12	14		42	46600	515000	1950	11250	6134.4		3	8	460	259.301	9.8	8						32.5		21.4
AUTA1	0.00276354	0.00457122	AUTA1B	SRR8298201	0	0	0	0	0	0.00276354	0	0	0	0	0	0	0	AUTA	Tasmania	42066	-42.8733	147.359	Tasmania	Australia	Australasia	12	14		42	46600	515000	1950	11250	6134.4		3	8	460	259.301	9.8	8						32.5		21.4
AUTA1	0.00139815	0	AUTA1A	SRR8298076	0	0	0	0	0	0.00139815	0	0	0	0	0	0	0	AUTA	Tasmania	42066	-42.8733	147.359	Tasmania	Australia	Australasia	12	14		42	46600	515000	1950	11250	6134.4		3	8	460	259.301	9.8	8						32.5		21.4
AUTA1	0	0	AUTA2A	SRR8298096	0	0	0	0	0	0	0	0	0	0	0	0	0	AUTA	Tasmania	42066	-42.8733	147.359	Tasmania	Australia	Australasia	12	14		42	46600	515000	1950	11250	6134.4		3	8	460	259.301		8						32.5		21.4
AUTA1	0.00148562	0	AUTA2B	SRR8298095	0	0	0	0	0	0.00148562	0	0	0	0	0	0	0	AUTA	Tasmania	42066	-42.8733	147.359	Tasmania	Australia	Australasia	12	14		42	46600	515000	1950	11250	6134.4		3	8	460	259.301		8						32.5		21.4
AUTA1	0.00287307	0	AUTA2C	SRR8298094	0	0	0	0	0	0.00287307	0	0	0	0	0	0	0	AUTA	Tasmania	42066	-42.8733	147.359	Tasmania	Australia	Australasia	12	14		42	46600	515000	1950	11250	6134.4		3	8	460	259.301		8						32.5		21.4
AUWA1	0.00688177	0.00294412	AUWA2A	SRR8298098	0	0	0	0	0	0.00688177	0	0	0	0	0	0	0	AUWA	Perth	42058	-31.7887	115.776	Perth	Australia	Australasia	19	13		15	65651	2041400	2005	135000	9170		12.5	13.5	220.27			10.45	468.1			56.56				0.18
AUWA1	0.00163759	0.00205246	AUWA1B	SRR8298100	0	0	0	0	0	0.00163759	0	0	0	0	0	0	0	AUWA	Perth	42058	-31.7887	115.776	Perth	Australia	Australasia	19	13		15	65651	2041400	2005	135000	9170		12.5	13.5	220.27		229	10.45	468.1		370	56.56		35.22	35.22	0.18
AUWA1	0	0	AUWA1A	SRR8298093	0	0	0	0	0	0	0	0	0	0	0	0	0	AUWA	Perth	42058	-31.7887	115.776	Perth	Australia	Australasia	19	13		15	65651	2041400	2005	135000	9170		12.5	13.5	220.27		229	10.45	468.1		370	56.56		35.22	35.22	0.18
AUWA1	0	0	AUWA1C	SRR8298099	0	0	0	0	0	0	0	0	0	0	0	0	0	AUWA	Perth	42058	-31.7887	115.776	Perth	Australia	Australasia	19	13		15	65651	2041400	2005	135000	9170		12.5	13.5	220.27		229	10.45	468.1		370	56.56		35.22	35.22	0.18
AUWA1	0.0038745	0	AUWA2B	SRR8298097	0	0	0	0	0	0.0038745	0	0	0	0	0	0	0	AUWA	Perth	42058	-31.7887	115.776	Perth	Australia	Australasia	19	13		15	65651	2041400	2005	135000	9170		12.5	13.5	220.27			10.45	468.1			56.56				0.18
AUWA1	0	0	AUWA2C	SRR8298092	0	0	0	0	0	0	0	0	0	0	0	0	0	AUWA	Perth	42058	-31.7887	115.776	Perth	Australia	Australasia	19	13		15	65651	2041400	2005	135000	9170		12.5	13.5	220.27			10.45	468.1			56.56				0.18
AUXP1	0.00648466	0.00647815	AUXP1AB	SRR8298114	0	0	0	0	0	0.00648466	0	0	0	0	0	0	0	AUSY	Sydney	42059	-33.6541	150.848	Sydney	Australia	Australasia	19	22		146	46344	4820700	1985	5400	2300	1155		5.24												0.05
AUXP1	0.00250919	0.00316586	AUXP1AA	SRR8298091	0	0	0	0	0	0.00250919	0	0	0	0	0	0	0	AUSY	Sydney	42059	-33.6541	150.848	Sydney	Australia	Australasia	19	22		146	46344	4820700	1985	5400	2300	1155		5.24												0.05
AUXP1	0	0	AUXP1AC	SRR8298115	0	0	0	0	0	0	0	0	0	0	0	0	0	AUSY	Sydney	42059	-33.6541	150.848	Sydney	Australia	Australasia	19	22		146	46344	4820700	1985	5400	2300	1155		5.24												0.05
AUXP2	0.00191534	0.00238447	AUXP2AB	SRR8298113	0	0	0	0	0	0.00191534	0	0	0	0	0	0	0	AUSY	Sydney	42059	-33.6692	150.921	Sydney	Australia	Australasia	19	22		146	46344	4820700	1993	27000		10200		20	230	125.683		22	650	355.191				34		0.1
AUXP2	0	0	AUXP2AA	SRR8298112	0	0	0	0	0	0	0	0	0	0	0	0	0	AUSY	Sydney	42059	-33.6692	150.921	Sydney	Australia	Australasia	19	22		146	46344	4820700	1993	27000		10200		20	230	125.683		22	650	355.191				34		0.1
AUXP2	0	0	AUXP2AC	SRR8298118	0	0	0	0	0	0	0	0	0	0	0	0	0	AUSY	Sydney	42059	-33.6692	150.921	Sydney	Australia	Australasia	19	22		146	46344	4820700	1993	27000		10200		20	230	125.683		22	650	355.191				34		0.1
AUXP2	0	0	AUXP2BA	SRR8298119	0	0	0	0	0	0	0	0	0	0	0	0	0	AUSY	Sydney	42059	-33.6692	150.921	Sydney	Australia	Australasia	19	22		146	46344	4820700	1993	27000		10200		20	230	125.683		22	650	355.191				34		0.1
AUXP2	0	0	AUXP2BB	SRR8298116	0	0	0	0	0	0	0	0	0	0	0	0	0	AUSY	Sydney	42059	-33.6692	150.921	Sydney	Australia	Australasia	19	22		146	46344	4820700	1993	27000		10200		20	230	125.683		22	650	355.191				34		0.1
AUXP2	0.00277762	0	AUXP2BC	SRR8298117	0	0	0	0	0	0.00277762	0	0	0	0	0	0	0	AUSY	Sydney	42059	-33.6692	150.921	Sydney	Australia	Australasia	19	22		146	46344	4820700	1993	27000		10200		20	230	125.683		22	650	355.191				34		0.1
AUXP3	0.006219	0.00907194	AUXP3AB	SRR8298123	0	0	0	0.0031095	0	0.0031095	0	0	0	0	0	0	0	AUSY	Sydney	42059	-33.736	150.878	Sydney	Australia	Australasia	19	22		146	46344	4820700	1967	36000	32000	62000	96	30				3.5	400	320				30		0.1
AUXP3	0.00876309	0.00831117	AUXP3BA	SRR8298151	0	0	0	0	0	0.00876309	0	0	0	0	0	0	0	AUSY	Sydney	42059	-33.736	150.878	Sydney	Australia	Australasia	19	22		146	46344	4820700	1967	36000	32000	62000	96	30				3.5	400	320				30		0.1
AUXP3	0.00450979	0.00604047	AUXP3AA	SRR8298122	0	0	0	0	0	0.00450979	0	0	0	0	0	0	0	AUSY	Sydney	42059	-33.736	150.878	Sydney	Australia	Australasia	19	22		146	46344	4820700	1967	36000	32000	62000	96	30				3.5	400	320				30		0.1
AUXP3	0.00322638	0.00397078	AUXP3BB	SRR8298154	0	0	0	0	0	0.00322638	0	0	0	0	0	0	0	AUSY	Sydney	42059	-33.736	150.878	Sydney	Australia	Australasia	19	22		146	46344	4820700	1967	36000	32000	62000	96	30				3.5	400	320				30		0.1
AUXP3	0.00347544	0.00283278	AUXP3BC	SRR8298153	0	0	0	0	0	0.00347544	0	0	0	0	0	0	0	AUSY	Sydney	42059	-33.736	150.878	Sydney	Australia	Australasia	19	22		146	46344	4820700	1967	36000	32000	62000	96	30				3.5	400	320				30		0.1
AUXP3	0.00171321	0.00215857	AUXP3AC	SRR8298152	0	0	0	0	0	0.00171321	0	0	0	0	0	0	0	AUSY	Sydney	42059	-33.736	150.878	Sydney	Australia	Australasia	19	22		146	46344	4820700	1967	36000	32000	62000	96	30				3.5	400	320				30		0.1
AUXP4	0.0145624	0.0175512	AUXP4BB	SRR8298160	0	0	0	0	0	0.0145624	0	0	0	0	0	0	0	AUSY	Sydney	42059	-33.8719	150.616	Sydney	Australia	Australasia	19	22		146	46344	4820700	2005	1350	610	1702		25	170	85		2	486	243				36.8		0.02
AUXP4	0.0140942	0.017322	AUXP4BA	SRR8298157	0	0	0	0	0	0.0140942	0	0	0	0	0	0	0	AUSY	Sydney	42059	-33.8719	150.616	Sydney	Australia	Australasia	19	22		146	46344	4820700	2005	1350	610	1702		25	170	85		2	486	243				36.8		0.02
AUXP4	0.00683511	0.00822707	AUXP4BC	SRR8298159	0	0	0	0	0	0.00683511	0	0	0	0	0	0	0	AUSY	Sydney	42059	-33.8719	150.616	Sydney	Australia	Australasia	19	22		146	46344	4820700	2005	1350	610	1702		25	170	85		2	486	243				36.8		0.02
AUXP4	0.00365611	0.0044342	AUXP4AA	SRR8298156	0	0	0	0	0	0.00365611	0	0	0	0	0	0	0	AUSY	Sydney	42059	-33.8719	150.616	Sydney	Australia	Australasia	19	22		146	46344	4820700	2005	1350	610	1702		25	170	85		2	486	243			0.0135396	36.8		0.02
AUXP4	0.00309487	0.00359803	AUXP4AB	SRR8298155	0	0	0	0	0	0.00309487	0	0	0	0	0	0	0	AUSY	Sydney	42059	-33.8719	150.616	Sydney	Australia	Australasia	19	22		146	46344	4820700	2005	1350	610	1702		25	170	85		2	486	243			0.0135396	36.8		0.02
AUXP4	0.00241371	0.00298009	AUXP4AC	SRR8298158	0	0	0	0	0	0.00241371	0	0	0	0	0	0	0	AUSY	Sydney	42059	-33.8719	150.616	Sydney	Australia	Australasia	19	22		146	46344	4820700	2005	1350	610	1702		25	170	85		2	486	243			0.0135396	36.8		0.02
AUXP5	0.0228547	0.0258318	AUXP5AC	SRR8298065	0	0	0	0	0	0.0228547	0	0	0	0	0	0	0	AUSY	Sydney	42059	-34.0575	150.679	Sydney	Australia	Australasia	19	22		146	46344	4820700	2007	16000	14830			12	340	154.545		2	740	336.364				44.6		0.56
AUXP5	0.0148058	0.0158234	AUXP5AA	SRR8298063	0	0	0	0	0	0.0148058	0	0	0	0	0	0	0	AUSY	Sydney	42059	-34.0575	150.679	Sydney	Australia	Australasia	19	22		146	46344	4820700	2007	16000	14830			12	340	154.545		2	740	336.364				44.6		0.56
AUXP5	0	0	AUXP5AB	SRR8298064	0	0	0	0	0	0	0	0	0	0	0	0	0	AUSY	Sydney	42059	-34.0575	150.679	Sydney	Australia	Australasia	19	22		146	46344	4820700	2007	16000	14830			12	340	154.545		2	740	336.364				44.6		0.56
BRBH1	0	0.00341775	BRBH3A	SRR8298240	0	0	0	0	0	0	0	0	0	0	0	0	0	BRBH	Belo Horizonte	42047	-19.9056	-43.8871	Belo Horizonte	Brazil	South America	27	27		172	15134	5595800	2002	291600	291600	17480	17	6	280	164.706	165	39	589	346.471	370	110		32.05	24.5	14.67
BRBH1	0	0	BRBH1A	SRR8298083	0	0	0	0	0	0	0	0	0	0	0	0	0	BRBH	Belo Horizonte	42047	-19.9056	-43.8871	Belo Horizonte	Brazil	South America	27	27		172	15134	5595800	2002	291600	291600	17480	17	6	280	164.706	231	39	589	346.471	540	110		32.05	30.5	14.67
BRBH1	0	0	BRBH1B	SRR8298082	0	0	0	0	0	0	0	0	0	0	0	0	0	BRBH	Belo Horizonte	42047	-19.9056	-43.8871	Belo Horizonte	Brazil	South America	27	27		172	15134	5595800	2002	291600	291600	17480	17	6	280	164.706	231	39	589	346.471	540	110		32.05	30.5	14.67
BRBH1	0	0	BRBH1C	SRR8298081	0	0	0	0	0	0	0	0	0	0	0	0	0	BRBH	Belo Horizonte	42047	-19.9056	-43.8871	Belo Horizonte	Brazil	South America	27	27		172	15134	5595800	2002	291600	291600	17480	17	6	280	164.706	231	39	589	346.471	540	110		32.05	30.5	14.67
BRBH1	0	0	BRBH2A	SRR8298090	0	0	0	0	0	0	0	0	0	0	0	0	0	BRBH	Belo Horizonte	42047	-19.9056	-43.8871	Belo Horizonte	Brazil	South America	27	27		172	15134	5595800	2002	291600	291600	17480	17	6	280	164.706	231	39	589	346.471	540	110		32.05	30.5	14.67
BRBH1	0	0	BRBH2B	SRR8298089	0	0	0	0	0	0	0	0	0	0	0	0	0	BRBH	Belo Horizonte	42047	-19.9056	-43.8871	Belo Horizonte	Brazil	South America	27	27		172	15134	5595800	2002	291600	291600	17480	17	6	280	164.706	231	39	589	346.471	540	110		32.05	30.5	14.67
BRBH1	0	0	BRBH2C	SRR8298239	0	0	0	0	0	0	0	0	0	0	0	0	0	BRBH	Belo Horizonte	42047	-19.9056	-43.8871	Belo Horizonte	Brazil	South America	27	27		172	15134	5595800	2002	291600	291600	17480	17	6	280	164.706	231	39	589	346.471	540	110		32.05	30.5	14.67
BRBH1	0	0	BRBH3B	SRR8298237	0	0	0	0	0	0	0	0	0	0	0	0	0	BRBH	Belo Horizonte	42047	-19.9056	-43.8871	Belo Horizonte	Brazil	South America	27	27		172	15134	5595800	2002	291600	291600	17480	17	6	280	164.706	165	39	589	346.471	370	110		32.05	24.5	14.67
BRBH1	0	0	BRBH3C	SRR8298238	0	0	0	0	0	0	0	0	0	0	0	0	0	BRBH	Belo Horizonte	42047	-19.9056	-43.8871	Belo Horizonte	Brazil	South America	27	27		172	15134	5595800	2002	291600	291600	17480	17	6	280	164.706	165	39	589	346.471	370	110		32.05	24.5	14.67
BRBH1	0	0	BRBH4A	SRR8298235	0	0	0	0	0	0	0	0	0	0	0	0	0	BRBH	Belo Horizonte	42047	-19.9056	-43.8871	Belo Horizonte	Brazil	South America	27	27		172	15134	5595800	2002	291600	291600	17480	17	6	280	164.706	157	39	589	346.471	385	110		32.05	39.5	14.67
BRBH1	0	0	BRBH4B	SRR8298236	0	0	0	0	0	0	0	0	0	0	0	0	0	BRBH	Belo Horizonte	42047	-19.9056	-43.8871	Belo Horizonte	Brazil	South America	27	27		172	15134	5595800	2002	291600	291600	17480	17	6	280	164.706	157	39	589	346.471	385	110		32.05	39.5	14.67
BRBH1	0	0	BRBH4C	SRR8298233	0	0	0	0	0	0	0	0	0	0	0	0	0	BRBH	Belo Horizonte	42047	-19.9056	-43.8871	Belo Horizonte	Brazil	South America	27	27		172	15134	5595800	2002	291600	291600	17480	17	6	280	164.706	157	39	589	346.471	385	110		32.05	39.5	14.67
BROS1	0.0114542	0.0107181	BROS1A	SRR8298234	0	0	0	0	0	0.00163631	0	0	0	0	0	0	0.00981788	BRFT	Fortaleza	42134	-3.85662	-38.617	Fortaleza	Brazil	South America	27	26		205	9003	3904600	1992	37475.6	10977.7			28	971.8		32	39.16	1857			246				6.79
BROS1	0.0146631	0.00903234	BROS1B	SRR8298231	0.00266603	0	0	0	0	0	0	0	0	0	0	0	0.0119971	BRFT	Fortaleza	42134	-3.85662	-38.617	Fortaleza	Brazil	South America	27	26		205	9003	3904600	1992	37475.6	10977.7			28	971.8		32	39.16	1857			246				6.79
BROS1	0.00285408	0.00613403	BROS2D	SRR8298048	0	0	0	0	0	0	0	0	0	0.00285408	0	0	0	BRFT	Fortaleza	42134	-3.85662	-38.617	Fortaleza	Brazil	South America	27	26		205	9003	3904600	1992	37475.6	10977.7			28	971.8		25	39.16	1857			246				6.79
BROS1	0.00499756	0.00558285	BROS2C	SRR8298045	0	0	0	0	0	0	0	0	0	0	0	0	0.00499756	BRFT	Fortaleza	42134	-3.85662	-38.617	Fortaleza	Brazil	South America	27	26		205	9003	3904600	1992	37475.6	10977.7			28	971.8		25	39.16	1857			246				6.79
BROS1	0.00465669	0.00269513	BROS3A	SRR8298047	0	0	0	0	0	0	0	0	0.00232834	0	0	0	0.00232834	BRFT	Fortaleza	42134	-3.85662	-38.617	Fortaleza	Brazil	South America	27	26		205	9003	3904600	1992	37475.6	10977.7			28	971.8		21	39.16	1857			246				6.79
BROS1	0	0	BROS2A	SRR8298232	0	0	0	0	0	0	0	0	0	0	0	0	0	BRFT	Fortaleza	42134	-3.85662	-38.617	Fortaleza	Brazil	South America	27	26		205	9003	3904600	1992	37475.6	10977.7			28	971.8		25	39.16	1857			246				6.79
BROS1	0.00170248	0	BROS2B	SRR8298046	0	0.00170248	0	0	0	0	0	0	0	0	0	0	0	BRFT	Fortaleza	42134	-3.85662	-38.617	Fortaleza	Brazil	South America	27	26		205	9003	3904600	1992	37475.6	10977.7			28	971.8		25	39.16	1857			246				6.79
BROS1	0	0	BROS3B	SRR8298042	0	0	0	0	0	0	0	0	0	0	0	0	0	BRFT	Fortaleza	42134	-3.85662	-38.617	Fortaleza	Brazil	South America	27	26		205	9003	3904600	1992	37475.6	10977.7			28	971.8		21	39.16	1857			246				6.79
BRRP1	0.00228618	0.00270871	BRRP2B	SRR8298039	0	0	0.00228618	0	0	0	0	0	0	0	0	0	0	BRRP	Sao Paulo	42083	-21.1044	-47.8127	BRRP	Brazil	South America	24	25		159	20650	20847500	2003	102297	110000		12		240	133.333		12.5	410	227.778		28.3		23.5		15.4
BRRP1	0	0	BRRP1A	SRR8298041	0	0	0	0	0	0	0	0	0	0	0	0	0	BRRP	Sao Paulo	42083	-21.1044	-47.8127	BRRP	Brazil	South America	24	25		159	20650	20847500	2003	102297	110000		12		240	133.333		12.5	410	227.778		28.3		23.5		15.4
BRRP1	0	0	BRRP1B	SRR8298044	0	0	0	0	0	0	0	0	0	0	0	0	0	BRRP	Sao Paulo	42083	-21.1044	-47.8127	BRRP	Brazil	South America	24	25		159	20650	20847500	2003	102297	110000		12		240	133.333		12.5	410	227.778		28.3		23.5		15.4
BRRP1	0	0	BRRP1C	SRR8298043	0	0	0	0	0	0	0	0	0	0	0	0	0	BRRP	Sao Paulo	42083	-21.1044	-47.8127	BRRP	Brazil	South America	24	25		159	20650	20847500	2003	102297	110000		12		240	133.333		12.5	410	227.778		28.3		23.5		15.4
BRRP1	0	0	BRRP2A	SRR8298040	0	0	0	0	0	0	0	0	0	0	0	0	0	BRRP	Sao Paulo	42083	-21.1044	-47.8127	BRRP	Brazil	South America	24	25		159	20650	20847500	2003	102297	110000		12		240	133.333		12.5	410	227.778		28.3		23.5		15.4
BRRP1	0	0	BRRP2C	SRR8298191	0	0	0	0	0	0	0	0	0	0	0	0	0	BRRP	Sao Paulo	42083	-21.1044	-47.8127	BRRP	Brazil	South America	24	25		159	20650	20847500	2003	102297	110000		12		240	133.333		12.5	410	227.778		28.3		23.5		15.4
BRRP1	0	0	BRRP3A	SRR8298192	0	0	0	0	0	0	0	0	0	0	0	0	0	BRRP	Sao Paulo	42083	-21.1044	-47.8127	BRRP	Brazil	South America	24	25		159	20650	20847500	2003	102297	110000		12		240	133.333		12.5	410	227.778		28.3		23.5		15.4
BRRP1	0	0	BRRP3B	SRR8298193	0	0	0	0	0	0	0	0	0	0	0	0	0	BRRP	Sao Paulo	42083	-21.1044	-47.8127	BRRP	Brazil	South America	24	25		159	20650	20847500	2003	102297	110000		12		240	133.333		12.5	410	227.778		28.3		23.5		15.4
BRRP1	0	0	BRRP3C	SRR8298194	0	0	0	0	0	0	0	0	0	0	0	0	0	BRRP	Sao Paulo	42083	-21.1044	-47.8127	BRRP	Brazil	South America	24	25		159	20650	20847500	2003	102297	110000		12		240	133.333		12.5	410	227.778		28.3		23.5		15.4
BRRP1	0	0	BRRP4A	SRR8298187	0	0	0	0	0	0	0	0	0	0	0	0	0	BRRP	Sao Paulo	42083	-21.1044	-47.8127	BRRP	Brazil	South America	24	25		159	20650	20847500	2003	102297	110000		12		240	133.333		12.5	410	227.778		28.3		23.5		15.4
BRRP1	0	0	BRRP4B	SRR8298188	0	0	0	0	0	0	0	0	0	0	0	0	0	BRRP	Sao Paulo	42083	-21.1044	-47.8127	BRRP	Brazil	South America	24	25		159	20650	20847500	2003	102297	110000		12		240	133.333		12.5	410	227.778		28.3		23.5		15.4
BRRP1	0	0	BRRP4C	SRR8298189	0	0	0	0	0	0	0	0	0	0	0	0	0	BRRP	Sao Paulo	42083	-21.1044	-47.8127	BRRP	Brazil	South America	24	25		159	20650	20847500	2003	102297	110000		12		240	133.333		12.5	410	227.778		28.3		23.5		15.4
CAMT1	0.0045996	0.00807385	CAMT1C	SRR8301435	0	0	0	0	0	0.0045996	0	0	0	0	0	0	0	CAMT	Montreal	41873	45.4326	-73.1602	Marieville	Cada	North America	6	19		102	38867	4011200	1989	6500	5843	5000	24	25	298	229.231		5	400	307.692	673	15		7	5.9	0.2
CAMT1	0	0.00282024	CAMT1B	SRR8301436	0	0	0	0	0	0	0	0	0	0	0	0	0	CAMT	Montreal	41873	45.4326	-73.1602	Marieville	Cada	North America	6	19		102	38867	4011200	1989	6500	5843	5000	24	25	298	229.231		5	400	307.692	673	15		7	5.9	0.2
CAMT1	0.00180642	0.00224825	CAMT1A	SRR8301437	0	0	0	0	0	0.00180642	0	0	0	0	0	0	0	CAMT	Montreal	41873	45.4326	-73.1602	Marieville	Cada	North America	6	19		102	38867	4011200	1989	6500	5843	5000	24	25	298	229.231		5	400	307.692	673	15		7	5.9	0.2
CAMT10	0	0	CAMT10A	SRR8301180	0	0	0	0	0	0	0	0	0	0	0	0	0	CAMT	Montreal	41880	46.0486	-74.2816	Val-David	Cada	North America	4	17		102	38867	4011200	1985	15000	9000	4572	6	4	72	37.8947		8	300	157.895	476	30		4.4	3.4	2.3
CAMT10	0	0	CAMT10B	SRR8301177	0	0	0	0	0	0	0	0	0	0	0	0	0	CAMT	Montreal	41880	46.0486	-74.2816	Val-David	Cada	North America	4	17		102	38867	4011200	1985	15000	9000	4572	6	4	72	37.8947		8	300	157.895	476	30		4.4	3.4	2.3
CAMT10	0	0	CAMT10C	SRR8301178	0	0	0	0	0	0	0	0	0	0	0	0	0	CAMT	Montreal	41880	46.0486	-74.2816	Val-David	Cada	North America	4	17		102	38867	4011200	1985	15000	9000	4572	6	4	72	37.8947		8	300	157.895	476	30		4.4	3.4	2.3
CAMT11	0	0.00232856	CAMT11B	SRR8301776	0	0	0	0	0	0	0	0	0	0	0	0	0	CAMT	Montreal	41880	46.1185	-74.5962	Mont Tremblant	Cada	North America	4	17		98	38867	4011200	1994	6000	3400	1209	9	8	114	60		14	382	201.053	639	23		6.8	6.8	0.65
CAMT11	0	0	CAMT11A	SRR8301770	0	0	0	0	0	0	0	0	0	0	0	0	0	CAMT	Montreal	41880	46.1185	-74.5962	Mont Tremblant	Cada	North America	4	17		98	38867	4011200	1994	6000	3400	1209	9	8	114	60		14	382	201.053	639	23		6.8	6.8	0.65
CAMT11	0	0	CAMT11C	SRR8301438	0	0	0	0	0	0	0	0	0	0	0	0	0	CAMT	Montreal	41880	46.1185	-74.5962	Mont Tremblant	Cada	North America	4	17		98	38867	4011200	1994	6000	3400	1209	9	8	114	60		14	382	201.053	639	23		6.8	6.8	0.65
CAMT2	0.00901988	0.00785813	CAMT2C	SRR8301440	0	0	0	0	0	0.00901988	0	0	0	0	0	0	0	CAMT	Montreal	41877	45.3664	-73.9846	Pincourt	Cada	North America	7	19		97	38867	4011200	1990	35000	15500	1500	4.5	15.5	170			2	320		439	50		7.2	4.7	15
CAMT2	0	0	CAMT2A	SRR8301442	0	0	0	0	0	0	0	0	0	0	0	0	0	CAMT	Montreal	41877	45.3664	-73.9846	Pincourt	Cada	North America	7	19		97	38867	4011200	1990	35000	15500	1500	4.5	15.5	170			2	320		439	50		7.2	4.7	15
CAMT2	0	0	CAMT2B	SRR8301441	0	0	0	0	0	0	0	0	0	0	0	0	0	CAMT	Montreal	41877	45.3664	-73.9846	Pincourt	Cada	North America	7	19		97	38867	4011200	1990	35000	15500	1500	4.5	15.5	170			2	320		439	50		7.2	4.7	15
CAMT3	0	0	CAMT3A	SRR8301439	0	0	0	0	0	0	0	0	0	0	0	0	0	CAMT	Montreal	41873	45.4159	-73.483	Sainte Catherine	Cada	North America	7	19		99	38867	4011200	1989	65000	11500	33600	24	5.5	200	158.73		5	527	418.254	637	50		19	5.7	0.3
CAMT3	0	0	CAMT3B	SRR8301444	0	0	0	0	0	0	0	0	0	0	0	0	0	CAMT	Montreal	41873	45.4159	-73.483	Sainte Catherine	Cada	North America	7	19		99	38867	4011200	1989	65000	11500	33600	24	5.5	200	158.73		5	527	418.254	637	50		19	5.7	0.3
CAMT3	0	0	CAMT3C	SRR8301443	0	0	0	0	0	0	0	0	0	0	0	0	0	CAMT	Montreal	41873	45.4159	-73.483	Sainte Catherine	Cada	North America	7	19		99	38867	4011200	1989	65000	11500	33600	24	5.5	200	158.73		5	527	418.254	637	50		19	5.7	0.3
CAMT4	0	0	CAMT4A	SRR8301732	0	0	0	0	0	0	0	0	0	0	0	0	0	CAMT	Montreal	41877	45.3978	-74.0286	Vaudreuil Dorion	Cada	North America	6	19		96	38867	4011200	1974	30000	12000	6148	3	5	137	114.167		22	400	333.333	439	187		24.5		19
CAMT4	0	0	CAMT4B	SRR8301733	0	0	0	0	0	0	0	0	0	0	0	0	0	CAMT	Montreal	41877	45.3978	-74.0286	Vaudreuil Dorion	Cada	North America	6	19		96	38867	4011200	1974	30000	12000	6148	3	5	137	114.167		22	400	333.333	439	187		24.5		19
CAMT4	0	0	CAMT4C	SRR8301734	0	0	0	0	0	0	0	0	0	0	0	0	0	CAMT	Montreal	41877	45.3978	-74.0286	Vaudreuil Dorion	Cada	North America	6	19		96	38867	4011200	1974	30000	12000	6148	3	5	137	114.167		22	400	333.333	439	187		24.5		19
CAMT5	0	0	CAMT5A	SRR8301735	0	0	0	0	0	0	0	0	0	0	0	0	0	CAMT	Montreal	41879	45.4032	-72.7341	Granby	Cada	North America	6	19		110	38867	4011200	1984	60000	55000	25692	24	9	216	135		3.3	498	311.25	718	24		5.5	6.7	0.13
CAMT5	0	0	CAMT5B	SRR8301728	0	0	0	0	0	0	0	0	0	0	0	0	0	CAMT	Montreal	41879	45.4032	-72.7341	Granby	Cada	North America	6	19		110	38867	4011200	1984	60000	55000	25692	24	9	216	135		3.3	498	311.25	718	24		5.5	6.7	0.13
CAMT5	0	0	CAMT5C	SRR8301729	0	0	0	0	0	0	0	0	0	0	0	0	0	CAMT	Montreal	41879	45.4032	-72.7341	Granby	Cada	North America	6	19		110	38867	4011200	1984	60000	55000	25692	24	9	216	135		3.3	498	311.25	718	24		5.5	6.7	0.13
CAMT6	0.0184258	0.0485732	CAMT6C	SRR8301737	0	0	0	0	0	0.0184258	0	0	0	0	0	0	0	CAMT	Montreal	41878	45.2063	-72.7471	Cowansville	Cada	North America	6	19		110	38867	4011200	1984	29500	11500	5730	8.2	26	146	91.25		4	233	145.625	543	25		6.2	6.6	1.3
CAMT6	0.014599	0.0117906	CAMT6B	SRR8301731	0	0	0	0	0	0.014599	0	0	0	0	0	0	0	CAMT	Montreal	41878	45.2063	-72.7471	Cowansville	Cada	North America	6	19		110	38867	4011200	1984	29500	11500	5730	8.2	26	146	91.25		4	233	145.625	543	25		6.2	6.6	1.3
CAMT6	0.00330262	0.00388169	CAMT6A	SRR8301730	0	0	0	0	0	0.00330262	0	0	0	0	0	0	0	CAMT	Montreal	41878	45.2063	-72.7471	Cowansville	Cada	North America	6	19		110	38867	4011200	1984	29500	11500	5730	8.2	26	146	91.25		4	233	145.625	543	25		6.2	6.6	1.3
CAMT7	0	0	CAMT7A	SRR8301738	0	0	0	0	0	0	0	0	0	0	0	0	0	CAMT	Montreal	41877	45.2555	-74.1318	Salaberry de Valleyfield	Cada	North America	6	19		98	38867	4011200	1985	60000	120000	9600	24	30	195	162.5	45	25	245	204.167	350	78		4	5	0.4
CAMT7	0	0	CAMT7B	SRR8301891	0	0	0	0	0	0	0	0	0	0	0	0	0	CAMT	Montreal	41877	45.2555	-74.1318	Salaberry de Valleyfield	Cada	North America	6	19		98	38867	4011200	1985	60000	120000	9600	24	30	195	162.5	45	25	245	204.167	350	78		4	5	0.4
CAMT7	0	0	CAMT7C	SRR8301890	0	0	0	0	0	0	0	0	0	0	0	0	0	CAMT	Montreal	41877	45.2555	-74.1318	Salaberry de Valleyfield	Cada	North America	6	19		98	38867	4011200	1985	60000	120000	9600	24	30	195	162.5	45	25	245	204.167	350	78		4	5	0.4
CAMT8	0.0250224	0.0254948	CAMT8B	SRR8301892	0	0	0	0	0	0.0250224	0	0	0	0	0	0	0	CAMT	Montreal	41878	45.2831	-72.9748	Farnham	Cada	North America	6	19		105	38867	4011200	1982	18000	8000	12400	24	46	60	31.5789		4	260	136.842	693	16		4.3	5.8	0.2
CAMT8	0.0166179	0.0160597	CAMT8A	SRR8301893	0	0	0	0	0	0.0166179	0	0	0	0	0	0	0	CAMT	Montreal	41878	45.2831	-72.9748	Farnham	Cada	North America	6	19		105	38867	4011200	1982	18000	8000	12400	24	46	60	31.5789		4	260	136.842	693	16		4.3	5.8	0.2
CAMT8	0.0180417	0.0157953	CAMT8C	SRR8301895	0	0	0	0	0	0.0180417	0	0	0	0	0	0	0	CAMT	Montreal	41878	45.2831	-72.9748	Farnham	Cada	North America	6	19		105	38867	4011200	1982	18000	8000	12400	24	46	60	31.5789		4	260	136.842	693	16		4.3	5.8	0.2
CAMT9	0	0	CAMT9A	SRR8301894	0	0	0	0	0	0	0	0	0	0	0	0	0	CAMT	Montreal	41879	45.6307	-72.9563	Saint-Hyacinthe	Cada	North America	6	19		102	38867	4011200	1987	90000	45000	7776	4	5	295	196.667		4	362	241.333	648	37		11.5	4.9	0.7
CAMT9	0	0	CAMT9B	SRR8301897	0	0	0	0	0	0	0	0	0	0	0	0	0	CAMT	Montreal	41879	45.6307	-72.9563	Saint-Hyacinthe	Cada	North America	6	19		102	38867	4011200	1987	90000	45000	7776	4	5	295	196.667		4	362	241.333	648	37		11.5	4.9	0.7
CAMT9	0	0	CAMT9C	SRR8301896	0	0	0	0	0	0	0	0	0	0	0	0	0	CAMT	Montreal	41879	45.6307	-72.9563	Saint-Hyacinthe	Cada	North America	6	19		102	38867	4011200	1987	90000	45000	7776	4	5	295	196.667		4	362	241.333	648	37		11.5	4.9	0.7
CAON1	0	0	CAON1A	SRR8301887	0	0	0	0	0	0	0	0	0	0	0	0	0	CAON	Toronto	41879	43.5238	-80.2644	Guelph	Cada	North America	6	18		90	45771	6036800		64400	51433	4346	8.3	7.6	190	134.086		2	464	327.452	288	30	0.636627	21.1	24	0.06
CAON1	0	0	CAON1B	SRR8301886	0	0	0	0	0	0	0	0	0	0	0	0	0	CAON	Toronto	41879	43.5238	-80.2644	Guelph	Cada	North America	6	18		90	45771	6036800		64400	51433	4346	8.3	7.6	190	134.086		2	464	327.452	288	30	0.636627	21.1	24	0.06
CAON1	0	0	CAON1C	SRR8301003	0	0	0	0	0	0	0	0	0	0	0	0	0	CAON	Toronto	41879	43.5238	-80.2644	Guelph	Cada	North America	6	18		90	45771	6036800		64400	51433	4346	8.3	7.6	190	134.086		2	464	327.452	288	30	0.636627	21.1	24	0.06
CAON2	0	0	CAON2A	SRR8301004	0	0	0	0	0	0	0	0	0	0	0	0	0	CAON	Toronto	41879	43.5238	-80.2644	Guelph	Cada	North America	6	19		90	45771	6036800		64400	51433	4346	8.3	7.6	190	134.086		2	464	327.452	288	30	0.2357	21.1	24	0.06
CAON2	0	0	CAON2B	SRR8301001	0	0	0	0	0	0	0	0	0	0	0	0	0	CAON	Toronto	41879	43.5238	-80.2644	Guelph	Cada	North America	6	19		90	45771	6036800		64400	51433	4346	8.3	7.6	190	134.086		2	464	327.452	288	30	0.2357	21.1	24	0.06
CAON2	0	0	CAON2C	SRR8301002	0	0	0	0	0	0	0	0	0	0	0	0	0	CAON	Toronto	41879	43.5238	-80.2644	Guelph	Cada	North America	6	19		90	45771	6036800		64400	51433	4346	8.3	7.6	190	134.086		2	464	327.452	288	30	0.2357	21.1	24	0.06
CAON3	0.00249336	0.00283166	CAON3C	SRR8301007	0	0	0	0	0	0.00249336	0	0	0	0	0	0	0	CAON	Toronto	41879	43.5238	-80.2644	Guelph	Cada	North America	6	20		90	45771	6036800			76800		8.3	7.6	190	31.6667			464	77.3333	208	18		21.1	11.8
CAON4	0.00210553	0.00268817	CAON4AA	SRR8301008	0	0	0	0	0	0.00210553	0	0	0	0	0	0	0	CAON	Toronto	41879	43.5238	-80.2644	Guelph	Cada	North America	6	21		90	45771	6036800			76800	6500	2	2	124.1	49.64			330	132	208	18	0.686465	21.9	11.8
CAON4	0	0	CAON4AB	SRR8301005	0	0	0	0	0	0	0	0	0	0	0	0	0	CAON	Toronto	41879	43.5238	-80.2644	Guelph	Cada	North America	6	21		90	45771	6036800			76800	6500	2	2	124.1	49.64			330	132	208	18	0.686465	21.9	11.8
CAON4	0	0	CAON4AC	SRR8301006	0	0	0	0	0	0	0	0	0	0	0	0	0	CAON	Toronto	41879	43.5238	-80.2644	Guelph	Cada	North America	6	21		90	45771	6036800			76800	6500	2	2	124.1	49.64			330	132	208	18	0.686465	21.9	11.8
CAON4	0	0	CAON4BA	SRR8300995	0	0	0	0	0	0	0	0	0	0	0	0	0	CAON	Toronto	41879	43.5238	-80.2644	Guelph	Cada	North America	6	21		90	45771	6036800			76800	6500	2	2	124.1	49.64			330	132	208	18	0.580019	21.9	11.8
CAON4	0.00269694	0	CAON4BB	SRR8300996	0	0	0.00269694	0	0	0	0	0	0	0	0	0	0	CAON	Toronto	41879	43.5238	-80.2644	Guelph	Cada	North America	6	21		90	45771	6036800			76800	6500	2	2	124.1	49.64			330	132	208	18	0.580019	21.9	11.8
CAON4	0	0	CAON4BC	SRR8301341	0	0	0	0	0	0	0	0	0	0	0	0	0	CAON	Toronto	41879	43.5238	-80.2644	Guelph	Cada	North America	6	21		90	45771	6036800			76800	6500	2	2	124.1	49.64			330	132	208	18	0.580019	21.9	11.8
CHBU1	0.00526739	0.00674696	CHBU1A	SRR8300979	0	0	0	0	0	0.00526739	0	0	0	0	0	0	0	CHNE	Zurich	41850	47.1769	9.4829	Buchs	Switzerland	Europe	10	13		128	56666	1924700	1995		17190			19	91.2			0.1	131			27.1		13.1	13.1	0.051
CHBU1	0.00252277	0.0033129	CHBU1C	SRR8301327	0	0	0	0	0	0.00252277	0	0	0	0	0	0	0	CHNE	Zurich	41850	47.1769	9.4829	Buchs	Switzerland	Europe	10	13		128	56666	1924700	1995		17190			19	91.2			0.1	131			27.1		13.1	13.1	0.051
CHBU1	0.00230947	0.00292269	CHBU1B	SRR8301326	0	0	0	0	0	0.00230947	0	0	0	0	0	0	0	CHNE	Zurich	41850	47.1769	9.4829	Buchs	Switzerland	Europe	10	13		128	56666	1924700	1995		17190			19	91.2			0.1	131			27.1		13.1	13.1	0.051
CHDA1	0	0	CHDA1A	SRR8301328	0	0	0	0	0	0	0	0	0	0	0	0	0	CHNE	Zurich	41855	46.7575	9.7885	Davos	Switzerland	Europe	7	13		137	56666	1924700			27381				55			6	86			15		3.2	3.2	0.04
CHDA1	0	0	CHDA1B	SRR8301329	0	0	0	0	0	0	0	0	0	0	0	0	0	CHNE	Zurich	41855	46.7575	9.7885	Davos	Switzerland	Europe	7	13		137	56666	1924700			27381				55			6	86			15		3.2	3.2	0.04
CHDA1	0	0	CHDA1C	SRR8301330	0	0	0	0	0	0	0	0	0	0	0	0	0	CHNE	Zurich	41855	46.7575	9.7885	Davos	Switzerland	Europe	7	13		137	56666	1924700			27381				55			6	86			15		3.2	3.2	0.04
CHGS1	0.0124856	0.0107824	CHGS1A	SRR8301331	0	0	0	0	0	0.0124856	0	0	0	0	0	0	0	CHNE	Zurich	41857	47.304	8.74835	Gossau	Switzerland	Europe	11	17		134	56666	1924700			7514			8.9					76			15		7.4	7.4	0.02
CHGS1	0.00574407	0.00728147	CHGS1C	SRR8300972	0	0	0	0	0	0.00574407	0	0	0	0	0	0	0	CHNE	Zurich	41857	47.304	8.74835	Gossau	Switzerland	Europe	11	17		134	56666	1924700			7514			8.9					76			15		7.4	7.4	0.02
CHGS1	0.00561298	0.00484837	CHGS1B	SRR8301316	0	0	0	0	0	0.00561298	0	0	0	0	0	0	0	CHNE	Zurich	41857	47.304	8.74835	Gossau	Switzerland	Europe	11	17		134	56666	1924700			7514			8.9					76			15		7.4	7.4	0.02
CHKU1	0.00646322	0.00536783	CHKU1B	SRR8301196	0	0	0	0	0	0.00430881	0	0	0	0	0	0.00215441	0	CHNE	Zurich	41862	47.3107	8.5852	Zurich	Switzerland	Europe	11	17		135	56666	1924700			23460		65		49			2.4	113			14		9.8	9.8	0.6
CHKU1	0.00190154	0.00485013	CHKU1A	SRR8301197	0	0	0	0	0	0.00190154	0	0	0	0	0	0	0	CHNE	Zurich	41862	47.3107	8.5852	Zurich	Switzerland	Europe	11	17		135	56666	1924700			23460		65		49			2.4	113			14		9.8	9.8	0.6
CHKU1	0	0.0031407	CHKU1C	SRR8301199	0	0	0	0	0	0	0	0	0	0	0	0	0	CHNE	Zurich	41862	47.3107	8.5852	Zurich	Switzerland	Europe	11	17		135	56666	1924700			23460		65		49			2.4	113			14		9.8	9.8	0.6
CLVPC	0	0	CLVPC1	SRR8298190	0	0	0	0	0	0	0	0	0	0	0	0	0	CLST	Santiago		-33.4499	-70.672	Santiago	Chile	South America	15			1	23929	7164400
CLVPC	0	0	CLVPC2	SRR8298195	0	0	0	0	0	0	0	0	0	0	0	0	0	CLST	Santiago		-33.4499	-70.672	Santiago	Chile	South America	15			1	23929	7164400
CLVPC	0	0	CLVPC3	SRR8298196	0	0	0	0	0	0	0	0	0	0	0	0	0	CLST	Santiago		-33.4499	-70.672	Santiago	Chile	South America	15			1	23929	7164400
CLVPC	0	0	CLVPC4	SRR8298213	0	0	0	0	0	0	0	0	0	0	0	0	0	CLST	Santiago		-33.4499	-70.672	Santiago	Chile	South America	15			1	23929	7164400
CLVPF	0	0	CLVPF1	SRR8298212	0	0	0	0	0	0	0	0	0	0	0	0	0	CLST	Santiago		-33.4499	-70.672	Santiago	Chile	South America	15			1	23929	7164400
CLVPF	0	0	CLVPF2	SRR8298211	0	0	0	0	0	0	0	0	0	0	0	0	0	CLST	Santiago		-33.4499	-70.672	Santiago	Chile	South America	15			1	23929	7164400
CLVPF	0	0	CLVPF3	SRR8298210	0	0	0	0	0	0	0	0	0	0	0	0	0	CLST	Santiago		-33.4499	-70.672	Santiago	Chile	South America	15			1	23929	7164400
CLVPT	0	0	CLVPM1	SRR8298217	0	0	0	0	0	0	0	0	0	0	0	0	0	CLST	Santiago	42034	-33.5407	-70.8358	Santiago	Chile	South America	15	22		2	23929	7164400	2001	570240	533161	136668	5	1.93	297	148.5	184	3	531	265.5	423	48	0.858251	35.8	35.8
CLVPT	0	0	CLVPM2	SRR8298216	0	0	0	0	0	0	0	0	0	0	0	0	0	CLST	Santiago	42034	-33.5407	-70.8358	Santiago	Chile	South America	15	22		2	23929	7164400	2001	570240	533161	136668	5	1.93	297	148.5	184	3	531	265.5	423	48	0.858251	35.8	35.8
CLVPT	0	0	CLVPM3	SRR8298215	0	0	0	0	0	0	0	0	0	0	0	0	0	CLST	Santiago	42034	-33.5407	-70.8358	Santiago	Chile	South America	15	22		2	23929	7164400	2001	570240	533161	136668	5	1.93	297	148.5	184	3	531	265.5	423	48	0.858251	35.8	35.8
CLVPT	0	0	CLVPT1	SRR8298214	0	0	0	0	0	0	0	0	0	0	0	0	0	CLST	Santiago	42034	-33.5407	-70.8358	Santiago	Chile	South America	15	22		2	23929	7164400	2001	570240	533161	136668	5	1.93	297	148.5	122	3	531	265.5	281	48	0.89126	31.8	31.8
CLVPT	0	0	CLVPT2	SRR8298219	0	0	0	0	0	0	0	0	0	0	0	0	0	CLST	Santiago	42034	-33.5407	-70.8358	Santiago	Chile	South America	15	22		2	23929	7164400	2001	570240	533161	136668	5	1.93	297	148.5	122	3	531	265.5	281	48	0.89126	31.8	31.8
CLVPT	0	0	CLVPT3	SRR8298218	0	0	0	0	0	0	0	0	0	0	0	0	0	CLST	Santiago	42034	-33.5407	-70.8358	Santiago	Chile	South America	15	22		2	23929	7164400	2001	570240	533161	136668	5	1.93	297	148.5	122	3	531	265.5	281	48	0.89126	31.8	31.8
CNBJ1	0.0216058	0.0183668	CNBJ1CA	SRR8301255	0	0	0	0	0	0.0216058	0	0	0	0	0	0	0	CNBJ	Beijing	41851	40.0422	116.357	Beijing	Chi	Asia	13.3333	28.1		195	23390	21639100	2002	200000
CNBJ1	0.0209706	0.017697	CNBJ1BA	SRR8301252	0	0	0	0	0	0.0209706	0	0	0	0	0	0	0	CNBJ	Beijing	41851	40.0422	116.357	Beijing	Chi	Asia	13.3333	28.1		195	23390	21639100	2002	200000
CNBJ1	0.0213698	0.0176523	CNBJ1BC	SRR8301254	0	0	0	0	0	0.0213698	0	0	0	0	0	0	0	CNBJ	Beijing	41851	40.0422	116.357	Beijing	Chi	Asia	13.3333	28.1		195	23390	21639100	2002	200000
CNBJ1	0.0099732	0.0122679	CNBJ1AB	SRR8301250	0	0	0	0	0	0.0099732	0	0	0	0	0	0	0	CNBJ	Beijing	41851	40.0422	116.357	Beijing	Chi	Asia	13.3333	28.1		195	23390	21639100	2002	200000
CNBJ1	0.0146696	0.0113362	CNBJ1CC	SRR8301257	0	0	0	0	0	0.0146696	0	0	0	0	0	0	0	CNBJ	Beijing	41851	40.0422	116.357	Beijing	Chi	Asia	13.3333	28.1		195	23390	21639100	2002	200000
CNBJ1	0.00503436	0.00833333	CNBJ1CB	SRR8301867	0	0	0	0	0	0.00503436	0	0	0	0	0	0	0	CNBJ	Beijing	41851	40.0422	116.357	Beijing	Chi	Asia	13.3333	28.1		195	23390	21639100	2002	200000
CNBJ1	0.00441628	0.0074438	CNBJ1BB	SRR8301253	0	0	0	0	0	0.00441628	0	0	0	0	0	0	0	CNBJ	Beijing	41851	40.0422	116.357	Beijing	Chi	Asia	13.3333	28.1		195	23390	21639100	2002	200000
CNBJ1	0.0104858	0.00379478	CNBJ1AA	SRR8301249	0	0	0	0	0	0.0104858	0	0	0	0	0	0	0	CNBJ	Beijing	41851	40.0422	116.357	Beijing	Chi	Asia	13.3333	28.1		195	23390	21639100	2002	200000
CNBJ1	0.00268626	0	CNBJ1AC	SRR8301251	0	0	0	0	0	0.00268626	0	0	0	0	0	0	0	CNBJ	Beijing	41851	40.0422	116.357	Beijing	Chi	Asia	13.3333	28.1		195	23390	21639100	2002	200000
CNBJ2	0.0376018	0.0535475	CNBJ2A	SRR8301258	0	0	0	0	0	0.0376018	0	0	0	0	0	0	0	CNBJ	Beijing	41851	40.0085	116.431	Beijing	Chi	Asia	13.3333	28.1		195	23390	21639100	1990	40000			9.77		280			16	550
CNBJ2	0.0357117	0.039697	CNBJ2B	SRR8301644	0	0	0	0	0	0.0357117	0	0	0	0	0	0	0	CNBJ	Beijing	41851	40.0085	116.431	Beijing	Chi	Asia	13.3333	28.1		195	23390	21639100	1990	40000			9.77		280			16	550
CNBJ2	0.0292271	0.0338712	CNBJ2C	SRR8301645	0	0	0	0	0	0.0292271	0	0	0	0	0	0	0	CNBJ	Beijing	41851	40.0085	116.431	Beijing	Chi	Asia	13.3333	28.1		195	23390	21639100	1990	40000			9.77		280			16	550
CNBJ3	0.0368638	0.0376231	CNBJ3B	SRR8301647	0	0	0	0	0	0.0368638	0	0	0	0	0	0	0	CNBJ	Beijing	41852	39.8957	116.53	Beijing	Chi	Asia	13.3333	28.1		190	23390	21639100	1993	500000	490000	80352	15.3	5	175	102.941		9	450	264.706		29.5	0.333494	26	26
CNBJ3	0.03806	0.0361486	CNBJ3A	SRR8301646	0	0	0	0	0	0.03806	0	0	0	0	0	0	0	CNBJ	Beijing	41852	39.8957	116.53	Beijing	Chi	Asia	13.3333	28.1		190	23390	21639100	1993	500000	490000	80352	15.3	5	175	102.941		9	450	264.706		29.5	0.333494	26	26
CNBJ3	0.0374873	0.0335145	CNBJ3C	SRR8301640	0	0	0	0	0	0.0374873	0	0	0	0	0	0	0	CNBJ	Beijing	41852	39.8957	116.53	Beijing	Chi	Asia	13.3333	28.1		190	23390	21639100	1993	500000	490000	80352	15.3	5	175	102.941		9	450	264.706		29.5	0.333494	26	26
CNBJ4	0.00257351	0.00402301	CNBJ4C	SRR8301643	0	0	0	0	0	0.00257351	0	0	0	0	0	0	0	CNBJ	Beijing	41852	39.8257	116.432	Beijing	Chi	Asia	13.3333	28.1		190	23390	21639100	2005	600000	690000	166750	13.67	12.3	220	110		5	450	225		30	0.327462
CNBJ4	0	0	CNBJ4A	SRR8301641	0	0	0	0	0	0	0	0	0	0	0	0	0	CNBJ	Beijing	41852	39.8257	116.432	Beijing	Chi	Asia	13.3333	28.1		190	23390	21639100	2005	600000	690000	166750	13.67	12.3	220	110		5	450	225		30	0.327462
CNBJ4	0	0	CNBJ4B	SRR8301642	0	0	0	0	0	0	0	0	0	0	0	0	0	CNBJ	Beijing	41852	39.8257	116.432	Beijing	Chi	Asia	13.3333	28.1		190	23390	21639100	2005	600000	690000	166750	13.67	12.3	220	110		5	450	225		30	0.327462
CNBJ5	0.0321877	0.0419551	CNBJ5BA	SRR8301306	0	0	0	0	0	0.0321877	0	0	0	0	0	0	0	CNBJ	Beijing	41852	39.9232	116.117	Beijing	Chi	Asia	13.3333	28.1		190	23390	21639100	2010	40000	26700	10000	12	10					200	100		25		25		0.1
CNBJ5	0.0347978	0.0401828	CNBJ5AC	SRR8301307	0	0	0	0	0	0.0347978	0	0	0	0	0	0	0	CNBJ	Beijing	41852	39.9232	116.117	Beijing	Chi	Asia	13.3333	28.1		190	23390	21639100	2010	40000	26700	10000	12	10					200	100		25		25		0.1
CNBJ5	0.0355889	0.0349223	CNBJ5BC	SRR8301308	0	0	0	0	0	0.0355889	0	0	0	0	0	0	0	CNBJ	Beijing	41852	39.9232	116.117	Beijing	Chi	Asia	13.3333	28.1		190	23390	21639100	2010	40000	26700	10000	12	10					200	100		25		25		0.1
CNBJ5	0.033958	0.0312557	CNBJ5AA	SRR8301651	0	0	0	0	0	0.033958	0	0	0	0	0	0	0	CNBJ	Beijing	41852	39.9232	116.117	Beijing	Chi	Asia	13.3333	28.1		190	23390	21639100	2010	40000	26700	10000	12	10					200	100		25		25		0.1
CNBJ5	0.0345419	0.0309416	CNBJ5BB	SRR8301309	0	0	0	0	0	0.0345419	0	0	0	0	0	0	0	CNBJ	Beijing	41852	39.9232	116.117	Beijing	Chi	Asia	13.3333	28.1		190	23390	21639100	2010	40000	26700	10000	12	10					200	100		25		25		0.1
CNBJ5	0.030937	0.0288132	CNBJ5AB	SRR8301652	0	0	0	0	0	0.030937	0	0	0	0	0	0	0	CNBJ	Beijing	41852	39.9232	116.117	Beijing	Chi	Asia	13.3333	28.1		190	23390	21639100	2010	40000	26700	10000	12	10					200	100		25		25		0.1
CNBJ6	0.0227568	0.0348937	CNBJ6BB	SRR8301310	0	0	0	0	0	0.0227568	0	0	0	0	0	0	0	CNBJ	Beijing	41863	40.4495	115.968	Beijing	Chi	Asia	13.3333	28.1		190	23390	21639100	2009	30000	25000	11440	13	10	200	40		1	350	70		20	0.127796	30		0.25
CNBJ6	0.010923	0.0107466	CNBJ6BC	SRR8301313	0	0	0	0	0	0.010923	0	0	0	0	0	0	0	CNBJ	Beijing	41863	40.4495	115.968	Beijing	Chi	Asia	13.3333	28.1		190	23390	21639100	2009	30000	25000	11440	13	10	200	40		1	350	70		20	0.127796	30		0.25
CNBJ6	0.00711642	0.00519332	CNBJ6BA	SRR8301311	0	0	0	0	0	0.00711642	0	0	0	0	0	0	0	CNBJ	Beijing	41863	40.4495	115.968	Beijing	Chi	Asia	13.3333	28.1		190	23390	21639100	2009	30000	25000	11440	13	10	200	40		1	350	70		20	0.127796	30		0.25
CNCD1	0.0112319	0.0145892	CNCD1B	SRR8301315	0	0	0	0	0	0.0112319	0	0	0	0	0	0	0	CNCD	Chengdu	41828	30.5841	104.082	Chengdu	Chi	Asia	17.7778	25.32		240	16423	14219700	2004	300000	300000	129600	11.5	16	100	50		10	200	100		20	0.079139	35		10
CNCD1	0.00512564	0.00329957	CNCD1C	SRR8301314	0	0	0	0	0	0.00512564	0	0	0	0	0	0	0	CNCD	Chengdu	41828	30.5841	104.082	Chengdu	Chi	Asia	17.7778	25.32		240	16423	14219700	2004	300000	300000	129600	11.5	16	100	50		10	200	100		20	0.079139	35		10
CNCD1	0.00240606	0.00199207	CNCD1A	SRR8301312	0	0	0	0	0	0.00240606	0	0	0	0	0	0	0	CNCD	Chengdu	41828	30.5841	104.082	Chengdu	Chi	Asia	17.7778	25.32		240	16423	14219700	2004	300000	300000	129600	11.5	16	100	50		10	200	100		20	0.079139	35		10
CNCD2	0.0186986	0.0232242	CNCD2A	SRR8301021	0	0	0	0	0	0.0186986	0	0	0	0	0	0	0	CNCD	Chengdu	41828	30.6611	104.125	Chengdu	Chi	Asia	17.7778	25.32		240	16423	14219700	2004	100000	100000	49000	12	18	100	50		5	200	100		15	0.0887311	30		5
CNCD2	0.0152051	0.0175389	CNCD2C	SRR8301019	0	0	0	0	0	0.0152051	0	0	0	0	0	0	0	CNCD	Chengdu	41828	30.6611	104.125	Chengdu	Chi	Asia	17.7778	25.32		240	16423	14219700	2004	100000	100000	49000	12	18	100	50		5	200	100		15	0.0887311	30		5
CNCD2	0.0144514	0.016443	CNCD2B	SRR8301022	0	0	0	0	0	0.0144514	0	0	0	0	0	0	0	CNCD	Chengdu	41828	30.6611	104.125	Chengdu	Chi	Asia	17.7778	25.32		240	16423	14219700	2004	100000	100000	49000	12	18	100	50		5	200	100		15	0.0887311	30		5
CNCD3	0.0219241	0.0272591	CNCD3A	SRR8301020	0	0.00274051	0	0	0	0.0164431	0	0	0	0	0	0.00274051	0	CNCD	Chengdu	41828	30.4738	104.055	Chengdu	Chi	Asia	17.7778	25.32		240	16423	14219700	2012	39600	28000	41040		26	37			6	150			13	0.00677137	12		3
CNCD3	0.00251386	0.0125431	CNCD3B	SRR8301025	0	0	0	0	0	0.00251386	0	0	0	0	0	0	0	CNCD	Chengdu	41828	30.4738	104.055	Chengdu	Chi	Asia	17.7778	25.32		240	16423	14219700	2012	39600	28000	41040		26	37			6	150			13	0.00677137	12		3
CNCD3	0.00556475	0.00702741	CNCD3C	SRR8301026	0	0	0	0	0	0.00556475	0	0	0	0	0	0	0	CNCD	Chengdu	41828	30.4738	104.055	Chengdu	Chi	Asia	17.7778	25.32		240	16423	14219700	2012	39600	28000	41040		26	37			6	150			13	0.00677137	12		3
CNCD4	0.0105981	0.0105906	CNCD4C	SRR8301027	0	0	0	0	0	0.0105981	0	0	0	0	0	0	0	CNCD	Chengdu	41829	30.512	103.962	Chengdu	Chi	Asia	17.7778	25.32		240	16423	14219700	2011	50000	50900	16250	14	13	180	90		8.03	350	175		16.3	0.190478	20		2
CNCD4	0.00729433	0.00810833	CNCD4A	SRR8301023	0	0	0	0	0	0.00729433	0	0	0	0	0	0	0	CNCD	Chengdu	41829	30.512	103.962	Chengdu	Chi	Asia	17.7778	25.32		240	16423	14219700	2011	50000	50900	16250	14	13	180	90		8.03	350	175		16.3	0.190478	20		2
CNCD4	0.00545093	0.00388485	CNCD4B	SRR8301024	0	0	0	0	0	0.00272546	0	0	0	0	0	0.00272546	0	CNCD	Chengdu	41829	30.512	103.962	Chengdu	Chi	Asia	17.7778	25.32		240	16423	14219700	2011	50000	50900	16250	14	13	180	90		8.03	350	175		16.3	0.190478	20		2
CNCQ1	0.0276306	0.0291555	CNCQ1B	SRR8301070	0	0	0	0	0	0.0276306	0	0	0	0	0	0	0	CNCQ	Chongqing	41830	29.5496	106.373	Chongqing	Chi	Asia	18.3333	29.72		145	10516	30009800	2012	15000	11000	6200	12.5	20	160	80		6.5	450	225		26	0.115067	16		0.2
CNCQ1	0.0297138	0.028368	CNCQ1A	SRR8301028	0	0	0	0	0	0.0297138	0	0	0	0	0	0	0	CNCQ	Chongqing	41830	29.5496	106.373	Chongqing	Chi	Asia	18.3333	29.72		145	10516	30009800	2012	15000	11000	6200	12.5	20	160	80		6.5	450	225		26	0.115067	16		0.2
CNCQ1	0.0160882	0.0170864	CNCQ1C	SRR8301069	0	0	0	0	0	0.0160882	0	0	0	0	0	0	0	CNCQ	Chongqing	41830	29.5496	106.373	Chongqing	Chi	Asia	18.3333	29.72		145	10516	30009800	2012	15000	11000	6200	12.5	20	160	80		6.5	450	225		26	0.115067	16		0.2
CNCQ2	0.0190109	0.0243411	CNCQ2A	SRR8301068	0	0	0	0	0	0.0190109	0	0	0	0	0	0	0	CNCQ	Chongqing	41830	29.5979	106.62	Chongqing	Chi	Asia	18.3333	29.72		145	10516	30009800	2005	800000	800000	350000	20.5	21	110	55		10	310	155		30	0.077458	30		2.5
CNCQ2	0.0289355	0.0219477	CNCQ2B	SRR8301067	0	0	0	0	0	0.0239033	0	0	0	0	0	0.00503227	0	CNCQ	Chongqing	41830	29.5979	106.62	Chongqing	Chi	Asia	18.3333	29.72		145	10516	30009800	2005	800000	800000	350000	20.5	21	110	55		10	310	155		30	0.077458	30		2.5
CNCQ2	0.0188038	0.0193218	CNCQ2C	SRR8301066	0	0	0	0	0	0.0161176	0	0	0	0	0	0.00268626	0	CNCQ	Chongqing	41830	29.5979	106.62	Chongqing	Chi	Asia	18.3333	29.72		145	10516	30009800	2005	800000	800000	350000	20.5	21	110	55		10	310	155		30	0.077458	30		2.5
CNCQ3	0.00575937	0.00709094	CNCQ3C	SRR8301426	0	0	0	0	0	0.00575937	0	0	0	0	0	0	0	CNCQ	Chongqing	41830	29.4391	106.491	Chongqing	Chi	Asia	18.3333	29.72		145	10516	30009800	2007	50000	45000	31552	12						300	250		34		20		5
CNCQ3	0	0	CNCQ3A	SRR8301065	0	0	0	0	0	0	0	0	0	0	0	0	0	CNCQ	Chongqing	41830	29.4391	106.491	Chongqing	Chi	Asia	18.3333	29.72		145	10516	30009800	2007	50000	45000	31552	12						300	250		34		20		5
CNCQ3	0	0	CNCQ3B	SRR8301429	0	0	0	0	0	0	0	0	0	0	0	0	0	CNCQ	Chongqing	41830	29.4391	106.491	Chongqing	Chi	Asia	18.3333	29.72		145	10516	30009800	2007	50000	45000	31552	12						300	250		34		20		5
CNCQ4	0	0	CNCQ4A	SRR8301461	0	0	0	0	0	0	0	0	0	0	0	0	0	CNCQ	Chongqing	41830	29.4714	106.518	Chongqing	Chi	Asia	18.3333	29.72		145	10516	30009800	2007	50000	50000	28000	12		180	150		5.1	280	233.333		23	0.127248	23		0.2
CNCQ4	0	0	CNCQ4B	SRR8301459	0	0	0	0	0	0	0	0	0	0	0	0	0	CNCQ	Chongqing	41830	29.4714	106.518	Chongqing	Chi	Asia	18.3333	29.72		145	10516	30009800	2007	50000	50000	28000	12		180	150		5.1	280	233.333		23	0.127248	23		0.2
CNCQ4	0	0	CNCQ4C	SRR8300949	0	0	0	0	0	0	0	0	0	0	0	0	0	CNCQ	Chongqing	41830	29.4714	106.518	Chongqing	Chi	Asia	18.3333	29.72		145	10516	30009800	2007	50000	50000	28000	12		180	150		5.1	280	233.333		23	0.127248	23		0.2
CNCS1	0.00256641	0.00348092	CNCS1A	SRR8301697	0	0	0	0	0	0.00256641	0	0	0	0	0	0	0	CNCS	Changsha	41837	28.2772	112.945	Changsha	Chi	Asia	18.3333	29.22		117	25143	7414100	2008	300000	300000	120000	10.5	13.5					170	113.333		19		30	30
CNCS1	0	0	CNCS1B	SRR8301700	0	0	0	0	0	0	0	0	0	0	0	0	0	CNCS	Changsha	41837	28.2772	112.945	Changsha	Chi	Asia	18.3333	29.22		117	25143	7414100	2008	300000	300000	120000	10.5	13.5					170	113.333		19		30	30
CNCS1	0	0	CNCS1C	SRR8301702	0	0	0	0	0	0	0	0	0	0	0	0	0	CNCS	Changsha	41837	28.2772	112.945	Changsha	Chi	Asia	18.3333	29.22		117	25143	7414100	2008	300000	300000	120000	10.5	13.5					170	113.333		19		30	30
CNCS2	0.000678389	0.000927248	CNCS2B	SRR8301708	0	0	0	0	0	0.000678389	0	0	0	0	0	0	0	CNCS	Changsha	41837	28.247	112.983	Changsha	Chi	Asia	18.3333	29.22		117	25143	7414100	2003	180000	180000	17325	6.5	7.7					200	125		25		17.5	17.5
CNCS2	0	0	CNCS2A	SRR8301705	0	0	0	0	0	0	0	0	0	0	0	0	0	CNCS	Changsha	41837	28.247	112.983	Changsha	Chi	Asia	18.3333	29.22		117	25143	7414100	2003	180000	180000	17325	6.5	7.7					200	125		25		17.5	17.5
CNCS2	0	0	CNCS2C	SRR8300992	0	0	0	0	0	0	0	0	0	0	0	0	0	CNCS	Changsha	41837	28.247	112.983	Changsha	Chi	Asia	18.3333	29.22		117	25143	7414100	2003	180000	180000	17325	6.5	7.7					200	125		25		17.5	17.5
CNCS3	0.00473627	0.00864902	CNCS3BC	SRR8301799	0	0.00315751	0	0	0	0.00157876	0	0	0	0	0	0	0	CNCS	Changsha	41837	28.2484	112.98	Changsha	Chi	Asia	18.3333	29.22		117	25143	7414100	2008	200000	200000		12						170			15.5
CNCS3	0.00614685	0.00852515	CNCS3AC	SRR8301713	0	0	0	0	0	0.00614685	0	0	0	0	0	0	0	CNCS	Changsha	41837	28.2484	112.98	Changsha	Chi	Asia	18.3333	29.22		117	25143	7414100	2008	200000	200000		12						170			15.5		19	19
CNCS3	0	0.00230171	CNCS3BA	SRR8301797	0	0	0	0	0	0	0	0	0	0	0	0	0	CNCS	Changsha	41837	28.2484	112.98	Changsha	Chi	Asia	18.3333	29.22		117	25143	7414100	2008	200000	200000		12						170			15.5
CNCS3	0.00148991	0	CNCS3AA	SRR8301093	0	0.00148991	0	0	0	0	0	0	0	0	0	0	0	CNCS	Changsha	41837	28.2484	112.98	Changsha	Chi	Asia	18.3333	29.22		117	25143	7414100	2008	200000	200000		12						170			15.5		19	19
CNCS3	0	0	CNCS3AB	SRR8301712	0	0	0	0	0	0	0	0	0	0	0	0	0	CNCS	Changsha	41837	28.2484	112.98	Changsha	Chi	Asia	18.3333	29.22		117	25143	7414100	2008	200000	200000		12						170			15.5		19	19
CNCS3	0	0	CNCS3BB	SRR8301796	0	0	0	0	0	0	0	0	0	0	0	0	0	CNCS	Changsha	41837	28.2484	112.98	Changsha	Chi	Asia	18.3333	29.22		117	25143	7414100	2008	200000	200000		12						170			15.5
CNCS4	0.00138404	0.00190103	CNCS4B	SRR8301793	0	0	0	0	0	0.00138404	0	0	0	0	0	0	0	CNCS	Changsha	41837	28.204	113.011	Changsha	Chi	Asia	18.3333	29.22		117	25143	7414100	1994	140000	150000	20000							200			60		20	20
CNCS4	0	0	CNCS4A	SRR8301798	0	0	0	0	0	0	0	0	0	0	0	0	0	CNCS	Changsha	41837	28.204	113.011	Changsha	Chi	Asia	18.3333	29.22		117	25143	7414100	1994	140000	150000	20000							200			60		20	20
CNCS4	0	0	CNCS4C	SRR8301792	0	0	0	0	0	0	0	0	0	0	0	0	0	CNCS	Changsha	41837	28.204	113.011	Changsha	Chi	Asia	18.3333	29.22		117	25143	7414100	1994	140000	150000	20000							200			60		20	20
CNDL1	0.00258445	0.00319632	CNDL1BC	SRR8301495	0	0	0	0	0	0.00258445	0	0	0	0	0	0	0	CNDL	Dalian	41829	38.8777	121.629	Dalian	Chi	Asia	12.2222	24.28		170	33568	5922400	2001	10000	7304	4109	24	30	105			2	159			18.8	0.0189721	13		0.23
CNDL1	0.00225729	0.00270599	CNDL1BB	SRR8301494	0	0	0	0	0	0	0	0.00225729	0	0	0	0	0	CNDL	Dalian	41829	38.8777	121.629	Dalian	Chi	Asia	12.2222	24.28		170	33568	5922400	2001	10000	7304	4109	24	30	105			2	159			18.8	0.0189721	13		0.23
CNDL1	0	0	CNDL1AA	SRR8301795	0	0	0	0	0	0	0	0	0	0	0	0	0	CNDL	Dalian	41829	38.8777	121.629	Dalian	Chi	Asia	12.2222	24.28		170	33568	5922400	2001	10000	7304	4109	24	30	105			2	159			18.8	0.0134736	13	15.55	0.23
CNDL1	0	0	CNDL1AB	SRR8301794	0	0	0	0	0	0	0	0	0	0	0	0	0	CNDL	Dalian	41829	38.8777	121.629	Dalian	Chi	Asia	12.2222	24.28		170	33568	5922400	2001	10000	7304	4109	24	30	105			2	159			18.8	0.0134736	13	15.55	0.23
CNDL1	0	0	CNDL1AC	SRR8301791	0	0	0	0	0	0	0	0	0	0	0	0	0	CNDL	Dalian	41829	38.8777	121.629	Dalian	Chi	Asia	12.2222	24.28		170	33568	5922400	2001	10000	7304	4109	24	30	105			2	159			18.8	0.0134736	13	15.55	0.23
CNDL1	0	0	CNDL1BA	SRR8301790	0	0	0	0	0	0	0	0	0	0	0	0	0	CNDL	Dalian	41829	38.8777	121.629	Dalian	Chi	Asia	12.2222	24.28		170	33568	5922400	2001	10000	7304	4109	24	30	105			2	159			18.8	0.0189721	13		0.23
CNDL2	0	0	CNDL2AA	SRR8301492	0	0	0	0	0	0	0	0	0	0	0	0	0	CNDL	Dalian	41826	38.8658	121.536	Dalian	Chi	Asia	12.2222	24.28		170	33568	5922400	2006	60000	60000	45356		20	80	54.1667		3.5	340	283.333		23		20	20
CNDL2	0	0	CNDL2AB	SRR8301493	0	0	0	0	0	0	0	0	0	0	0	0	0	CNDL	Dalian	41826	38.8658	121.536	Dalian	Chi	Asia	12.2222	24.28		170	33568	5922400	2006	60000	60000	45356		20	80	54.1667		3.5	340	283.333		23		20	20
CNDL2	0	0	CNDL2AC	SRR8300950	0	0	0	0	0	0	0	0	0	0	0	0	0	CNDL	Dalian	41826	38.8658	121.536	Dalian	Chi	Asia	12.2222	24.28		170	33568	5922400	2006	60000	60000	45356		20	80	54.1667		3.5	340	283.333		23		20	20
CNDL2	0	0	CNDL2BA	SRR8301491	0	0	0	0	0	0	0	0	0	0	0	0	0	CNDL	Dalian	41826	38.8658	121.536	Dalian	Chi	Asia	12.2222	24.28		170	33568	5922400	2006	60000	60000	45356		20	80	54.1667		3.5	340	283.333		23
CNDL2	0	0	CNDL2BB	SRR8301488	0	0	0	0	0	0	0	0	0	0	0	0	0	CNDL	Dalian	41826	38.8658	121.536	Dalian	Chi	Asia	12.2222	24.28		170	33568	5922400	2006	60000	60000	45356		20	80	54.1667		3.5	340	283.333		23
CNDL2	0	0	CNDL2BC	SRR8301489	0	0	0	0	0	0	0	0	0	0	0	0	0	CNDL	Dalian	41826	38.8658	121.536	Dalian	Chi	Asia	12.2222	24.28		170	33568	5922400	2006	60000	60000	45356		20	80	54.1667		3.5	340	283.333		23
CNHB3	0.00800032	0.0117288	CNHB4A	SRR8301430	0	0	0	0	0	0.00800032	0	0	0	0	0	0	0	CNHB	Haerbin	41829	45.8162	126.711	Haerbin	Chi	Asia	4.44444	23.11		163	12865	9943000	2003	162500	160000	69638			220	125.714			350	200			0.0505876
CNHB3	0.0107272	0.0110359	CNHB3B	SRR8301487	0	0	0	0	0	0.0107272	0	0	0	0	0	0	0	CNHB	Haerbin	41829	45.8162	126.711	Haerbin	Chi	Asia	4.44444	23.11		163	12865	9943000	2003	162500	160000	69638			220	125.714			350	200			0.0505876
CNHB3	0.00941143	0.00955718	CNHB3A	SRR8301486	0	0	0	0	0	0.00941143	0	0	0	0	0	0	0	CNHB	Haerbin	41829	45.8162	126.711	Haerbin	Chi	Asia	4.44444	23.11		163	12865	9943000	2003	162500	160000	69638			220	125.714			350	200			0.0505876
CNHB3	0.0077226	0.00483162	CNHB4C	SRR8301396	0	0	0	0	0	0.0077226	0	0	0	0	0	0	0	CNHB	Haerbin	41829	45.8162	126.711	Haerbin	Chi	Asia	4.44444	23.11		163	12865	9943000	2003	162500	160000	69638			220	125.714			350	200			0.0505876
CNHB3	0.00472264	0.00471954	CNHB3C	SRR8301706	0	0	0	0	0	0.00472264	0	0	0	0	0	0	0	CNHB	Haerbin	41829	45.8162	126.711	Haerbin	Chi	Asia	4.44444	23.11		163	12865	9943000	2003	162500	160000	69638			220	125.714			350	200			0.0505876
CNHB3	0.00228532	0.00304711	CNHB4B	SRR8301411	0	0	0	0	0	0.00228532	0	0	0	0	0	0	0	CNHB	Haerbin	41829	45.8162	126.711	Haerbin	Chi	Asia	4.44444	23.11		163	12865	9943000	2003	162500	160000	69638			220	125.714			350	200			0.0505876
CNHB4	0.0147596	0.0167181	CNHB5A	SRR8301514	0	0	0	0	0	0.0139828	0	0	0	0	0	0.00077682	0	CNHB	Haerbin	41829	45.8153	126.715	Haerbin	Chi	Asia	4.44444	23.11		163	12865	9943000	2005	325000		546729			220				420			75
CNHB4	0.0079146	0.00771367	CNHB5C	SRR8301873	0	0	0	0	0	0.0079146	0	0	0	0	0	0	0	CNHB	Haerbin	41829	45.8153	126.715	Haerbin	Chi	Asia	4.44444	23.11		163	12865	9943000	2005	325000		546729			220				420			75
CNHB4	0.00746891	0.00671456	CNHB5B	SRR8300991	0	0	0	0	0	0.00746891	0	0	0	0	0	0	0	CNHB	Haerbin	41829	45.8153	126.715	Haerbin	Chi	Asia	4.44444	23.11		163	12865	9943000	2005	325000		546729			220				420			75
CNHB4	0.0121529	0.00588564	CNHB6C	SRR8301524	0	0	0	0	0	0.0121529	0	0	0	0	0	0	0	CNHB	Haerbin	41829	45.8153	126.715	Haerbin	Chi	Asia	4.44444	23.11		163	12865	9943000	2005	325000		546729			220				420			75
CNHB4	0.00852575	0.00387822	CNHB6A	SRR8301455	0	0	0	0	0	0.00852575	0	0	0	0	0	0	0	CNHB	Haerbin	41829	45.8153	126.715	Haerbin	Chi	Asia	4.44444	23.11		163	12865	9943000	2005	325000		546729			220				420			75
CNHB4	0.00386523	0.00359118	CNHB6B	SRR8300973	0.00128841	0	0	0	0	0.00257682	0	0	0	0	0	0	0	CNHB	Haerbin	41829	45.8153	126.715	Haerbin	Chi	Asia	4.44444	23.11		163	12865	9943000	2005	325000		546729			220				420			75
CNHB5	0.108117	0.10369	CNHB7C	SRR8301842	0	0	0	0	0	0.108117	0	0	0	0	0	0	0	CNHB	Haerbin	41829	45.7579	126.754	Haerbin	Chi	Asia	4.44444	23.11		163	12865	9943000	2008	70000			25
CNHB5	0.101777	0.0922916	CNHB7B	SRR8301841	0	0	0	0	0	0.0988688	0	0.00290791	0	0	0	0	0	CNHB	Haerbin	41829	45.7579	126.754	Haerbin	Chi	Asia	4.44444	23.11		163	12865	9943000	2008	70000			25
CNHB5	0.0734111	0.0605247	CNHB7A	SRR8301263	0	0	0	0	0	0.0734111	0	0	0	0	0	0	0	CNHB	Haerbin	41829	45.7579	126.754	Haerbin	Chi	Asia	4.44444	23.11		163	12865	9943000	2008	70000			25
CNJN1	0	0	CNJN1A	SRR8301843	0	0	0	0	0	0	0	0	0	0	0	0	0	CNJN	Jin	41829	36.7047	117.035	Jin	Chi	Asia	4.44444	27.22		187	19488	7020100	2009	300000	269300	89813	12.8	13	112.9	64.5143		2.62	340	194.286		17.8	0.0873388	36		1.5
CNJN1	0	0	CNJN1B	SRR8301836	0	0	0	0	0	0	0	0	0	0	0	0	0	CNJN	Jin	41829	36.7047	117.035	Jin	Chi	Asia	4.44444	27.22		187	19488	7020100	2009	300000	269300	89813	12.8	13	112.9	64.5143		2.62	340	194.286		17.8	0.0873388	36		1.5
CNJN1	0	0	CNJN1C	SRR8301837	0	0	0	0	0	0	0	0	0	0	0	0	0	CNJN	Jin	41829	36.7047	117.035	Jin	Chi	Asia	4.44444	27.22		187	19488	7020100	2009	300000	269300	89813	12.8	13	112.9	64.5143		2.62	340	194.286		17.8	0.0873388	36		1.5
CNJN2	0	0	CNJN2A	SRR8301838	0	0	0	0	0	0	0	0	0	0	0	0	0	CNJN	Jin	41829	36.695	116.947	Jin	Chi	Asia	4.44444	27.22		187	19488	7020100	2009	200000	185000	79857	14.6	12	135	67.5		4	400	200		35	0.089715	45		3.5
CNJN2	0	0	CNJN2B	SRR8301839	0	0	0	0	0	0	0	0	0	0	0	0	0	CNJN	Jin	41829	36.695	116.947	Jin	Chi	Asia	4.44444	27.22		187	19488	7020100	2009	200000	185000	79857	14.6	12	135	67.5		4	400	200		35	0.089715	45		3.5
CNJN2	0	0	CNJN2C	SRR8301834	0	0	0	0	0	0	0	0	0	0	0	0	0	CNJN	Jin	41829	36.695	116.947	Jin	Chi	Asia	4.44444	27.22		187	19488	7020100	2009	200000	185000	79857	14.6	12	135	67.5		4	400	200		35	0.089715	45		3.5
CNJN3	0.0295166	0.0256109	CNJN3C	SRR8301144	0	0	0	0	0	0.0295166	0	0	0	0	0	0	0	CNJN	Jin	41829	36.7305	117.097	Jin	Chi	Asia	4.44444	27.22		187	19488	7020100	2010	100000	124100	38132	13.84	12.9	90	45		10	215	107.5		36	0.0573421	37.5		2
CNJN3	0.0224231	0.0246609	CNJN3B	SRR8301145	0	0	0	0	0	0.0224231	0	0	0	0	0	0	0	CNJN	Jin	41829	36.7305	117.097	Jin	Chi	Asia	4.44444	27.22		187	19488	7020100	2010	100000	124100	38132	13.84	12.9	90	45		10	215	107.5		36	0.0573421	37.5		2
CNJN3	0.0258927	0.0246592	CNJN3A	SRR8301835	0	0	0	0	0	0.0258927	0	0	0	0	0	0	0	CNJN	Jin	41829	36.7305	117.097	Jin	Chi	Asia	4.44444	27.22		187	19488	7020100	2010	100000	124100	38132	13.84	12.9	90	45		10	215	107.5		36	0.0573421	37.5		2
CNJN4	0.0191584	0.0199681	CNJN4C	SRR8301149	0	0	0	0	0	0.0191584	0	0	0	0	0	0	0	CNJN	Jin	41829	36.6917	116.899	Jin	Chi	Asia	4.44444	27.22		187	19488	7020100	2010	30000	25000	21600	19.58	12.9	70	35		2.5	170	85		14.5	0.036462	20		0.3
CNJN4	0.0119037	0.011376	CNJN4A	SRR8301143	0	0	0	0	0	0.0119037	0	0	0	0	0	0	0	CNJN	Jin	41829	36.6917	116.899	Jin	Chi	Asia	4.44444	27.22		187	19488	7020100	2010	30000	25000	21600	19.58	12.9	70	35		2.5	170	85		14.5	0.036462	20		0.3
CNJN4	0.0108362	0.00953062	CNJN4B	SRR8301142	0	0	0	0	0	0.0108362	0	0	0	0	0	0	0	CNJN	Jin	41829	36.6917	116.899	Jin	Chi	Asia	4.44444	27.22		187	19488	7020100	2010	30000	25000	21600	19.58	12.9	70	35		2.5	170	85		14.5	0.036462	20		0.3
CNQD1	0.00825559	0.0116272	CNQD1A	SRR8301148	0	0	0	0	0	0.00825559	0	0	0	0	0	0	0	CNQD	Qingdao	41856	36.1097	120.332	Qingdao	Chi	Asia	13.8889	24.28		160	23281	8964000	2013	160000	130000		27	15	300	150		6.5	650	325		30		45		1
CNQD1	0.00846776	0.00389272	CNQD1C	SRR8301146	0	0	0	0	0	0.00846776	0	0	0	0	0	0	0	CNQD	Qingdao	41856	36.1097	120.332	Qingdao	Chi	Asia	13.8889	24.28		160	23281	8964000	2013	160000	130000		27	15	300	150		6.5	650	325		30		45		1
CNQD1	0.00484558	0.00339345	CNQD1B	SRR8301147	0	0	0	0	0	0.00484558	0	0	0	0	0	0	0	CNQD	Qingdao	41856	36.1097	120.332	Qingdao	Chi	Asia	13.8889	24.28		160	23281	8964000	2013	160000	130000		27	15	300	150		6.5	650	325		30		45		1
CNQD2	0.0252285	0.0291808	CNQD2C	SRR8301466	0	0	0	0	0	0.0252285	0	0	0	0	0	0	0	CNQD	Qingdao	41856	36.2079	120.357	Qingdao	Chi	Asia	13.8889	24.28		160	23281	8964000	2013	100000	90000	68774	26.3	20	80	50		4	320	200		35	0.0239677	21		1.3
CNQD2	0.0171503	0.0198959	CNQD2A	SRR8301153	0	0	0	0	0	0.0171503	0	0	0	0	0	0	0	CNQD	Qingdao	41856	36.2079	120.357	Qingdao	Chi	Asia	13.8889	24.28		160	23281	8964000	2013	100000	90000	68774	26.3	20	80	50		4	320	200		35	0.0239677	21		1.3
CNQD2	0.0240277	0.0183929	CNQD2B	SRR8301152	0	0	0	0	0	0.0240277	0	0	0	0	0	0	0	CNQD	Qingdao	41856	36.2079	120.357	Qingdao	Chi	Asia	13.8889	24.28		160	23281	8964000	2013	100000	90000	68774	26.3	20	80	50		4	320	200		35	0.0239677	21		1.3
CNQD3	0.00255647	0.00367904	CNQD3AA	SRR8301467	0	0	0	0	0	0.00255647	0	0	0	0	0	0	0	CNQD	Qingdao		36.0615	120.289	Qingdao	Chi	Asia	13.8889	24.28		160	23281	8964000	2000	10000	73700			15
CNQD3	0.00220437	0.00306288	CNQD3AC	SRR8301469	0	0	0	0	0	0.00220437	0	0	0	0	0	0	0	CNQD	Qingdao		36.0615	120.289	Qingdao	Chi	Asia	13.8889	24.28		160	23281	8964000	2000	10000	73700			15
CNQD3	0	0	CNQD3AB	SRR8301468	0	0	0	0	0	0	0	0	0	0	0	0	0	CNQD	Qingdao		36.0615	120.289	Qingdao	Chi	Asia	13.8889	24.28		160	23281	8964000	2000	10000	73700			15
CNQD4	0.0122534	0.011971	CNQD4AC	SRR8301464	0	0	0	0	0	0.0100255	0	0	0	0	0	0.00222789	0	CNQD	Qingdao		36.1517	120.355	Qingdao	Chi	Asia	13.8889	24.28		160	23281	8964000	1998	17000					400			10.5	900			67.5				5.5
CNQD4	0.0120294	0.0107591	CNQD4AA	SRR8301462	0	0	0	0	0	0.0120294	0	0	0	0	0	0	0	CNQD	Qingdao		36.1517	120.355	Qingdao	Chi	Asia	13.8889	24.28		160	23281	8964000	1998	17000					400			10.5	900			67.5				5.5
CNQD4	0.00613911	0.00522493	CNQD4AB	SRR8301463	0	0	0	0	0	0.00613911	0	0	0	0	0	0	0	CNQD	Qingdao		36.1517	120.355	Qingdao	Chi	Asia	13.8889	24.28		160	23281	8964000	1998	17000					400			10.5	900			67.5				5.5
CNSH1	0	0	CNSH1A	SRR8301465	0	0	0	0	0	0	0	0	0	0	0	0	0	CNSH	Shanghai	41830	31.2815	121.48	Shanghai	Chi	Asia	17.7778	27.39		138	24065	24683400	1984	60000	57500	6366.7		9	185	105.714		10.2	462	264		39	0.573765	40		2.7
CNSH1	0	0	CNSH1B	SRR8301474	0	0	0	0	0	0	0	0	0	0	0	0	0	CNSH	Shanghai	41830	31.2815	121.48	Shanghai	Chi	Asia	17.7778	27.39		138	24065	24683400	1984	60000	57500	6366.7		9	185	105.714		10.2	462	264		39	0.573765	40		2.7
CNSH1	0	0	CNSH1C	SRR8301475	0	0	0	0	0	0	0	0	0	0	0	0	0	CNSH	Shanghai	41830	31.2815	121.48	Shanghai	Chi	Asia	17.7778	27.39		138	24065	24683400	1984	60000	57500	6366.7		9	185	105.714		10.2	462	264		39	0.573765	40		2.7
CNSH2	0.00246148	0.00953592	CNSH2A	SRR8301359	0	0	0	0	0	0	0	0	0	0	0	0.00246148	0	CNSH	Shanghai	41831	31.2506	121.743	Shanghai	Chi	Asia	17.7778	27.39		138	24065	24683400	2008	2000000	2320000	448000	9.5	13.4	130	74.2857		7.8	320	182.857		35	0.284537	30		10.8
CNSH2	0.00298125	0.00360101	CNSH2C	SRR8301361	0	0	0	0	0	0.00298125	0	0	0	0	0	0	0	CNSH	Shanghai	41831	31.2506	121.743	Shanghai	Chi	Asia	17.7778	27.39		138	24065	24683400	2008	2000000	2320000	448000	9.5	13.4	130	74.2857		7.8	320	182.857		35	0.284537	30		10.8
CNSH2	0.00271536	0	CNSH2B	SRR8301358	0.00271536	0	0	0	0	0	0	0	0	0	0	0	0	CNSH	Shanghai	41831	31.2506	121.743	Shanghai	Chi	Asia	17.7778	27.39		138	24065	24683400	2008	2000000	2320000	448000	9.5	13.4	130	74.2857		7.8	320	182.857		35	0.284537	30		10.8
CNSH3	0	0	CNSH3A	SRR8301360	0	0	0	0	0	0	0	0	0	0	0	0	0	CNSH	Shanghai	41831	31.3463	121.611	Shanghai	Chi	Asia	17.7778	27.39		138	24065	24683400	2011	1700000	1450000	55598.4	9.5		120			60	316			27.3	0.581924	25.3		3.11
CNSH3	0	0	CNSH3B	SRR8301355	0	0	0	0	0	0	0	0	0	0	0	0	0	CNSH	Shanghai	41831	31.3463	121.611	Shanghai	Chi	Asia	17.7778	27.39		138	24065	24683400	2011	1700000	1450000	55598.4	9.5		120			60	316			27.3	0.581924	25.3		3.11
CNSH3	0	0	CNSH3C	SRR8301354	0	0	0	0	0	0	0	0	0	0	0	0	0	CNSH	Shanghai	41831	31.3463	121.611	Shanghai	Chi	Asia	17.7778	27.39		138	24065	24683400	2011	1700000	1450000	55598.4	9.5		120			60	316			27.3	0.581924	25.3		3.11
CNSH4	0	0	CNSH4A	SRR8301357	0	0	0	0	0	0	0	0	0	0	0	0	0	CNSH	Shanghai	41831	31.3458	121.615	Shanghai	Chi	Asia	17.7778	27.39		138	24065	24683400	2007	500000	490000			10	75.4	43.0857		30	160	91.4286		37.5		11.1		0.578
CNSH4	0	0	CNSH4B	SRR8301356	0	0	0	0	0	0	0	0	0	0	0	0	0	CNSH	Shanghai	41831	31.3458	121.615	Shanghai	Chi	Asia	17.7778	27.39		138	24065	24683400	2007	500000	490000			10	75.4	43.0857		30	160	91.4286		37.5		11.1		0.578
CNSH4	0	0	CNSH4C	SRR8301353	0	0	0	0	0	0	0	0	0	0	0	0	0	CNSH	Shanghai	41831	31.3458	121.615	Shanghai	Chi	Asia	17.7778	27.39		138	24065	24683400	2007	500000	490000			10	75.4	43.0857		30	160	91.4286		37.5		11.1		0.578
CNSH5	0.00196217	0.00253556	CNSH5C	SRR8301225	0	0	0	0	0	0.00196217	0	0	0	0	0	0	0	CNSH	Shanghai	41831	31.1703	121.436	Shanghai	Chi	Asia	17.7778	27.39		138	24065	24683400	1986	105000	99000			10	100	50		7.2	220	110		17.5		10.7		0.5
CNSH5	0	0	CNSH5A	SRR8301352	0	0	0	0	0	0	0	0	0	0	0	0	0	CNSH	Shanghai	41831	31.1703	121.436	Shanghai	Chi	Asia	17.7778	27.39		138	24065	24683400	1986	105000	99000			10	100	50		7.2	220	110		17.5		10.7		0.5
CNSH5	0.002352	0	CNSH5B	SRR8301224	0	0	0	0	0	0.002352	0	0	0	0	0	0	0	CNSH	Shanghai	41831	31.1703	121.436	Shanghai	Chi	Asia	17.7778	27.39		138	24065	24683400	1986	105000	99000			10	100	50		7.2	220	110		17.5		10.7		0.5
CNSY2	0.0140384	0.0159521	CNSY2A	SRR8301222	0	0	0	0	0	0.0109187	0	0.00311964	0	0	0	0	0	CNSY	Sanya	41834	18.2979	109.526	Sanya	Chi	Asia	25.5556	28.33		150	12847	732000	2011	15000	7000	8000	14.5	10	90	45		5	180	90		10	0.0281854	25		0.03
CNSY3	0.0575052	0.0594221	CNSY3A	SRR8301223	0	0	0	0	0	0.0575052	0	0	0	0	0	0	0	CNSY	Sanya	41834	18.3986	109.745	Sanya	Chi	Asia	25.5556	28.33		150	12847	732000	2011	10000	5000	7200	14.5	14	90	66.1765		1.42	180	132.353		12	0.0160256	25		0.54
CNSY3	0.04534	0.0416945	CNSY3B	SRR8301220	0	0	0.0036272	0	0	0.0417128	0	0	0	0	0	0	0	CNSY	Sanya	41834	18.3986	109.745	Sanya	Chi	Asia	25.5556	28.33		150	12847	732000	2011	10000	5000	7200	14.5	14	90	66.1765		1.42	180	132.353		12	0.0160256	25		0.54
CNSY3	0.0289493	0.0228094	CNSY3C	SRR8301221	0.00152365	0	0.00761824	0	0	0.0198074	0	0	0	0	0	0	0	CNSY	Sanya	41834	18.3986	109.745	Sanya	Chi	Asia	25.5556	28.33		150	12847	732000	2011	10000	5000	7200	14.5	14	90	66.1765		1.42	180	132.353		12	0.0160256	25		0.54
CNSZ1	0.0152146	0.0151094	CNSZ1B	SRR8301219	0	0	0	0	0	0.0152146	0	0	0	0	0	0	0	CNSZ	Shenzhen	41836	22.5144	113.891	Shenzhen	Chi	Asia	23.3333	29.61		325	33731	10768400	2009	560000	560000		22	12.5	200	114.286		10	350	200		30		30		1
CNSZ1	0.0100415	0.0120388	CNSZ1C	SRR8301216	0	0	0	0	0	0.0100415	0	0	0	0	0	0	0	CNSZ	Shenzhen	41836	22.5144	113.891	Shenzhen	Chi	Asia	23.3333	29.61		325	33731	10768400	2009	560000	560000		22	12.5	200	114.286		10	350	200		30		30		1
CNSZ1	0.00438726	0.00625547	CNSZ1A	SRR8301218	0	0	0	0	0	0.00438726	0	0	0	0	0	0	0	CNSZ	Shenzhen	41836	22.5144	113.891	Shenzhen	Chi	Asia	23.3333	29.61		325	33731	10768400	2009	560000	560000		22	12.5	200	114.286		10	350	200		30		30		1
CNSZ2	0	0	CNSZ2A	SRR8301217	0	0	0	0	0	0	0	0	0	0	0	0	0	CNSZ	Shenzhen	41836	22.5649	114.246	Shenzhen	Chi	Asia	23.3333	29.61		325	33731	10768400	2001	120000	80000	40000	13.9	15	150	100		5	300	200		25	0.106914	20		0.85
CNSZ2	0	0	CNSZ2B	SRR8301575	0	0	0	0	0	0	0	0	0	0	0	0	0	CNSZ	Shenzhen	41836	22.5649	114.246	Shenzhen	Chi	Asia	23.3333	29.61		325	33731	10768400	2001	120000	80000	40000	13.9	15	150	100		5	300	200		25	0.106914	20		0.85
CNSZ2	0	0	CNSZ2C	SRR8301574	0	0	0	0	0	0	0	0	0	0	0	0	0	CNSZ	Shenzhen	41836	22.5649	114.246	Shenzhen	Chi	Asia	23.3333	29.61		325	33731	10768400	2001	120000	80000	40000	13.9	15	150	100		5	300	200		25	0.106914	20		0.85
CNSZ3	0.0124928	0.0159907	CNSZ3AC	SRR8301571	0	0	0	0	0	0.0124928	0	0	0	0	0	0	0	CNSZ	Shenzhen	41836	22.5357	114.098	Shenzhen	Chi	Asia	23.3333	29.61		325	33731	10768400	2010	180000	170000	24178	13	13	230	143.75		3	400	250		13	0.418957	27		2
CNSZ3	0.00880359	0.0100895	CNSZ3AA	SRR8301573	0	0	0	0	0	0.00880359	0	0	0	0	0	0	0	CNSZ	Shenzhen	41836	22.5357	114.098	Shenzhen	Chi	Asia	23.3333	29.61		325	33731	10768400	2010	180000	170000	24178	13	13	230	143.75		3	400	250		13	0.418957	27		2
CNSZ3	0.00691404	0.00319795	CNSZ3BA	SRR8301570	0	0	0	0	0	0.00691404	0	0	0	0	0	0	0	CNSZ	Shenzhen	41836	22.5357	114.098	Shenzhen	Chi	Asia	23.3333	29.61		325	33731	10768400	2010	180000	170000	24178	13	16	230	230		3	400	400		13	0.808586	27		2
CNSZ3	0	0	CNSZ3AB	SRR8301572	0	0	0	0	0	0	0	0	0	0	0	0	0	CNSZ	Shenzhen	41836	22.5357	114.098	Shenzhen	Chi	Asia	23.3333	29.61		325	33731	10768400	2010	180000	170000	24178	13	13	230	143.75		3	400	250		13	0.418957	27		2
CNSZ3	0	0	CNSZ3BB	SRR8301569	0	0	0	0	0	0	0	0	0	0	0	0	0	CNSZ	Shenzhen	41836	22.5357	114.098	Shenzhen	Chi	Asia	23.3333	29.61		325	33731	10768400	2010	180000	170000	24178	13	16	230	230		3	400	400		13	0.808586	27		2
CNSZ3	0	0	CNSZ3BC	SRR8301568	0	0	0	0	0	0	0	0	0	0	0	0	0	CNSZ	Shenzhen	41836	22.5357	114.098	Shenzhen	Chi	Asia	23.3333	29.61		325	33731	10768400	2010	180000	170000	24178	13	16	230	230		3	400	400		13	0.808586	27		2
CNSZ4	0.00452076	0.00644856	CNSZ4BA	SRR8301072	0	0	0	0	0	0.00301384	0	0.00150692	0	0	0	0	0	CNSZ	Shenzhen	41836	22.5428	114.143	Shenzhen	Chi	Asia	23.3333	29.61		325	33731	10768400	1998	350000	350000	21658	14	16.5	150	150		30	325	325		60	0.570364	20		2
CNSZ4	0	0	CNSZ4AA	SRR8301583	0	0	0	0	0	0	0	0	0	0	0	0	0	CNSZ	Shenzhen	41836	22.5428	114.143	Shenzhen	Chi	Asia	23.3333	29.61		325	33731	10768400	1998	350000	350000	21658	14	12	150	85.7143		30	325	185.714		60	0.804262	20		2
CNSZ4	0	0	CNSZ4AB	SRR8301582	0	0	0	0	0	0	0	0	0	0	0	0	0	CNSZ	Shenzhen	41836	22.5428	114.143	Shenzhen	Chi	Asia	23.3333	29.61		325	33731	10768400	1998	350000	350000	21658	14	12	150	85.7143		30	325	185.714		60	0.804262	20		2
CNSZ4	0	0	CNSZ4AC	SRR8301071	0	0	0	0	0	0	0	0	0	0	0	0	0	CNSZ	Shenzhen	41836	22.5428	114.143	Shenzhen	Chi	Asia	23.3333	29.61		325	33731	10768400	1998	350000	350000	21658	14	12	150	85.7143		30	325	185.714		60	0.804262	20		2
CNWH1	0.0363179	0.0387242	CNWH1C	SRR8301075	0	0	0	0	0	0.0363179	0	0	0	0	0	0	0	CNWH	Wuhan	41835	30.5903	114.355	Wuhan	Chi	Asia	17.2222	27.72		172	22724	10189700	2009	240000	240000	17200	10.5	13.5					140	66.6667		20		16.5		0.35
CNWH1	0.0272908	0.0279107	CNWH1A	SRR8301073	0	0	0	0	0	0.0224748	0.00160534	0	0	0	0	0.00321069	0	CNWH	Wuhan	41835	30.5903	114.355	Wuhan	Chi	Asia	17.2222	27.72		172	22724	10189700	2009	240000	240000	17200	10.5	13.5					140	66.6667		20		16.5		0.35
CNWH1	0.0260313	0.0201887	CNWH1B	SRR8301074	0	0	0	0	0	0.0260313	0	0	0	0	0	0	0	CNWH	Wuhan	41835	30.5903	114.355	Wuhan	Chi	Asia	17.2222	27.72		172	22724	10189700	2009	240000	240000	17200	10.5	13.5					140	66.6667		20		16.5		0.35
CNWH2	0.00230979	0.00646266	CNWH2A	SRR8301076	0	0	0	0	0	0	0	0	0	0	0.00230979	0	0	CNWH	Wuhan	41835	30.6706	114.286	Wuhan	Chi	Asia	17.2222	27.72		172	22724	10189700	2007	300000	300000	87500	7.5	7					165	165		25		18		14
CNWH2	0	0	CNWH2B	SRR8301077	0	0	0	0	0	0	0	0	0	0	0	0	0	CNWH	Wuhan	41835	30.6706	114.286	Wuhan	Chi	Asia	17.2222	27.72		172	22724	10189700	2007	300000	300000	87500	7.5	7					165	165		25		18		14
CNWH2	0	0	CNWH2C	SRR8301078	0	0	0	0	0	0	0	0	0	0	0	0	0	CNWH	Wuhan	41835	30.6706	114.286	Wuhan	Chi	Asia	17.2222	27.72		172	22724	10189700	2007	300000	300000	87500	7.5	7					165	165		25		18		14
CNWH3	0	0	CNWH3A	SRR8301063	0	0	0	0	0	0	0	0	0	0	0	0	0	CNWH	Wuhan	41835	30.5638	114.338	Wuhan	Chi	Asia	17.2222	27.72		172	22724	10189700	1993	50000	50000	12168	10						150			20		20		1
CNWH3	0	0	CNWH3B	SRR8301064	0	0	0	0	0	0	0	0	0	0	0	0	0	CNWH	Wuhan	41835	30.5638	114.338	Wuhan	Chi	Asia	17.2222	27.72		172	22724	10189700	1993	50000	50000	12168	10						150			20		20		1
CNWH3	0	0	CNWH3C	SRR8301497	0	0	0	0	0	0	0	0	0	0	0	0	0	CNWH	Wuhan	41835	30.5638	114.338	Wuhan	Chi	Asia	17.2222	27.72		172	22724	10189700	1993	50000	50000	12168	10						150			20		20		1
CNWH4	0	0.0034727	CNWH4C	SRR8301498	0	0	0	0	0	0	0	0	0	0	0	0	0	CNWH	Wuhan	41835	30.4947	114.374	Wuhan	Chi	Asia	17.2222	27.72		172	22724	10189700	2006	150000	150000	17200		12					150	100		30		10		2
CNWH4	0	0	CNWH4A	SRR8301496	0	0	0	0	0	0	0	0	0	0	0	0	0	CNWH	Wuhan	41835	30.4947	114.374	Wuhan	Chi	Asia	17.2222	27.72		172	22724	10189700	2006	150000	150000	17200		12					150	100		30		10		2
CNWH4	0	0	CNWH4B	SRR8301499	0	0	0	0	0	0	0	0	0	0	0	0	0	CNWH	Wuhan	41835	30.4947	114.374	Wuhan	Chi	Asia	17.2222	27.72		172	22724	10189700	2006	150000	150000	17200		12					150	100		30		10		2
CNWX1	0.0519009	0.0545869	CNWX1BA	SRR8301502	0	0	0	0	0	0.0519009	0	0	0	0	0	0	0	CNWX	Wuxi	41824	31.6116	120.333	Wuxi	Chi	Asia	17.7778	24.44		165	44760	4724300	2010	15000	15000				170			10	375			30		40		5
CNWX1	0.0546027	0.0418235	CNWX1BB	SRR8301505	0	0	0	0	0	0.0546027	0	0	0	0	0	0	0	CNWX	Wuxi	41824	31.6116	120.333	Wuxi	Chi	Asia	17.7778	24.44		165	44760	4724300	2010	15000	15000				170			10	375			30		40		5
CNWX1	0.0394177	0.0412437	CNWX1AB	SRR8301500	0	0	0	0	0	0.0367898	0	0.00262784	0	0	0	0	0	CNWX	Wuxi	41824	31.6116	120.333	Wuxi	Chi	Asia	17.7778	24.44		165	44760	4724300	2012	70000	70000	10517	12.7	20.5	170	28.3333		10	375	62.5		30	0.40819	40		5
CNWX1	0.0320564	0.0320657	CNWX1BC	SRR8300930	0	0	0	0	0	0.0320564	0	0	0	0	0	0	0	CNWX	Wuxi	41824	31.6116	120.333	Wuxi	Chi	Asia	17.7778	24.44		165	44760	4724300	2010	15000	15000				170			10	375			30		40		5
CNWX1	0.0296954	0.0317763	CNWX1AA	SRR8301501	0	0	0	0	0	0.0296954	0	0	0	0	0	0	0	CNWX	Wuxi	41824	31.6116	120.333	Wuxi	Chi	Asia	17.7778	24.44		165	44760	4724300	2012	70000	70000	10517	12.7	20.5	170	28.3333		10	375	62.5		30	0.40819	40		5
CNWX1	0.0338257	0.0280759	CNWX1AC	SRR8301503	0	0	0	0	0	0.0338257	0	0	0	0	0	0	0	CNWX	Wuxi	41824	31.6116	120.333	Wuxi	Chi	Asia	17.7778	24.44		165	44760	4724300	2012	70000	70000	10517	12.7	20.5	170	28.3333		10	375	62.5		30	0.40819	40		5
CNWX2	0.0162433	0.019165	CNWX2A	SRR8301802	0	0	0	0	0	0.0162433	0	0	0	0	0	0	0	CNWX	Wuxi	41824	31.5361	120.453	Wuxi	Chi	Asia	17.7778	24.44		165	44760	4724300	2012	60000	48000	67500	12.7	20.5	75	12.5		1.5	275	45.8333		27	0.0192678	27.5		0.5
CNWX2	0.015321	0.0140226	CNWX2B	SRR8301803	0	0	0	0	0	0.015321	0	0	0	0	0	0	0	CNWX	Wuxi	41824	31.5361	120.453	Wuxi	Chi	Asia	17.7778	24.44		165	44760	4724300	2012	60000	48000	67500	12.7	20.5	75	12.5		1.5	275	45.8333		27	0.0192678	27.5		0.5
CNWX2	0.00736241	0.00941501	CNWX2C	SRR8301800	0	0	0	0	0	0.00736241	0	0	0	0	0	0	0	CNWX	Wuxi	41824	31.5361	120.453	Wuxi	Chi	Asia	17.7778	24.44		165	44760	4724300	2012	60000	48000	67500	12.7	20.5	75	12.5		1.5	275	45.8333		27	0.0192678	27.5		0.5
CNWX3	0.0138647	0.0205985	CNWX3BC	SRR8301864	0	0.00213304	0	0	0.00213304	0.00959867	0	0	0	0	0	0	0	CNWX	Wuxi	41824	31.4924	120.45	Wuxi	Chi	Asia	17.7778	24.44		165	44760	4724300	2007	20000	19000	14400	10	12.5	180	45		1.5	275	68.75		13	0.120436	30		0.35
CNWX3	0.0137983	0.0170497	CNWX3BB	SRR8301805	0	0	0	0	0	0.0137983	0	0	0	0	0	0	0	CNWX	Wuxi	41824	31.4924	120.45	Wuxi	Chi	Asia	17.7778	24.44		165	44760	4724300	2007	20000	19000	14400	10	12.5	180	45		1.5	275	68.75		13	0.120436	30		0.35
CNWX3	0.0182062	0.0128908	CNWX3AB	SRR8301806	0	0	0	0	0	0.0182062	0	0	0	0	0	0	0	CNWX	Wuxi	41824	31.4924	120.45	Wuxi	Chi	Asia	17.7778	24.44		165	44760	4724300	2009	20000	18000	17000	19.62	16.6	75	15		1.5	275	55		27	0.0114757	27.5		0.5
CNWX3	0.00946746	0.00926555	CNWX3BA	SRR8301840	0	0	0	0	0	0.00946746	0	0	0	0	0	0	0	CNWX	Wuxi	41824	31.4924	120.45	Wuxi	Chi	Asia	17.7778	24.44		165	44760	4724300	2007	20000	19000	14400	10	12.5	180	45		1.5	275	68.75		13	0.120436	30		0.35
CNWX3	0.00807717	0.0061582	CNWX3AC	SRR8301807	0	0	0	0	0	0.00807717	0	0	0	0	0	0	0	CNWX	Wuxi	41824	31.4924	120.45	Wuxi	Chi	Asia	17.7778	24.44		165	44760	4724300	2009	20000	18000	17000	19.62	16.6	75	15		1.5	275	55		27	0.0114757	27.5		0.5
CNWX3	0.00513485	0.00333167	CNWX3AA	SRR8301801	0	0	0	0	0	0.00513485	0	0	0	0	0	0	0	CNWX	Wuxi	41824	31.4924	120.45	Wuxi	Chi	Asia	17.7778	24.44		165	44760	4724300	2009	20000	18000	17000	19.62	16.6	75	15		1.5	275	55		27	0.0114757	27.5		0.5
CNWX4	0.0043834	0.00398963	CNWX4B	SRR8300934	0	0	0	0	0	0.0043834	0	0	0	0	0	0	0	CNWX	Wuxi	41824	31.5284	120.333	Wuxi	Chi	Asia	17.7778	24.44		165	44760	4724300	2005	100000	100000	121200	25.29	18.42	100	50		4	255	127.5		31	0.0266844	25		2.1
CNWX4	0.00255284	0.00329468	CNWX4A	SRR8301866	0	0	0	0	0	0.00255284	0	0	0	0	0	0	0	CNWX	Wuxi	41824	31.5284	120.333	Wuxi	Chi	Asia	17.7778	24.44		165	44760	4724300	2005	100000	100000	121200	25.29	18.42	100	50		4	255	127.5		31	0.0266844	25		2.1
CNWX4	0.00132081	0	CNWX4C	SRR8300933	0	0	0	0	0	0.00132081	0	0	0	0	0	0	0	CNWX	Wuxi	41824	31.5284	120.333	Wuxi	Chi	Asia	17.7778	24.44		165	44760	4724300	2005	100000	100000	121200	25.29	18.42	100	50		4	255	127.5		31	0.0266844	25		2.1
CNXA1	0.0027552	0.00722569	CNXA1C	SRR8300938	0	0	0	0	0	0.0027552	0	0	0	0	0	0	0	CNXA	Xian	41850	34.3001	109.035	Xian	Chi	Asia	13.8889	29.11		90	14473	8580800	2006	100000	149000	26900	18	22	250	131.579		10	500	263.158		22	0.349863	25		0.43
CNXA1	0.00263023	0.00343136	CNXA1A	SRR8300932	0	0	0	0	0	0.00263023	0	0	0	0	0	0	0	CNXA	Xian	41850	34.3001	109.035	Xian	Chi	Asia	13.8889	29.11		90	14473	8580800	2006	100000	149000	26900	18	22	250	131.579		10	500	263.158		22	0.349863	25		0.43
CNXA1	0.00256177	0.00338547	CNXA1B	SRR8300931	0	0	0	0	0	0.00256177	0	0	0	0	0	0	0	CNXA	Xian	41850	34.3001	109.035	Xian	Chi	Asia	13.8889	29.11		90	14473	8580800	2006	100000	149000	26900	18	22	250	131.579		10	500	263.158		22	0.349863	25		0.43
CNXA2	0.00592154	0.00701041	CNXA2B	SRR8300936	0	0	0	0	0	0.00592154	0	0	0	0	0	0	0	CNXA	Xian	41850	34.3674	108.911	Xian	Chi	Asia	13.8889	29.11		90	14473	8580800	2008	25000	249000	90936	15.98	13.7	400	210.526		20	1000	526.316		50	0.170127	34		5
CNXA2	0.00321864	0.0038912	CNXA2C	SRR8300935	0	0	0	0	0	0.00321864	0	0	0	0	0	0	0	CNXA	Xian	41850	34.3674	108.911	Xian	Chi	Asia	13.8889	29.11		90	14473	8580800	2008	25000	249000	90936	15.98	13.7	400	210.526		20	1000	526.316		50	0.170127	34		5
CNXA2	0.00290036	0.00341565	CNXA2A	SRR8300937	0	0	0	0	0	0.00290036	0	0	0	0	0	0	0	CNXA	Xian	41850	34.3674	108.911	Xian	Chi	Asia	13.8889	29.11		90	14473	8580800	2008	25000	249000	90936	15.98	13.7	400	210.526		20	1000	526.316		50	0.170127	34		5
CNXA3	0.00792299	0.00996049	CNXA3B	SRR8301227	0	0	0	0	0	0.00792299	0	0	0	0	0	0	0	CNXA	Xian	41850	34.3741	109	Xian	Chi	Asia	13.8889	29.11		90	14473	8580800	2010	200000	218400	80899	22	15.64	400	228.571		20	1000	571.429		50	0.216146	39		1
CNXA3	0.00835003	0.00899631	CNXA3A	SRR8300929	0	0	0	0	0	0.00835003	0	0	0	0	0	0	0	CNXA	Xian	41850	34.3741	109	Xian	Chi	Asia	13.8889	29.11		90	14473	8580800	2010	200000	218400	80899	22	15.64	400	228.571		20	1000	571.429		50	0.216146	39		1
CNXA3	0.00446359	0.00285388	CNXA3C	SRR8301243	0	0	0	0	0	0.00334769	0	0	0	0	0	0.0011159	0	CNXA	Xian	41850	34.3741	109	Xian	Chi	Asia	13.8889	29.11		90	14473	8580800	2010	200000	218400	80899	22	15.64	400	228.571		20	1000	571.429		50	0.216146	39		1
CNXA4	0.0112996	0.0134201	CNXA4A	SRR8301244	0	0	0	0	0	0.0112996	0	0	0	0	0	0	0	CNXA	Xian	41850	34.2071	108.835	Xian	Chi	Asia	13.8889	29.11		90	14473	8580800	2009	80000	55000	41189	22	16	100	56.1798		9	250	140.449		17.5	0.0350107	21		0.75
CNXA4	0.0109932	0.0124556	CNXA4C	SRR8301246	0	0	0	0	0	0.0109932	0	0	0	0	0	0	0	CNXA	Xian	41850	34.2071	108.835	Xian	Chi	Asia	13.8889	29.11		90	14473	8580800	2009	80000	55000	41189	22	16	100	56.1798		9	250	140.449		17.5	0.0350107	21		0.75
CNXA4	0	0	CNXA4B	SRR8301245	0	0	0	0	0	0	0	0	0	0	0	0	0	CNXA	Xian	41850	34.2071	108.835	Xian	Chi	Asia	13.8889	29.11		90	14473	8580800	2009	80000	55000	41189	22	16	100	56.1798		9	250	140.449		17.5	0.0350107	21		0.75
CNXM1	0.00738432	0.00403763	CNXM1B	SRR8301240	0	0	0	0	0	0.00738432	0	0	0	0	0	0	0	CNXM	Xiamen	41841	24.4661	118.172	Xiamen	Chi	Asia	22.2222	29.39		132	20469	3715900	2004	200000	205000	10500	14	10	170	109.677		10	375	241.935		30	0.0289	40		5
CNXM1	0.00261934	0.00347717	CNXM1C	SRR8301241	0	0	0	0	0	0.00261934	0	0	0	0	0	0	0	CNXM	Xiamen	41841	24.4661	118.172	Xiamen	Chi	Asia	22.2222	29.39		132	20469	3715900	2004	200000	205000	10500	14	10	170	109.677		10	375	241.935		30	0.0289	40		5
CNXM1	0.0025479	0.00326488	CNXM1A	SRR8301239	0	0	0	0	0	0.0025479	0	0	0	0	0	0	0	CNXM	Xiamen	41841	24.4661	118.172	Xiamen	Chi	Asia	22.2222	29.39		132	20469	3715900	2004	200000	205000	10500	14	10	170	109.677		10	375	241.935		30	0.0289	40		5
CNXM2	0.0127131	0.0129634	CNXM2C	SRR8301238	0	0	0	0	0	0.0127131	0	0	0	0	0	0	0	CNXM	Xiamen	41841	24.5585	118.039	Xiamen	Chi	Asia	22.2222	29.39		132	20469	3715900	1995	60000	60000	51400	22	20	150	90.9091		2	400	242.424		35	0.0605873	12.5		1
CNXM2	0.00921075	0.00861079	CNXM2B	SRR8301237	0	0	0	0	0	0.00921075	0	0	0	0	0	0	0	CNXM	Xiamen	41841	24.5585	118.039	Xiamen	Chi	Asia	22.2222	29.39		132	20469	3715900	1995	60000	60000	51400	22	20	150	90.9091		2	400	242.424		35	0.0605873	12.5		1
CNXM2	0	0	CNXM2A	SRR8301242	0	0	0	0	0	0	0	0	0	0	0	0	0	CNXM	Xiamen	41841	24.5585	118.039	Xiamen	Chi	Asia	22.2222	29.39		132	20469	3715900	1995	60000	60000	51400	22	20	150	90.9091		2	400	242.424		35	0.0605873	12.5		1
CNXM3	0.0206251	0.0272396	CNXM3A	SRR8301504	0	0	0	0	0	0.0206251	0	0	0	0	0	0	0	CNXM	Xiamen	41841	24.4648	118.025	Xiamen	Chi	Asia	22.2222	29.39		132	20469	3715900	2001	100000	90000	32275	21	15	170	97.1429		18	300	171.429		27.5	0.229454	12.5		0.5
CNXM3	0.0116695	0.0137922	CNXM3B	SRR8301100	0	0	0	0	0	0.0116695	0	0	0	0	0	0	0	CNXM	Xiamen	41841	24.4648	118.025	Xiamen	Chi	Asia	22.2222	29.39		132	20469	3715900	2001	100000	90000	32275	21	15	170	97.1429		18	300	171.429		27.5	0.229454	12.5		0.5
CNXM3	0.0107754	0.0109349	CNXM3C	SRR8301506	0	0	0	0	0	0.0107754	0	0	0	0	0	0	0	CNXM	Xiamen	41841	24.4648	118.025	Xiamen	Chi	Asia	22.2222	29.39		132	20469	3715900	2001	100000	90000	32275	21	15	170	97.1429		18	300	171.429		27.5	0.229454	12.5		0.5
CNXM4	0.00282753	0.00720305	CNXM4C	SRR8301509	0	0	0	0	0	0.00282753	0	0	0	0	0	0	0	CNXM	Xiamen	41841	24.5836	118.106	Xiamen	Chi	Asia	22.2222	29.39		132	20469	3715900	2004	45000	45000	11000	17.5	16.5	175	175		16.5	250	250		25	0.192967	32.5		2
CNXM4	0.0112112	0.00716923	CNXM4B	SRR8301508	0	0.00280281	0	0	0.00280281	0.00280281	0	0.00280281	0	0	0	0	0	CNXM	Xiamen	41841	24.5836	118.106	Xiamen	Chi	Asia	22.2222	29.39		132	20469	3715900	2004	45000	45000	11000	17.5	16.5	175	175		16.5	250	250		25	0.192967	32.5		2
CNXM4	0.00827803	0.00683644	CNXM4A	SRR8301507	0	0.00275934	0.00275934	0	0	0.00275934	0	0	0	0	0	0	0	CNXM	Xiamen	41841	24.5836	118.106	Xiamen	Chi	Asia	22.2222	29.39		132	20469	3715900	2004	45000	45000	11000	17.5	16.5	175	175		16.5	250	250		25	0.192967	32.5		2
COCL1	0	0.00179369	COCL1B	SRR8298136	0	0	0	0	0	0	0	0	0	0	0	0	0	COST	Cali	42061	3.5039	-76.5207	Cali	Colombia	South America	25	29		62	11200	4613684	2008	50	28	4375		90	518			12.5	949			23.4
COCL1	0	0	COCL1A	SRR8298135	0	0	0	0	0	0	0	0	0	0	0	0	0	COST	Cali	42061	3.5039	-76.5207	Cali	Colombia	South America	25	29		62	11200	4613684	2008	50	28	4375		90	518			12.5	949			23.4
COCL1	0	0	COCL1C	SRR8298133	0	0	0	0	0	0	0	0	0	0	0	0	0	COST	Cali	42061	3.5039	-76.5207	Cali	Colombia	South America	25	29		62	11200	4613684	2008	50	28	4375		90	518			12.5	949			23.4
COCL2	0.0285139	0.117566	COCL2B	SRR8298139	0.0207374	0.00259217	0	0	0	0	0	0	0.00172812	0	0	0	0.00345623	COST	Cali	42061	3.51226	-76.3429	Cali	Colombia	South America	25	29		62	11200	4613684	2013	5000	3500	2800	19.2		450				1000
COCL2	0.016793	0.0773269	COCL2A	SRR8298134	0.00959601	0	0	0	0	0.002399	0	0	0	0	0	0.00159933	0.00319867	COST	Cali	42061	3.51226	-76.3429	Cali	Colombia	South America	25	29		62	11200	4613684	2013	5000	3500	2800	19.2		450				1000
COCL3	0.00176858	0.00459506	COCL3E	SRR8298128	0	0	0	0	0	0	0	0	0	0	0	0	0.00176858	COST	Cali		3.51464	-76.3404	Cali	Colombia	South America	25	29		68	11200	4613684	2002	1123.2		728
COCL3	0	0.00393902	COCL3C	SRR8298138	0	0	0	0	0	0	0	0	0	0	0	0	0	COST	Cali		3.51464	-76.3404	Cali	Colombia	South America	25	29		68	11200	4613684	2002	1123.2		728
COCL3	0	0.00312461	COCL3B	SRR8298137	0	0	0	0	0	0	0	0	0	0	0	0	0	COST	Cali		3.51464	-76.3404	Cali	Colombia	South America	25	29		68	11200	4613684	2002	1123.2		728
COCL3	0	0.00311546	COCL3D	SRR8298127	0	0	0	0	0	0	0	0	0	0	0	0	0	COST	Cali		3.51464	-76.3404	Cali	Colombia	South America	25	29		68	11200	4613684	2002	1123.2		728
COCL3	0.000268386	0.00278509	COCL3F	SRR8298170	0	0	0	0	0	0.000268386	0	0	0	0	0	0	0	COST	Cali		3.51464	-76.3404	Cali	Colombia	South America	25	29		68	11200	4613684	2002	1123.2		728
COCL3	0.00160354	0.00207413	COCL3A	SRR8298140	0	0.00160354	0	0	0	0	0	0	0	0	0	0	0	COST	Cali		3.51464	-76.3404	Cali	Colombia	South America	25	29		68	11200	4613684	2002	1123.2		728
DEHE1	0	0	DEHE1A	SRR8301576	0	0	0	0	0	0	0	0	0	0	0	0	0	DESW	DESW	41851	49.1026		DEHE	Germany	Europe	12	18	19	68	44476	3081900	1977		19239	8880		10	265			5	479			25	0.149126	33.5		0.2
DEHE1	0	0	DEHE1B	SRR8301577	0	0	0	0	0	0	0	0	0	0	0	0	0	DESW	DESW	41851	49.1026		DEHE	Germany	Europe	12	18	19	68	44476	3081900	1977		19239	8880		10	265			5	479			25	0.149126	33.5		0.2
DEHE1	0	0	DEHE1C	SRR8301710	0	0	0	0	0	0	0	0	0	0	0	0	0	DESW	DESW	41851	49.1026		DEHE	Germany	Europe	12	18	19	68	44476	3081900	1977		19239	8880		10	265			5	479			25	0.149126	33.5		0.2
DEKS1	0.00552166	0.0113404	DEKS1A	SRR8301711	0	0	0	0	0.000920276	0.00276083	0.00184055	0	0	0	0	0	0	DEKS	DEKS	41849	51.3266		DEKS	Germany	Europe	10	19		70	45287	1316700	2004		100000	56000		10	200	50		2	600	150		25	0.102041	42.5		1
DEKS1	0.00314904	0.00392188	DEKS1B	SRR8301813	0	0	0	0	0	0.00314904	0	0	0	0	0	0	0	DEKS	DEKS	41849	51.3266		DEKS	Germany	Europe	10	19		70	45287	1316700	2004		100000	56000		10	200	50		2	600	150		25	0.102041	42.5		1
DEKS1	0.00170052	0.00213242	DEKS1C	SRR8301812	0	0	0	0	0	0.00170052	0	0	0	0	0	0	0	DEKS	DEKS	41849	51.3266		DEKS	Germany	Europe	10	19		70	45287	1316700	2004		100000	56000		10	200	50		2	600	150		25	0.102041	42.5		1
DENE1	0.00160617	0.00212508	DENE1A	SRR8301815	0.00160617	0	0	0	0	0	0	0	0	0	0	0	0	DESW	DESW		49.0447		DENE	Germany	Europe	12	18		69	44476	3081900
DENE1	0	0	DENE1B	SRR8301870	0	0	0	0	0	0	0	0	0	0	0	0	0	DESW	DESW		49.0447		DENE	Germany	Europe	12	18		69	44476	3081900
DENE1	0	0	DENE1C	SRR8301809	0	0	0	0	0	0	0	0	0	0	0	0	0	DESW	DESW		49.0447		DENE	Germany	Europe	12	18		69	44476	3081900
DERA1	0.0173949	0.015496	DERA1C	SRR8301810	0	0	0	0	0	0.0173949	0	0	0	0	0	0	0	DESW	DESW	41849	48.8833		DERA	Germany	Europe	12	18		68	44476	3081900	1970		32010	17250	31.2	22	150			2	380			15	0.0869837			0.01
DERA1	0.0119365	0.00938747	DERA1B	SRR8301811	0	0	0	0	0	0.0119365	0	0	0	0	0	0	0	DESW	DESW	41849	48.8833		DERA	Germany	Europe	12	18		68	44476	3081900	1970		32010	17250	31.2	22	150			2	380			15	0.0869837			0.01
DERA1	0.00191426	0.00238107	DERA1A	SRR8301808	0	0	0	0	0	0.00191426	0	0	0	0	0	0	0	DESW	DESW	41849	48.8833		DERA	Germany	Europe	12	18		68	44476	3081900	1970		32010	17250	31.2	22	150			2	380			15	0.0869837			0.01
DKAE1	0	0	DKAE1A	SRR8301726	0	0	0	0	0	0	0	0	0	0	0	0	0	DKAB	Aalborg	41877	57.0452	10.0458	Aalborg	Denmark	Europe	10			65	42220	3008100	1980	20000	11850	21000			280			2	660			24	0.0752381	39		0.24
DKAE1	0	0	DKAE1B	SRR8301727	0	0	0	0	0	0	0	0	0	0	0	0	0	DKAB	Aalborg	41877	57.0452	10.0458	Aalborg	Denmark	Europe	10			65	42220	3008100	1980	20000	11850	21000			280			2	660			24	0.0752381	39		0.24
DKAE1	0	0	DKAE1C	SRR8301580	0	0	0	0	0	0	0	0	0	0	0	0	0	DKAB	Aalborg	41877	57.0452	10.0458	Aalborg	Denmark	Europe	10			65	42220	3008100	1980	20000	11850	21000			280			2	660			24	0.0752381	39		0.24
DKAW1	0	0.00284051	DKAW1B	SRR8301578	0	0	0	0	0	0	0	0	0	0	0	0	0	DKAB	Aalborg	41877	57.048	9.86542	Aalborg	Denmark	Europe	10			65	42220	3008100	1989	66000	37000	39480			100			2.3	250			30	0.0360455			0.12
DKAW1	0	0.00240958	DKAW1A	SRR8301581	0	0	0	0	0	0	0	0	0	0	0	0	0	DKAB	Aalborg	41877	57.048	9.86542	Aalborg	Denmark	Europe	10			65	42220	3008100	1989	66000	37000	39480			100			2.3	250			30	0.0360455			0.12
DKAW1	0	0	DKAW1C	SRR8301579	0	0	0	0	0	0	0	0	0	0	0	0	0	DKAB	Aalborg	41877	57.048	9.86542	Aalborg	Denmark	Europe	10			65	42220	3008100	1989	66000	37000	39480			100			2.3	250			30	0.0360455			0.12
ITFS4	0.036503	0.0381388	ITFS4B	SRR8301804	0	0	0	0	0	0.036503	0	0	0	0	0	0	0	ITVN	Venice-Padova	41967	45.4283	12.2522	Venice-Padova	Italy	Europe	15	12		91	35190	1628000	1994		112000	11200	19	20	200			6	320			30	0.5	20		0.2
ITFS4	0.0271102	0.033184	ITFS4A	SRR8301844	0	0	0	0	0	0.0271102	0	0	0	0	0	0	0	ITVN	Venice-Padova	41967	45.4283	12.2522	Venice-Padova	Italy	Europe	15	12		91	35190	1628000	1994		112000	11200	19	20	200			6	320			30	0.5	20		0.2
ITLF2	0.0284565	0.0352248	ITLF2C	SRR8301780	0	0	0	0	0	0.0284565	0	0	0	0	0	0	0	ITSE	Bolog2	41960	44.6348	10.5702	Bolog	Italy	Europe	14	11		101			2000	4800	3050	1660	26	20	94			3	286			35	0.049346	29.6		0.6
ITLF2	0.0323696	0.0332091	ITLF2B	SRR8301779	0	0	0	0	0	0.0294269	0	0.00294269	0	0	0	0	0	ITSE	Bolog2	41960	44.6348	10.5702	Bolog	Italy	Europe	14	11		101			2000	4800	3050	1660	26	20	94			3	286			35	0.049346	29.6		0.6
ITLF2	0.024596	0.0289122	ITLF2A	SRR8301778	0	0	0	0	0	0.024596	0	0	0	0	0	0	0	ITSE	Bolog2	41960	44.6348	10.5702	Bolog	Italy	Europe	14	11		101			2000	4800	3050	1660	26	20	94			3	286			35	0.049346	29.6		0.6
ITMC3	0.0165898	0.0180445	ITMC3B	SRR8301782	0	0	0	0	0	0.0165898	0	0	0	0	0	0	0	ITMC	Bolog	41960	44.739	10.6599	Bolog	Italy	Europe	14	11		98	43978	826100	1974	74400	49554	9800	14	14	63			4	174			36	0.0860977	19.9		0.8
ITMC3	0.0109686	0.0140517	ITMC3C	SRR8301783	0	0	0	0	0	0.0109686	0	0	0	0	0	0	0	ITMC	Bolog	41960	44.739	10.6599	Bolog	Italy	Europe	14	11		98	43978	826100	1974	74400	49554	9800	14	14	63			4	174			36	0.0860977	19.9		0.8
ITMC3	0.00499245	0.00306241	ITMC3A	SRR8301781	0	0	0	0	0	0.00499245	0	0	0	0	0	0	0	ITMC	Bolog	41960	44.739	10.6599	Bolog	Italy	Europe	14	11		98	43978	826100	1974	74400	49554	9800	14	14	63			4	174			36	0.0860977	19.9		0.8
ITRB1	0.0377638	0.0350803	ITRB1B	SRR8301785	0	0	0	0	0	0.0377638	0	0	0	0	0	0	0	ITMC	Bolog	41960	44.6579	10.7725	Bolog	Italy	Europe	14	11		97	43978	826100	1976	17400	12877	7400	27	25	110			2	321			24	0.0290023	29.5		0.2
ITRB1	0.0296648	0.0317813	ITRB1C	SRR8301786	0	0	0	0	0	0.0296648	0	0	0	0	0	0	0	ITMC	Bolog	41960	44.6579	10.7725	Bolog	Italy	Europe	14	11		97	43978	826100	1976	17400	12877	7400	27	25	110			2	321			24	0.0290023	29.5		0.2
ITRB1	0.0320205	0.0292509	ITRB1A	SRR8301784	0	0	0	0	0	0.0320205	0	0	0	0	0	0	0	ITMC	Bolog	41960	44.6579	10.7725	Bolog	Italy	Europe	14	11		97	43978	826100	1976	17400	12877	7400	27	25	110			2	321			24	0.0290023	29.5		0.2
ITRM1	0.00251474	0	ITRM1A	SRR8301787	0	0	0	0	0	0.00251474	0	0	0	0	0	0	0	ITRM	Rome	41991	41.9009	12.4943	Rome	Italy	Europe	17	11		114			1984		354240	57000		20	120			40	220			160	0.229467	19
JPSD1	0	0	JPSD1A	SRR8301510	0	0	0	0	0	0	0	0	0	0	0	0	0	JPSD	Sendai	41973	38.2645	140.87	Sendai	Japan	Asia	11.6667	22		72	33765	2230600
JPSD2	0.00299168	0.00375052	JPSD1B	SRR8301511	0	0	0	0	0	0.00299168	0	0	0	0	0	0	0	JPSD	Sendai	41973	38.2645	140.87	Sendai	Japan	Asia	11.6667	22		72	33765	2230600
JPSD2	0.00245564	0.00317249	JPSD1C	SRR8301485	0	0	0	0	0	0.00245564	0	0	0	0	0	0	0	JPSD	Sendai	41973	38.2645	140.87	Sendai	Japan	Asia	11.6667	22		72	33765	2230600
JPSD3	0	0	JPSD1D	SRR8301490	0	0	0	0	0	0	0	0	0	0	0	0	0	JPSD	Sendai	41973	38.2645	140.87	Sendai	Japan	Asia	11.6667	22		72	33765	2230600
JPSD3	0	0	JPSD1E	SRR8301176	0	0	0	0	0	0	0	0	0	0	0	0	0	JPSD	Sendai	41973	38.2645	140.87	Sendai	Japan	Asia	11.6667	22		72	33765	2230600
JPSD3	0	0	JPSD1F	SRR8301175	0	0	0	0	0	0	0	0	0	0	0	0	0	JPSD	Sendai	41973	38.2645	140.87	Sendai	Japan	Asia	11.6667	22		72	33765	2230600
LUSF1	0	0	LUSF1A	SRR8301477	0	0	0	0	0	0	0	0	0	0	0	0	0	LULU	Luxembourg-Trier	42072	49.6113	6.12893	Luxembourg-Trier	Luxembourg	Europe	11	6	6	66	52703	1185200
LUSF1	0	0	LUSF1B	SRR8301476	0	0	0	0	0	0	0	0	0	0	0	0	0	LULU	Luxembourg-Trier	42072	49.6113	6.12893	Luxembourg-Trier	Luxembourg	Europe	11	6	6	66	52703	1185200
LUSF1	0	0	LUSF1C	SRR8301376	0	0	0	0	0	0	0	0	0	0	0	0	0	LULU	Luxembourg-Trier	42072	49.6113	6.12893	Luxembourg-Trier	Luxembourg	Europe	11	6	6	66	52703	1185200
MXDN1	0.0279821	0.0288345	MXDN1G	SRR8301336	0	0	0	0	0	0.0279821	0	0	0	0	0	0	0	MXDN	Monterrey	41878	25.7278	-100.084	Monterrey	Mexico	North America	22	29		91	28290	4344200	1996	648000	517277	133560	9		265	176.667	265	13	968	645.333	968	75		34	34	35
MXDN1	0.0260345	0.0244121	MXDN1C	SRR8301340	0	0	0	0	0	0.0260345	0	0	0	0	0	0	0	MXDN	Monterrey	41878	25.7278	-100.084	Monterrey	Mexico	North America	22	29		91	28290	4344200	1996	648000	517277	133560	9		265	176.667	265	13	968	645.333	968	75		34	34	35
MXDN1	0.0172945	0.0227901	MXDN1A	SRR8301342	0	0	0	0	0	0.0172945	0	0	0	0	0	0	0	MXDN	Monterrey	41878	25.7278	-100.084	Monterrey	Mexico	North America	22	29		91	28290	4344200	1996	648000	517277	133560	9		265	176.667	265	13	968	645.333	968	75		34	34	35
MXDN1	0.0216875	0.0203755	MXDN1H	SRR8301333	0	0	0	0	0	0.0216875	0	0	0	0	0	0	0	MXDN	Monterrey	41878	25.7278	-100.084	Monterrey	Mexico	North America	22	29		91	28290	4344200	1996	648000	517277	133560	9		265	176.667	265	13	968	645.333	968	75		34	34	35
MXDN1	0.0117141	0.0191113	MXDN1D	SRR8301337	0	0	0	0	0	0.0117141	0	0	0	0	0	0	0	MXDN	Monterrey	41878	25.7278	-100.084	Monterrey	Mexico	North America	22	29		91	28290	4344200	1996	648000	517277	133560	9		265	176.667	265	13	968	645.333	968	75		34	34	35
MXDN1	0.011871	0.0133875	MXDN1B	SRR8301339	0	0	0	0	0	0.011871	0	0	0	0	0	0	0	MXDN	Monterrey	41878	25.7278	-100.084	Monterrey	Mexico	North America	22	29		91	28290	4344200	1996	648000	517277	133560	9		265	176.667	265	13	968	645.333	968	75		34	34	35
MXDN1	0.00487179	0.0059466	MXDN1E	SRR8301338	0	0	0	0	0	0.00487179	0	0	0	0	0	0	0	MXDN	Monterrey	41878	25.7278	-100.084	Monterrey	Mexico	North America	22	29		91	28290	4344200	1996	648000	517277	133560	9		265	176.667	265	13	968	645.333	968	75		34	34	35
MXDN1	0.00491651	0.00420476	MXDN1F	SRR8301335	0	0	0	0	0	0.00491651	0	0	0	0	0	0	0	MXDN	Monterrey	41878	25.7278	-100.084	Monterrey	Mexico	North America	22	29		91	28290	4344200	1996	648000	517277	133560	9		265	176.667	265	13	968	645.333	968	75		34	34	35
MXEA1	0	0	MXEA1A	SRR8301334	0	0	0	0	0	0	0	0	0	0	0	0	0	MXEA	Guadalajara	41885	20.5242	-103.265	Guadalajara	Mexico	North America	19	19		150	17206	4687700	2011	216000	211766	20429	15		196			2.9	562			4.4
MXEA1	0	0	MXEA1B	SRR8301049	0	0	0	0	0	0	0	0	0	0	0	0	0	MXEA	Guadalajara	41885	20.5242	-103.265	Guadalajara	Mexico	North America	19	19		150	17206	4687700	2011	216000	211766	20429	15		196			2.9	562			4.4
MXEA1	0	0	MXEA1C	SRR8301048	0	0	0	0	0	0	0	0	0	0	0	0	0	MXEA	Guadalajara	41885	20.5242	-103.265	Guadalajara	Mexico	North America	19	19		150	17206	4687700	2011	216000	211766	20429	15		196			2.9	562			4.4
MXEA1	0	0	MXEA2A	SRR8301051	0	0	0	0	0	0	0	0	0	0	0	0	0	MXEA	Guadalajara	41885	20.5242	-103.265	Guadalajara	Mexico	North America	19	19		150	17206	4687700	2011	216000	211766	20429	15		196			2.9	562			4.4
MXEA1	0	0	MXEA2B	SRR8301050	0	0	0	0	0	0	0	0	0	0	0	0	0	MXEA	Guadalajara	41885	20.5242	-103.265	Guadalajara	Mexico	North America	19	19		150	17206	4687700	2011	216000	211766	20429	15		196			2.9	562			4.4
MXEA1	0	0	MXEA2C	SRR8301045	0	0	0	0	0	0	0	0	0	0	0	0	0	MXEA	Guadalajara	41885	20.5242	-103.265	Guadalajara	Mexico	North America	19	19		150	17206	4687700	2011	216000	211766	20429	15		196			2.9	562			4.4
MXEA1	0	0	MXEA3A	SRR8301044	0	0	0	0	0	0	0	0	0	0	0	0	0	MXEA	Guadalajara	41885	20.5242	-103.265	Guadalajara	Mexico	North America	19	19		150	17206	4687700	2011	216000	211766	20429	15		196			2.9	562			4.4
MXEA1	0	0	MXEA3B	SRR8301047	0	0	0	0	0	0	0	0	0	0	0	0	0	MXEA	Guadalajara	41885	20.5242	-103.265	Guadalajara	Mexico	North America	19	19		150	17206	4687700	2011	216000	211766	20429	15		196			2.9	562			4.4
MXEA1	0	0	MXEA3C	SRR8301046	0	0	0	0	0	0	0	0	0	0	0	0	0	MXEA	Guadalajara	41885	20.5242	-103.265	Guadalajara	Mexico	North America	19	19		150	17206	4687700	2011	216000	211766	20429	15		196			2.9	562			4.4
NZBL1	0	0	NZBL1	SRR8298066	0	0	0	0	0	0	0	0	0	0	0	0	0	NZCR	Auckland	42125	-43.5389	172.687	Christchurch	New Zealand	Australasia	11	9.4	8.9	65	31766	1558900
NZBL1	0.00079389	0	NZBL2	SRR8298067	0	0	0	0	0	0.00079389	0	0	0	0	0	0	0	NZCR	Auckland	42125	-43.5389	172.687	Christchurch	New Zealand	Australasia	11	9.4	8.9	65	31766	1558900
NZBL1	0.00133291	0	NZBL3	SRR8298068	0.00133291	0	0	0	0	0	0	0	0	0	0	0	0	NZCR	Auckland	42125	-43.5389	172.687	Christchurch	New Zealand	Australasia	11	9.4	8.9	65	31766	1558900
NZDM1	0.0285522	0.0381222	NZDM3	SRR8298061	0	0	0	0	0	0.0285522	0	0	0	0	0	0	0	NZCR	Auckland	42125	-43.6286	172.725	Christchurch	New Zealand	Australasia	11	9.4	8.9	65	31766	1558900
NZDM1	0.0180164	0.0222841	NZDM2	SRR8298070	0	0	0	0	0	0.0180164	0	0	0	0	0	0	0	NZCR	Auckland	42125	-43.6286	172.725	Christchurch	New Zealand	Australasia	11	9.4	8.9	65	31766	1558900
NZDM1	0.00306574	0.00503626	NZDM1	SRR8298069	0	0	0	0	0	0.00306574	0	0	0	0	0	0	0	NZCR	Auckland	42125	-43.6286	172.725	Christchurch	New Zealand	Australasia	11	9.4	8.9	65	31766	1558900
NZOX1	0.00683819	0.0109057	NZOX3	SRR8298087	0	0	0	0	0	0.0034191	0	0.0034191	0	0	0	0	0	NZCR	Auckland	42125	-43.2957	172.195	Christchurch	New Zealand	Australasia	11	9.4	8.9	65	31766	1558900
NZOX1	0.00172879	0.00500025	NZOX1	SRR8298062	0	0	0	0	0	0.00172879	0	0	0	0	0	0	0	NZCR	Auckland	42125	-43.2957	172.195	Christchurch	New Zealand	Australasia	11	9.4	8.9	65	31766	1558900
NZOX1	0.00328985	0	NZOX2	SRR8298088	0	0	0	0	0	0.00328985	0	0	0	0	0	0	0	NZCR	Auckland	42125	-43.2957	172.195	Christchurch	New Zealand	Australasia	11	9.4	8.9	65	31766	1558900
NZPN1	0.00141609	0.00446508	NZPN1	SRR8298086	0	0	0	0.00141609	0	0	0	0	0	0	0	0	0	NZCR	Auckland	42125	-43.5917	172.38	Christchurch	New Zealand	Australasia	11	9.4	8.9	65	31766	1558900
NZPN1	0.00481399	0.00420557	NZPN3	SRR8298084	0	0	0	0.000962798	0	0.00385119	0	0	0	0	0	0	0	NZCR	Auckland	42125	-43.5917	172.38	Christchurch	New Zealand	Australasia	11	9.4	8.9	65	31766	1558900
NZPN1	0.00133113	0.00227723	NZPN2	SRR8298085	0	0	0	0	0	0.00133113	0	0	0	0	0	0	0	NZCR	Auckland	42125	-43.5917	172.38	Christchurch	New Zealand	Australasia	11	9.4	8.9	65	31766	1558900
PTLB1	0	0	PTLB1A	SRR8301370	0	0	0	0	0	0	0	0	0	0	0	0	0	PTLB	Lisbon		38.7226	-9.13903	Lisbon	Portugal	Europe	17				32434	2968600
PTLB1	0	0	PTLB1B	SRR8301473	0	0	0	0	0	0	0	0	0	0	0	0	0	PTLB	Lisbon		38.7226	-9.13903	Lisbon	Portugal	Europe	17				32434	2968600
PTLB1	0	0	PTLB1C	SRR8301472	0	0	0	0	0	0	0	0	0	0	0	0	0	PTLB	Lisbon		38.7226	-9.13903	Lisbon	Portugal	Europe	17				32434	2968600
PTLB2	0.00269847	0.00326179	PTLB2B	SRR8301470	0	0	0	0	0	0.00269847	0	0	0	0	0	0	0	PTLB	Lisbon		38.7226	-9.13903	Lisbon	Portugal	Europe	17				32434	2968600
PTLB2	0.00111961	0	PTLB2A	SRR8301471	0	0	0	0	0	0.00111961	0	0	0	0	0	0	0	PTLB	Lisbon		38.7226	-9.13903	Lisbon	Portugal	Europe	17				32434	2968600
PTLB2	0	0	PTLB2C	SRR8301351	0	0	0	0	0	0	0	0	0	0	0	0	0	PTLB	Lisbon		38.7226	-9.13903	Lisbon	Portugal	Europe	17				32434	2968600
PTLB3	0	0	PTLB3A	SRR8301350	0	0	0	0	0	0	0	0	0	0	0	0	0	PTLB	Lisbon		38.7226	-9.13903	Lisbon	Portugal	Europe	17				32434	2968600
PTLB3	0.00111992	0	PTLB3B	SRR8301753	0	0	0	0	0	0.00111992	0	0	0	0	0	0	0	PTLB	Lisbon		38.7226	-9.13903	Lisbon	Portugal	Europe	17				32434	2968600
PTLB3	0	0	PTLB3C	SRR8301752	0	0	0	0	0	0	0	0	0	0	0	0	0	PTLB	Lisbon		38.7226	-9.13903	Lisbon	Portugal	Europe	17				32434	2968600
PTLB4	0	0	PTLB4A	SRR8301755	0	0	0	0	0	0	0	0	0	0	0	0	0	PTLB	Lisbon		38.7226	-9.13903	Lisbon	Portugal	Europe	17				32434	2968600
PTLB4	0	0	PTLB4B	SRR8301754	0	0	0	0	0	0	0	0	0	0	0	0	0	PTLB	Lisbon		38.7226	-9.13903	Lisbon	Portugal	Europe	17				32434	2968600
PTLB4	0	0	PTLB4C	SRR8301757	0	0	0	0	0	0	0	0	0	0	0	0	0	PTLB	Lisbon		38.7226	-9.13903	Lisbon	Portugal	Europe	17				32434	2968600
PTLB5	0.00452049	0.00561183	PTLB5A	SRR8301756	0	0	0	0	0	0.00452049	0	0	0	0	0	0	0	PTLB	Lisbon		38.7226	-9.13903	Lisbon	Portugal	Europe	17				32434	2968600
PTLB5	0.00364755	0.00304284	PTLB5B	SRR8301759	0	0	0	0	0	0.00364755	0	0	0	0	0	0	0	PTLB	Lisbon		38.7226	-9.13903	Lisbon	Portugal	Europe	17				32434	2968600
PTLB5	0	0	PTLB5C	SRR8301758	0	0	0	0	0	0	0	0	0	0	0	0	0	PTLB	Lisbon		38.7226	-9.13903	Lisbon	Portugal	Europe	17				32434	2968600
PTLB6	0.00235877	0.00299913	PTLB6B	SRR8301760	0	0	0	0	0	0.00235877	0	0	0	0	0	0	0	PTLB	Lisbon		38.7226	-9.13903	Lisbon	Portugal	Europe	17				32434	2968600
PTLB6	0	0	PTLB6A	SRR8301761	0	0	0	0	0	0	0	0	0	0	0	0	0	PTLB	Lisbon		38.7226	-9.13903	Lisbon	Portugal	Europe	17				32434	2968600
SADP1	0.00204593	0.00273725	SADP5	SRR8298078	0	0	0	0	0	0.00204593	0	0	0	0	0	0	0	SANE	Pretoria	42116	-25.7362	28.1829	Pretoria	South Africa	Africa	21	17		48	16696	2991600		42000	40000	3000		11					389	182.629	286	38		22	28	4
SADP1	0	0	SADP1	SRR8298072	0	0	0	0	0	0	0	0	0	0	0	0	0	SANE	Pretoria	42116	-25.7362	28.1829	Pretoria	South Africa	Africa	21	17		48	16696	2991600		42000	40000	3000		11					389	182.629	286	38		22	28	4
SADP1	0	0	SADP2	SRR8298071	0	0	0	0	0	0	0	0	0	0	0	0	0	SANE	Pretoria	42116	-25.7362	28.1829	Pretoria	South Africa	Africa	21	17		48	16696	2991600		42000	40000	3000		11					389	182.629	286	38		22	28	4
SADP1	0	0	SADP3	SRR8298075	0	0	0	0	0	0	0	0	0	0	0	0	0	SANE	Pretoria	42116	-25.7362	28.1829	Pretoria	South Africa	Africa	21	17		48	16696	2991600		42000	40000	3000		11					389	182.629	286	38		22	28	4
SADP1	0	0	SADP4	SRR8298073	0	0	0	0	0	0	0	0	0	0	0	0	0	SANE	Pretoria	42116	-25.7362	28.1829	Pretoria	South Africa	Africa	21	17		48	16696	2991600		42000	40000	3000		11					389	182.629	286	38		22	28	4
SADP1	0.00103991	0	SADP6	SRR8298077	0	0	0	0	0	0.00103991	0	0	0	0	0	0	0	SANE	Pretoria	42116	-25.7362	28.1829	Pretoria	South Africa	Africa	21	17		48	16696	2991600		42000	40000	3000		11					389	182.629	286	38		22	28	4
SAKB1	0.00573908	0.00574152	SAKB4	SRR8298049	0	0	0	0	0	0.00573908	0	0	0	0	0	0	0	SADB	Durban	42116	-30.0758	30.8563	Durban	South Africa	Africa	18	18		70	12884	3796000	1995	3100	3400	4380		28	473		473	18.3	697		697	39	0.0971346	18.69	18.69	0
SAKB1	0.00255663	0.00311594	SAKB3	SRR8298050	0	0	0	0	0	0.00255663	0	0	0	0	0	0	0	SADB	Durban	42116	-30.0758	30.8563	Durban	South Africa	Africa	18	18		70	12884	3796000	1995	3100	3400	4380		28	473		473	18.3	697		697	39	0.0971346	18.69	18.69	0
SAKB1	0	0.00272941	SAKB1	SRR8298080	0	0	0	0	0	0	0	0	0	0	0	0	0	SADB	Durban	42116	-30.0758	30.8563	Durban	South Africa	Africa	18	18		70	12884	3796000	1995	3100	3400	4380		28	473		473	18.3	697		697	39	0.0971346	18.69	18.69	0
SAKB1	0.00213131	0.00265795	SAKB2	SRR8298079	0	0	0	0	0	0.00213131	0	0	0	0	0	0	0	SADB	Durban	42116	-30.0758	30.8563	Durban	South Africa	Africa	18	18		70	12884	3796000	1995	3100	3400	4380		28	473		473	18.3	697		697	39	0.0971346	18.69	18.69	0
SAKB1	0	0	SAKB5	SRR8298054	0	0	0	0	0	0	0	0	0	0	0	0	0	SADB	Durban	42116	-30.0758	30.8563	Durban	South Africa	Africa	18	18		70	12884	3796000	1995	3100	3400	4380		28	473		473	18.3	697		697	39	0.0971346	18.69	18.69	0
SAKB1	0	0	SAKB6	SRR8298053	0	0	0	0	0	0	0	0	0	0	0	0	0	SADB	Durban	42116	-30.0758	30.8563	Durban	South Africa	Africa	18	18		70	12884	3796000	1995	3100	3400	4380		28	473		473	18.3	697		697	39	0.0971346	18.69	18.69	0
SAKR1	0.0121867	0.0149916	SAKR6	SRR8298055	0	0	0	0	0	0.0121867	0	0	0	0	0	0	0	SACT	Cape Town	42116	-33.8472	18.696	Cape Town	South Africa	Africa	18	18		55	14086	4178700	1981	17500	31449.6	5748		12					771.97		770	53.3		61.4	65	5.23
SAKR1	0.0133396	0.0142857	SAKR4	SRR8298057	0	0	0	0	0	0.0133396	0	0	0	0	0	0	0	SACT	Cape Town	42116	-33.8472	18.696	Cape Town	South Africa	Africa	18	18		55	14086	4178700	1981	17500	31449.6	5748		12					771.97		770	53.3		61.4	65	5.23
SAKR1	0.0119031	0.0120019	SAKR3	SRR8298058	0	0	0.00238061	0.00238061	0	0.00714184	0	0	0	0	0	0	0	SACT	Cape Town	42116	-33.8472	18.696	Cape Town	South Africa	Africa	18	18		55	14086	4178700	1981	17500	31449.6	5748		12					771.97		770	53.3		61.4	65	5.23
SAKR1	0.0114671	0.0101926	SAKR2	SRR8298051	0	0	0	0	0	0.0114671	0	0	0	0	0	0	0	SACT	Cape Town	42116	-33.8472	18.696	Cape Town	South Africa	Africa	18	18		55	14086	4178700	1981	17500	31449.6	5748		12					771.97		770	53.3		61.4	65	5.23
SAKR1	0.00749392	0.00835538	SAKR1	SRR8298052	0	0	0	0	0	0.00749392	0	0	0	0	0	0	0	SACT	Cape Town	42116	-33.8472	18.696	Cape Town	South Africa	Africa	18	18		55	14086	4178700	1981	17500	31449.6	5748		12					771.97		770	53.3		61.4	65	5.23
SAKR1	0.00234425	0	SAKR5	SRR8298056	0	0	0	0.00234425	0	0	0	0	0	0	0	0	0	SACT	Cape Town	42116	-33.8472	18.696	Cape Town	South Africa	Africa	18	18		55	14086	4178700	1981	17500	31449.6	5748		12					771.97		770	53.3		61.4	65	5.23
SAPN1	0.0012705	0.00605822	SAPN1	SRR8298060	0	0	0	0.0012705	0	0	0	0	0	0	0	0	0	SADB	Durban	42116	-29.7028	31.0048	Durban	South Africa	Africa	21	23		70	12884	3796000		25000	24000	7066	13.5	25					450	225		55		50.87	50.87	4
SAPN1	0.00297075	0.00348772	SAPN4	SRR8298146	0	0	0	0	0	0.00297075	0	0	0	0	0	0	0	SADB	Durban	42116	-29.7028	31.0048	Durban	South Africa	Africa	21	23		70	12884	3796000		25000	24000	7066	13.5	25					450	225		55		50.87	53.87	4
SAPN1	0	0.00250759	SAPN6	SRR8298144	0	0	0	0	0	0	0	0	0	0	0	0	0	SADB	Durban	42116	-29.7028	31.0048	Durban	South Africa	Africa	21	23		70	12884	3796000		25000	24000	7066	13.5	25					450	225		55		50.87	55.87	4
SAPN1	0	0	SAPN2	SRR8298059	0	0	0	0	0	0	0	0	0	0	0	0	0	SADB	Durban	42116	-29.7028	31.0048	Durban	South Africa	Africa	21	23		70	12884	3796000		25000	24000	7066	13.5	25					450	225		55		50.87	51.87	4
SAPN1	0	0	SAPN3	SRR8298145	0	0	0	0	0	0	0	0	0	0	0	0	0	SADB	Durban	42116	-29.7028	31.0048	Durban	South Africa	Africa	21	23		70	12884	3796000		25000	24000	7066	13.5	25					450	225		55		50.87	52.87	4
SAPN1	0	0	SAPN5	SRR8298143	0	0	0	0	0	0	0	0	0	0	0	0	0	SADB	Durban	42116	-29.7028	31.0048	Durban	South Africa	Africa	21	23		70	12884	3796000		25000	24000	7066	13.5	25					450	225		55		50.87	54.87	4
SASC1	0.0243362	0.0218279	SASC6	SRR8298142	0	0	0	0	0	0.0243362	0	0	0	0	0	0	0	SACT	Cape Town	42116	-33.8712	18.7345	Cape Town	South Africa	Africa	18	18		55	14086	4178700	2006	12000	10000	1116		25					969		710	30		89.1	70	1.5
SASC1	0.0182417	0.0201017	SASC1	SRR8298149	0	0	0	0	0	0.0182417	0	0	0	0	0	0	0	SACT	Cape Town	42116	-33.8712	18.7345	Cape Town	South Africa	Africa	18	18		55	14086	4178700	2006	12000	10000	1116		25					969		710	30		89.1	70	1.5
SASC1	0.0175	0.019363	SASC5	SRR8298141	0	0	0	0	0	0.0175	0	0	0	0	0	0	0	SACT	Cape Town	42116	-33.8712	18.7345	Cape Town	South Africa	Africa	18	18		55	14086	4178700	2006	12000	10000	1116		25					969		710	30		89.1	70	1.5
SASC1	0.0170717	0.0155121	SASC4	SRR8298148	0	0	0	0	0	0.0170717	0	0	0	0	0	0	0	SACT	Cape Town	42116	-33.8712	18.7345	Cape Town	South Africa	Africa	18	18		55	14086	4178700	2006	12000	10000	1116		25					969		710	30		89.1	70	1.5
SASC1	0.0147518	0.0143176	SASC3	SRR8298147	0	0	0	0	0	0.0147518	0	0	0	0	0	0	0	SACT	Cape Town	42116	-33.8712	18.7345	Cape Town	South Africa	Africa	18	18		55	14086	4178700	2006	12000	10000	1116		25					969		710	30		89.1	70	1.5
SASC1	0.00722796	0.00918724	SASC2	SRR8298150	0	0	0	0	0	0.00722796	0	0	0	0	0	0	0	SACT	Cape Town	42116	-33.8712	18.7345	Cape Town	South Africa	Africa	18	18		55	14086	4178700	2006	12000	10000	1116		25					969		710	30		89.1	70	1.5
SAZK1	0.00853803	0.0175203	SAZK6	SRR8298108	0	0	0	0	0	0.00853803	0	0	0	0	0	0	0	SANE	Pretoria	42105	-25.5355	28.4527	Pretoria	South Africa	Africa	21	17		48	16696	2991600	1991	85000	56100	20000		20					496	232.864	267	32		23	21	0.6
SAZK1	0.0121481	0.0106295	SAZK4	SRR8298101	0	0	0	0	0	0.0121481	0	0	0	0	0	0	0	SANE	Pretoria	42105	-25.5355	28.4527	Pretoria	South Africa	Africa	21	17		48	16696	2991600	1991	85000	56100	20000		20					496	232.864	267	32		23	21	0.6
SAZK1	0.00326579	0.00556235	SAZK1	SRR8298105	0	0	0	0	0	0.00326579	0	0	0	0	0	0	0	SANE	Pretoria	42105	-25.5355	28.4527	Pretoria	South Africa	Africa	21	17		48	16696	2991600	1991	85000	56100	20000		20					496	232.864	267	32		23	21	0.6
SAZK1	0.00805177	0.00528737	SAZK5	SRR8298109	0	0	0	0.00201294	0	0.00603883	0	0	0	0	0	0	0	SANE	Pretoria	42105	-25.5355	28.4527	Pretoria	South Africa	Africa	21	17		48	16696	2991600	1991	85000	56100	20000		20					496	232.864	267	32		23	21	0.6
SAZK1	0.00399053	0.00319264	SAZK3	SRR8298107	0	0	0	0.00133018	0	0.00266035	0	0	0	0	0	0	0	SANE	Pretoria	42105	-25.5355	28.4527	Pretoria	South Africa	Africa	21	17		48	16696	2991600	1991	85000	56100	20000		20					496	232.864	267	32		23	21	0.6
SAZK1	0.00775697	0.00274138	SAZK2	SRR8298104	0	0	0	0	0	0.00775697	0	0	0	0	0	0	0	SANE	Pretoria	42105	-25.5355	28.4527	Pretoria	South Africa	Africa	21	17		48	16696	2991600	1991	85000	56100	20000		20					496	232.864	267	32		23	21	0.6
SEGL1	0	0.00385639	SEGL2C	SRR8301543	0	0	0	0	0	0	0	0	0	0	0	0	0	SESW	Gothenburg	42181	57.1217	12.2537	Varberg	Sweden	Europe	8			60	40331	992000	1960	28080	14887	7600		20	380	152	170	1.5					0.244049	32	32	0.15
SEGL1	0	0	SEGL1A	SRR8301538	0	0	0	0	0	0	0	0	0	0	0	0	0	SESW	Gothenburg	42181	57.1217	12.2537	Varberg	Sweden	Europe	8			60	40331	992000	1960	28080	14887	7600		20	380	152	170	1.5					0.252322	32	32	0.15
SEGL1	0	0	SEGL1B	SRR8301539	0	0	0	0	0	0	0	0	0	0	0	0	0	SESW	Gothenburg	42181	57.1217	12.2537	Varberg	Sweden	Europe	8			60	40331	992000	1960	28080	14887	7600		20	380	152	170	1.5					0.252322	32	32	0.15
SEGL1	0	0	SEGL1C	SRR8301536	0	0	0	0	0	0	0	0	0	0	0	0	0	SESW	Gothenburg	42181	57.1217	12.2537	Varberg	Sweden	Europe	8			60	40331	992000	1960	28080	14887	7600		20	380	152	170	1.5					0.252322	32	32	0.15
SEGL1	0	0	SEGL2A	SRR8301537	0	0	0	0	0	0	0	0	0	0	0	0	0	SESW	Gothenburg	42181	57.1217	12.2537	Varberg	Sweden	Europe	8			60	40331	992000	1960	28080	14887	7600		20	380	152	170	1.5					0.244049	32	32	0.15
SEGL1	0	0	SEGL2B	SRR8301542	0	0	0	0	0	0	0	0	0	0	0	0	0	SESW	Gothenburg	42181	57.1217	12.2537	Varberg	Sweden	Europe	8			60	40331	992000	1960	28080	14887	7600		20	380	152	170	1.5					0.244049	32	32	0.15
SESD1	0.00158103	0.0019732	SESD2B	SRR8301036	0	0	0	0	0	0	0	0.00158103	0	0	0	0	0	SESW	Gothenburg	42188	56.8995	12.4381	Falkenberg	Sweden	Europe	10	16		78	40331	992000	1968	17000	17027	3300		20.7	193	64.3333		3.9					0.25147	31.6	28.6	1.1
SESD1	0	0	SESD1A	SRR8301540	0	0	0	0	0	0	0	0	0	0	0	0	0	SESW	Gothenburg	42188	56.8995	12.4381	Falkenberg	Sweden	Europe	10	16		78	40331	992000	1968	17000	17027	3300		20.7	193	64.3333		3.9					0.242883	31.6	28.6	1.1
SESD1	0	0	SESD1B	SRR8301541	0	0	0	0	0	0	0	0	0	0	0	0	0	SESW	Gothenburg	42188	56.8995	12.4381	Falkenberg	Sweden	Europe	10	16		78	40331	992000	1968	17000	17027	3300		20.7	193	64.3333		3.9					0.242883	31.6	28.6	1.1
SESD1	0	0	SESD1C	SRR8301544	0	0	0	0	0	0	0	0	0	0	0	0	0	SESW	Gothenburg	42188	56.8995	12.4381	Falkenberg	Sweden	Europe	10	16		78	40331	992000	1968	17000	17027	3300		20.7	193	64.3333		3.9					0.242883	31.6	28.6	1.1
SESD1	0	0	SESD2A	SRR8301545	0	0	0	0	0	0	0	0	0	0	0	0	0	SESW	Gothenburg	42188	56.8995	12.4381	Falkenberg	Sweden	Europe	10	16		78	40331	992000	1968	17000	17027	3300		20.7	193	64.3333		3.9					0.25147	31.6	28.6	1.1
SESD1	0	0	SESD2C	SRR8301035	0	0	0	0	0	0	0	0	0	0	0	0	0	SESW	Gothenburg	42188	56.8995	12.4381	Falkenberg	Sweden	Europe	10	16		78	40331	992000	1968	17000	17027	3300		20.7	193	64.3333		3.9					0.25147	31.6	28.6	1.1
SESD1	0	0	SESD3A	SRR8301034	0	0	0	0	0	0	0	0	0	0	0	0	0	SESW	Gothenburg	42188	56.8995	12.4381	Falkenberg	Sweden	Europe	10	16		78	40331	992000	1968	17000	17027	3300			193		1313	3.9					0.248955	31.6	4.5	1.1
SESD1	0	0	SESD3B	SRR8301033	0	0	0	0	0	0	0	0	0	0	0	0	0	SESW	Gothenburg	42188	56.8995	12.4381	Falkenberg	Sweden	Europe	10	16		78	40331	992000	1968	17000	17027	3300			193		1313	3.9					0.248955	31.6	4.5	1.1
SESD1	0	0	SESD3C	SRR8301032	0	0	0	0	0	0	0	0	0	0	0	0	0	SESW	Gothenburg	42188	56.8995	12.4381	Falkenberg	Sweden	Europe	10	16		78	40331	992000	1968	17000	17027	3300			193		1313	3.9					0.248955	31.6	4.5	1.1
SEUL1	0	0.00307749	SEUL1B	SRR8301030	0	0	0	0	0	0	0	0	0	0	0	0	0	SESW	Gothenburg	42188	57.1204	12.6969	Ullared	Sweden	Europe	8			85	40331	992000	2013	3120	726	950		18	410	212.987	410	5					0.0626653			3.2
SEUL1	0	0.00174459	SEUL1A	SRR8301031	0	0	0	0	0	0	0	0	0	0	0	0	0	SESW	Gothenburg	42188	57.1204	12.6969	Ullared	Sweden	Europe	8			85	40331	992000	2013	3120	726	950		18	410	212.987	410	5					0.0626653			3.2
SEUL1	0	0	SEUL1C	SRR8301029	0	0	0	0	0	0	0	0	0	0	0	0	0	SESW	Gothenburg	42188	57.1204	12.6969	Ullared	Sweden	Europe	8			85	40331	992000	2013	3120	726	950		18	410	212.987	410	5					0.0626653			3.2
SEVS1	0	0	SEVS1A	SRR8301040	0	0	0	0	0	0	0	0	0	0	0	0	0	SESW	Gothenburg	42181	57.2447	12.3321	Vallby	Sweden	Europe	8			62	40331	992000	1968	3136	930	153		5.5	130	53.2787		4.6					0.263399
SEVS1	0.000640558	0	SEVS1B	SRR8301039	0	0	0	0	0	0.000640558	0	0	0	0	0	0	0	SESW	Gothenburg	42181	57.2447	12.3321	Vallby	Sweden	Europe	8			62	40331	992000	1968	3136	930	153		5.5	130	53.2787		4.6					0.263399
SEVS1	0	0	SEVS1C	SRR8300978	0	0	0	0	0	0	0	0	0	0	0	0	0	SESW	Gothenburg	42181	57.2447	12.3321	Vallby	Sweden	Europe	8			62	40331	992000	1968	3136	930	153		5.5	130	53.2787		4.6					0.263399
SGEA1	0	0	SGEA1A	SRR8301174	0	0	0	0	0	0	0	0	0	0	0	0	0	SGSG	Singapore	41851	1.31684	104.005	Singapore	Singapore	Asia	26.98	28		165	66864	5472700	2008	800000	840000	43200	5.7	5	200	133.333		8	500	333.333		40	0.2765	32	32	2
SGEA1	0	0	SGEA1B	SRR8301173	0	0	0	0	0	0	0	0	0	0	0	0	0	SGSG	Singapore	41851	1.31684	104.005	Singapore	Singapore	Asia	26.98	28		165	66864	5472700	2008	800000	840000	43200	5.7	5	200	133.333		8	500	333.333		40	0.2765	32	32	2
SGEA1	0	0	SGEA1C	SRR8301172	0	0	0	0	0	0	0	0	0	0	0	0	0	SGSG	Singapore	41851	1.31684	104.005	Singapore	Singapore	Asia	26.98	28		165	66864	5472700	2008	800000	840000	43200	5.7	5	200	133.333		8	500	333.333		40	0.2765	32	32	2
SGJR1	0.0089812	0.00798382	SGJR1A	SRR8301171	0	0.0022453	0	0	0	0.0067359	0	0	0	0	0	0	0	SGSG	Singapore	41878	1.31415	103.685	Singapore	Singapore	Asia	26.98	28		165	66864	5472700	2008	205000	184895	80000	16	13	303	168.333		14	814	452.222		49	0.115712
SGJR1	0.00308252	0.00699545	SGJR1C	SRR8301169	0	0	0	0	0	0.00308252	0	0	0	0	0	0	0	SGSG	Singapore	41878	1.31415	103.685	Singapore	Singapore	Asia	26.98	28		165	66864	5472700	2008	205000	184895	80000	16	13	303	168.333		14	814	452.222		49	0.115712
SGJR1	0	0	SGJR1B	SRR8301170	0	0	0	0	0	0	0	0	0	0	0	0	0	SGSG	Singapore	41878	1.31415	103.685	Singapore	Singapore	Asia	26.98	28		165	66864	5472700	2008	205000	184895	80000	16	13	303	168.333		14	814	452.222		49	0.115712
SGKJ1	0	0.00386907	SGKJ1C	SRR8301656	0	0	0	0	0	0	0	0	0	0	0	0	0	SGSG	Singapore	41877	1.42722	103.759	Singapore	Singapore	Asia	26.98	28		165	66864	5472700		75000	85000		12	10					462			24		23		0.6
SGKJ1	0	0	SGKJ1A	SRR8301184	0	0	0	0	0	0	0	0	0	0	0	0	0	SGSG	Singapore	41877	1.42722	103.759	Singapore	Singapore	Asia	26.98	28		165	66864	5472700		75000	85000		12	10					462			24		23		0.6
SGKJ1	0	0	SGKJ1B	SRR8301183	0	0	0	0	0	0	0	0	0	0	0	0	0	SGSG	Singapore	41877	1.42722	103.759	Singapore	Singapore	Asia	26.98	28		165	66864	5472700		75000	85000		12	10					462			24		23		0.6
SGWE1	0	0.00290816	SGWE1A	SRR8301657	0	0	0	0	0	0	0	0	0	0	0	0	0	SGSG	Singapore	41871	1.3326	103.754	Singapore	Singapore	Asia	26.98	28		165	66864	5472700		200000	204000	68208	12	5	254			10	530			40	0.31759
SGWE1	0	0	SGWE1B	SRR8301654	0	0	0	0	0	0	0	0	0	0	0	0	0	SGSG	Singapore	41871	1.3326	103.754	Singapore	Singapore	Asia	26.98	28		165	66864	5472700		200000	204000	68208	12	5	254			10	530			40	0.31759
SGWE1	0	0	SGWE1C	SRR8301655	0	0	0	0	0	0	0	0	0	0	0	0	0	SGSG	Singapore	41871	1.3326	103.754	Singapore	Singapore	Asia	26.98	28		165	66864	5472700		200000	204000	68208	12	5	254			10	530			40	0.31759
SKGW1	0.00218957	0.0030168	SKGW1C	SRR8301658	0	0	0	0	0	0.00218957	0	0	0	0	0	0	0	SKSL	Seoul-Incheon	41873	37.4489	127.002	Seoul-Incheon	South Korea	Asia	12.5	27		275	34355	24622600		30000	22657		12		142			1.2	241			5.9
SKGW1	0.000629497	0.0017783	SKGW1B	SRR8301661	0	0	0	0	0	0.000629497	0	0	0	0	0	0	0	SKSL	Seoul-Incheon	41873	37.4489	127.002	Seoul-Incheon	South Korea	Asia	12.5	27		275	34355	24622600		30000	22657		12		142			1.2	241			5.9
SKGW1	0	0	SKGW1A	SRR8301660	0	0	0	0	0	0	0	0	0	0	0	0	0	SKSL	Seoul-Incheon	41873	37.4489	127.002	Seoul-Incheon	South Korea	Asia	12.5	27		275	34355	24622600		30000	22657		12		142			1.2	241			5.9
SKNJ1	0	0.00139189	SKNJ1B	SRR8301665	0	0	0	0	0	0	0	0	0	0	0	0	0	SKSL	Seoul-Incheon	41870	37.5047	127.05	Seoul-Incheon	South Korea	Asia	18.3333	27		280	34355	24622600		900000	781341		14		51.3			3.9	127.5			8.8
SKNJ1	0.000585081	0.000834662	SKNJ1A	SRR8301888	0	0	0	0	0	0	0	0	0	0.000585081	0	0	0	SKSL	Seoul-Incheon	41870	37.5047	127.05	Seoul-Incheon	South Korea	Asia	18.3333	27		280	34355	24622600		900000	781341		14		51.3			3.9	127.5			8.8
SKNJ1	0	0	SKNJ1C	SRR8301195	0	0	0	0	0	0	0	0	0	0	0	0	0	SKSL	Seoul-Incheon	41870	37.5047	127.05	Seoul-Incheon	South Korea	Asia	18.3333	27		280	34355	24622600		900000	781341		14		51.3			3.9	127.5			8.8
SKSN1	0.00305833	0.00495381	SKSN1A	SRR8301317	0	0	0	0	0	0.00305833	0	0	0	0	0	0	0	SKSL	Seoul-Incheon	41829	37.5762	126.825	Seoul-Incheon	South Korea	Asia	18.3333	27		362	34355	24622600		2000000	1663077		12		65.8			8.7	119.9			8.5
SKSN1	0	0.00266792	SKSN1C	SRR8301319	0	0	0	0	0	0	0	0	0	0	0	0	0	SKSL	Seoul-Incheon	41829	37.5762	126.825	Seoul-Incheon	South Korea	Asia	18.3333	27		362	34355	24622600		2000000	1663077		12		65.8			8.7	119.9			8.5
SKSN1	0.000681275	0.000940468	SKSN1B	SRR8300971	0	0.000681275	0	0	0	0	0	0	0	0	0	0	0	SKSL	Seoul-Incheon	41829	37.5762	126.825	Seoul-Incheon	South Korea	Asia	18.3333	27		362	34355	24622600		2000000	1663077		12		65.8			8.7	119.9			8.5
SKSW1	0.00215825	0.0023686	SKSW1B	SRR8301321	0	0	0	0	0	0.00215825	0	0	0	0	0	0	0	SKSL	Seoul-Incheon	41873	37.2118	127.022	Seoul-Incheon	South Korea	Asia	12.3	27		267	34355	24622600		520000	491471		14		57.5							7.8
SKSW1	0.000741906	0.00100103	SKSW1A	SRR8301318	0	0	0	0	0	0.000741906	0	0	0	0	0	0	0	SKSL	Seoul-Incheon	41873	37.2118	127.022	Seoul-Incheon	South Korea	Asia	12.3	27		267	34355	24622600		520000	491471		14		57.5							7.8
SKSW1	0	0	SKSW1C	SRR8301320	0	0	0	0	0	0	0	0	0	0	0	0	0	SKSL	Seoul-Incheon	41873	37.2118	127.022	Seoul-Incheon	South Korea	Asia	12.3	27		267	34355	24622600		520000	491471		14		57.5							7.8
TWKS1	0.0599646	0.0625842	TWKS1B	SRR8301322	0	0	0	0	0	0.0599646	0	0	0	0	0	0	0	TWST	South Taiwan	41830	22.7282	120.269	South Taiwan	Taiwan (ROC)	Asia	25.6	30.3		360	40534	2803700	2009	75000	35000	6400	18.5	12.5	45	25	45	3.5	110	61.1111	110	25	0.123047	25	25	10
TWKS1	0.0384303	0.0425625	TWKS1C	SRR8301325	0	0	0	0	0	0.0384303	0	0	0	0	0	0	0	TWST	South Taiwan	41830	22.7282	120.269	South Taiwan	Taiwan (ROC)	Asia	25.6	30.3		360	40534	2803700	2009	75000	35000	6400	18.5	12.5	45	25	45	3.5	110	61.1111	110	25	0.123047	25	25	10
TWKS1	0.0343637	0.0405012	TWKS1A	SRR8301323	0	0	0	0	0.00176224	0.0326014	0	0	0	0	0	0	0	TWST	South Taiwan	41830	22.7282	120.269	South Taiwan	Taiwan (ROC)	Asia	25.6	30.3		360	40534	2803700	2009	75000	35000	6400	18.5	12.5	45	25	45	3.5	110	61.1111	110	25	0.123047	25	25	10
TWKS2	0.0508337	0.0708944	TWKS2A	SRR8301324	0	0	0	0	0	0.0508337	0	0	0	0	0	0	0	TWST	South Taiwan	41835	22.6842	120.432	South Taiwan	Taiwan (ROC)	Asia	25.6	30.3		360	40534	2803700	2009	15000	3000	9464	24	13	30	12	30	10	100	40	100	26.4	0.00211327	12	12
TWKS2	0.0290526	0.0292312	TWKS2B	SRR8301286	0	0	0.00200363	0	0	0.0230417	0	0.00400725	0	0	0	0	0	TWST	South Taiwan	41835	22.6842	120.432	South Taiwan	Taiwan (ROC)	Asia	25.6	30.3		360	40534	2803700	2009	15000	3000	9464	24	13	30	12	30	10	100	40	100	26.4	0.00211327	12	12
TWKS2	0.0261934	0.0216652	TWKS2C	SRR8301287	0	0	0	0	0	0.0261934	0	0	0	0	0	0	0	TWST	South Taiwan	41835	22.6842	120.432	South Taiwan	Taiwan (ROC)	Asia	25.6	30.3		360	40534	2803700	2009	15000	3000	9464	24	13	30	12	30	10	100	40	100	26.4	0.00211327	12	12
TWTN1	0.0539259	0.0714071	TWTN1C	SRR8301282	0	0	0	0	0	0.0514178	0	0.00250818	0	0	0	0	0	TWST	South Taiwan	41830	22.9819	120.176	South Taiwan	Taiwan (ROC)	Asia	24.6	30.4		388	40376	1899700		132000	120000	32643	13.68	7	83.9	67.12	83.9	7.7	167.1	133.68	167.1	26.4	0.0771069	25.2	25.2
TWTN1	0.0482218	0.0520007	TWTN1B	SRR8301289	0	0	0	0	0.00172221	0.0464996	0	0	0	0	0	0	0	TWST	South Taiwan	41830	22.9819	120.176	South Taiwan	Taiwan (ROC)	Asia	24.6	30.4		388	40376	1899700		132000	120000	32643	13.68	7	83.9	67.12	83.9	7.7	167.1	133.68	167.1	26.4	0.0771069	25.2	25.2
TWTN1	0.0270422	0.0173185	TWTN1A	SRR8301288	0	0	0	0	0	0.024962	0	0	0	0.00208017	0	0	0	TWST	South Taiwan	41830	22.9819	120.176	South Taiwan	Taiwan (ROC)	Asia	24.6	30.4		388	40376	1899700		132000	120000	32643	13.68	7	83.9	67.12	83.9	7.7	167.1	133.68	167.1	26.4	0.0771069	25.2	25.2
TWTN2	0.05923	0.0591881	TWTN2B	SRR8301284	0	0	0	0	0	0.05923	0	0	0	0	0	0	0	TWST	South Taiwan	41830	23.1853	120.31	South Taiwan	Taiwan (ROC)	Asia	24.6	30.4		388	40376	1899700		2500	450	975	24		45	22.5	45	3	100	50	100	30	0.692308
TWTN2	0.0113672	0.00802021	TWTN2A	SRR8301283	0	0	0	0	0	0.00568359	0	0	0	0.0028418	0	0.0028418	0	TWST	South Taiwan	41830	23.1853	120.31	South Taiwan	Taiwan (ROC)	Asia	24.6	30.4		388	40376	1899700		2500	450	975	24		45	22.5	45	3	100	50	100	30	0.692308
TWTN2	0.00503687	0.0048479	TWTN2C	SRR8301285	0	0	0	0	0	0.00503687	0	0	0	0	0	0	0	TWST	South Taiwan	41830	23.1853	120.31	South Taiwan	Taiwan (ROC)	Asia	24.6	30.4		388	40376	1899700		2500	450	975	24		45	22.5	45	3	100	50	100	30	0.692308
UKHD1	0	0	UKHD1A	SRR8301198	0	0	0	0	0	0	0	0	0	0	0	0	0	UKNC	Newcastle	41873	54.9907	-1.47971	Newcastle upon Tyne	United Kindom	Europe	10	16	14	70	29978	1487600			287933	28458							643		643	127		42.3	42.3	27.4
UKHD1	0	0	UKHD1B	SRR8301663	0	0	0	0	0	0	0	0	0	0	0	0	0	UKNC	Newcastle	41873	54.9907	-1.47971	Newcastle upon Tyne	United Kindom	Europe	10	16	14	70	29978	1487600			287933	28458							643		643	127		42.3	42.3	27.4
UKHD1	0	0	UKHD1C	SRR8301662	0	0	0	0	0	0	0	0	0	0	0	0	0	UKNC	Newcastle	41873	54.9907	-1.47971	Newcastle upon Tyne	United Kindom	Europe	10	16	14	70	29978	1487600			287933	28458							643		643	127		42.3	42.3	27.4
UKML1	0.00148813	0.0018474	UKML1C	SRR8301659	0	0	0	0	0	0.00148813	0	0	0	0	0	0	0	UKLD	London		51.6178	-0.498725	London	United Kindom	Europe	12				57157	14620400
UKML1	0	0	UKML1A	SRR8301535	0	0	0	0	0	0	0	0	0	0	0	0	0	UKLD	London		51.6178	-0.498725	London	United Kindom	Europe	12				57157	14620400
UKML1	0	0	UKML1B	SRR8301533	0	0	0	0	0	0	0	0	0	0	0	0	0	UKLD	London		51.6178	-0.498725	London	United Kindom	Europe	12				57157	14620400
UKSL1	0.00112328	0.00570142	UKSL1C	SRR8301814	0.00112328	0	0	0	0	0	0	0	0	0	0	0	0	UKLD	London		51.5094	-0.596073	London	United Kindom	Europe	12				57157	14620400
UKSL1	0	0.00191773	UKSL1A	SRR8301885	0	0	0	0	0	0	0	0	0	0	0	0	0	UKLD	London		51.5094	-0.596073	London	United Kindom	Europe	12				57157	14620400
UKSL1	0	0.00169926	UKSL1B	SRR8301515	0	0	0	0	0	0	0	0	0	0	0	0	0	UKLD	London		51.5094	-0.596073	London	United Kindom	Europe	12				57157	14620400
UKTM1	0	0	UKTM1A	SRR8301181	0	0	0	0	0	0	0	0	0	0	0	0	0	UKNC	Newcastle	41800	54.7155	-1.61356	Newcastle upon Tyne	United Kindom	Europe	10	16		50	29978	1487600		17176.3	9629.22	3600							510		510	126		49	49	2.2
UKTM1	0	0	UKTM1B	SRR8301182	0	0	0	0	0	0	0	0	0	0	0	0	0	UKNC	Newcastle	41800	54.7155	-1.61356	Newcastle upon Tyne	United Kindom	Europe	10	16		50	29978	1487600		17176.3	9629.22	3600							510		510	126		49	49	2.2
UKTM1	0	0	UKTM1C	SRR8301179	0	0	0	0	0	0	0	0	0	0	0	0	0	UKNC	Newcastle	41800	54.7155	-1.61356	Newcastle upon Tyne	United Kindom	Europe	10	16		50	29978	1487600		17176.3	9629.22	3600							510		510	126		49	49	2.2
USAG1	0.0113632	0.0138992	USAG4B	SRR8301828	0	0	0	0	0	0.0113632	0	0	0	0	0	0	0	USAG	USAG	41913	33.396		USAG	United States	North America	17			74	33402	638495	1968	174507	136275	99934.9	12	16	245	136.111	205	2.81					0.0930615	21.2	0.8	0.25
USAG1	0.0075553	0.0093791	USAG1C	SRR8301193	0	0	0	0	0	0.0075553	0	0	0	0	0	0	0	USAG	USAG	41913	33.396		USAG	United States	North America	17			74	33402	638495	1968	174507	136275	99934.9	12	16	245	136.111	205	2.81					0.0954545	21.2	0.751	0.25
USAG1	0.00299397	0.00732252	USAG2A	SRR8301194	0	0	0	0	0	0.00299397	0	0	0	0	0	0	0	USAG	USAG	41913	33.396		USAG	United States	North America	17			74	33402	638495	1968	174507	136275	99934.9	12	16	245	136.111	205	2.81					0.0954545	21.2	0.14	0.25
USAG1	0.00189065	0.00460289	USAG2C	SRR8301823	0	0	0	0	0	0.00189065	0	0	0	0	0	0	0	USAG	USAG	41913	33.396		USAG	United States	North America	17			74	33402	638495	1968	174507	136275	99934.9	12	16	245	136.111	205	2.81					0.0954545	21.2	0.14	0.25
USAG1	0.00339911	0.00415956	USAG4A	SRR8301192	0	0	0	0	0	0.00339911	0	0	0	0	0	0	0	USAG	USAG	41913	33.396		USAG	United States	North America	17			74	33402	638495	1968	174507	136275	99934.9	12	16	245	136.111	205	2.81					0.0930615	21.2	0.8	0.25
USAG1	0.00303017	0.00370028	USAG1B	SRR8301041	0	0	0	0	0	0.00303017	0	0	0	0	0	0	0	USAG	USAG	41913	33.396		USAG	United States	North America	17			74	33402	638495	1968	174507	136275	99934.9	12	16	245	136.111	205	2.81					0.0954545	21.2	0.751	0.25
USAG1	0.00258947	0.00319448	USAG3A	SRR8301189	0	0	0	0	0	0.00258947	0	0	0	0	0	0	0	USAG	USAG	41913	33.396		USAG	United States	North America	17			74	33402	638495	1968	174507	136275	99934.9	12	16	245	136.111	205	2.81					0.0954545	21.2	0.45	0.25
USAG1	0.00306617	0	USAG1A	SRR8301042	0	0	0	0	0	0.00306617	0	0	0	0	0	0	0	USAG	USAG	41913	33.396		USAG	United States	North America	17			74	33402	638495	1968	174507	136275	99934.9	12	16	245	136.111	205	2.81					0.0954545	21.2	0.751	0.25
USAG1	0	0	USAG2B	SRR8301822	0	0	0	0	0	0	0	0	0	0	0	0	0	USAG	USAG	41913	33.396		USAG	United States	North America	17			74	33402	638495	1968	174507	136275	99934.9	12	16	245	136.111	205	2.81					0.0954545	21.2	0.14	0.25
USAG1	0	0	USAG3B	SRR8301190	0	0	0	0	0	0	0	0	0	0	0	0	0	USAG	USAG	41913	33.396		USAG	United States	North America	17			74	33402	638495	1968	174507	136275	99934.9	12	16	245	136.111	205	2.81					0.0954545	21.2	0.45	0.25
USAG1	0	0	USAG3C	SRR8301191	0	0	0	0	0	0	0	0	0	0	0	0	0	USAG	USAG	41913	33.396		USAG	United States	North America	17			74	33402	638495	1968	174507	136275	99934.9	12	16	245	136.111	205	2.81					0.0954545	21.2	0.45	0.25
USAG1	0	0	USAG4C	SRR8301829	0	0	0	0	0	0	0	0	0	0	0	0	0	USAG	USAG	41913	33.396		USAG	United States	North America	17			74	33402	638495	1968	174507	136275	99934.9	12	16	245	136.111	205	2.81					0.0930615	21.2	0.8	0.25
USAK1	0.0025507	0.00306532	USAK1D	SRR8301203	0	0	0	0	0	0	0	0	0	0	0	0	0.0025507	USAK	Fairbanks	41891	64.8534	-147.811	Fairbanks	United States	North America	0	8		33	49196	110294	1977	30283.3	25362.3	2778.49	24	22	240			33					0.759617	21.6		14.6
USAK1	0	0	USAK1A	SRR8301206	0	0	0	0	0	0	0	0	0	0	0	0	0	USAK	Fairbanks	41891	64.8534	-147.811	Fairbanks	United States	North America	0	8		33	49196	110294	1977	30283.3	25362.3	2778.49	24	22	240			33						21.6		14.6
USAK1	0	0	USAK1B	SRR8301205	0	0	0	0	0	0	0	0	0	0	0	0	0	USAK	Fairbanks	41891	64.8534	-147.811	Fairbanks	United States	North America	0	8		33	49196	110294	1977	30283.3	25362.3	2778.49	24	22	240			33						21.6		14.6
USAK1	0	0	USAK1C	SRR8301204	0	0	0	0	0	0	0	0	0	0	0	0	0	USAK	Fairbanks	41891	64.8534	-147.811	Fairbanks	United States	North America	0	8		33	49196	110294	1977	30283.3	25362.3	2778.49	24	22	240			33						21.6		14.6
USAK1	0	0	USAK2A	SRR8301210	0	0	0	0	0	0	0	0	0	0	0	0	0	USAK	Fairbanks	41891	64.8534	-147.811	Fairbanks	United States	North America	0	8		33	49196	110294	1977	30283.3	25362.3	2778.49	24	22	240			33						21.6		14.6
USAK1	0	0	USAK2B	SRR8301209	0	0	0	0	0	0	0	0	0	0	0	0	0	USAK	Fairbanks	41891	64.8534	-147.811	Fairbanks	United States	North America	0	8		33	49196	110294	1977	30283.3	25362.3	2778.49	24	22	240			33						21.6		14.6
USAK1	0	0	USAK2C	SRR8301208	0	0	0	0	0	0	0	0	0	0	0	0	0	USAK	Fairbanks	41891	64.8534	-147.811	Fairbanks	United States	North America	0	8		33	49196	110294	1977	30283.3	25362.3	2778.49	24	22	240			33						21.6		14.6
USAK1	0	0	USAK2D	SRR8301207	0	0	0	0	0	0	0	0	0	0	0	0	0	USAK	Fairbanks	41891	64.8534	-147.811	Fairbanks	United States	North America	0	8		33	49196	110294	1977	30283.3	25362.3	2778.49	24	22	240			33					0.748202	21.6		14.6
USAK1	0	0	USAK3A	SRR8301212	0	0	0	0	0	0	0	0	0	0	0	0	0	USAK	Fairbanks	41891	64.8534	-147.811	Fairbanks	United States	North America	0	8		33	49196	110294	1977	30283.3	25362.3	2778.49	24	22	240			33						21.6		14.6
USAK1	0	0	USAK3B	SRR8301211	0	0	0	0	0	0	0	0	0	0	0	0	0	USAK	Fairbanks	41891	64.8534	-147.811	Fairbanks	United States	North America	0	8		33	49196	110294	1977	30283.3	25362.3	2778.49	24	22	240			33						21.6		14.6
USAK1	0	0	USAK3C	SRR8301343	0	0	0	0	0	0	0	0	0	0	0	0	0	USAK	Fairbanks	41891	64.8534	-147.811	Fairbanks	United States	North America	0	8		33	49196	110294	1977	30283.3	25362.3	2778.49	24	22	240			33						21.6		14.6
USAK1	0	0	USAK3D	SRR8301345	0	0	0	0	0	0	0	0	0	0	0	0	0	USAK	Fairbanks	41891	64.8534	-147.811	Fairbanks	United States	North America	0	8		33	49196	110294	1977	30283.3	25362.3	2778.49	24	22	240			33						21.6		14.6
USAT01	0.0220417	0.0292312	USAT01A	SRR8301332	0	0	0	0	0	0.0220417	0	0	0	0	0	0	0	USAT	USAT	41876	34.286		USAT	United States	North America	16	25		108	52609	5596349	2005	1892.71	639.735	264.979	33	20	88	29.3333	131	1					0.0292641	18
USAT01	0.0168801	0.0203713	USAT01B	SRR8301267	0	0	0	0	0	0.0168801	0	0	0	0	0	0	0	USAT	USAT	41876	34.286		USAT	United States	North America	16	25		108	52609	5596349	2005	1892.71	639.735	264.979	33	20	88	29.3333	131	1					0.0292641	18
USAT01	0.0125951	0.0131349	USAT01C	SRR8301202	0	0	0	0	0	0.0125951	0	0	0	0	0	0	0	USAT	USAT	41876	34.286		USAT	United States	North America	16	25		108	52609	5596349	2005	1892.71	639.735	264.979	33	20	88	29.3333	131	1					0.0292641	18
USAT02	0	0	USAT02A	SRR8300974	0	0	0	0	0	0	0	0	0	0	0	0	0	USAT	USAT	41876	34.0875		USAT	United States	North America	16	26		102	52609	5596349	1997	3747.56	1843.5	1083.88	24	21	225		430	3					0.185231	36		0.76
USAT02	0	0	USAT02B	SRR8301347	0	0	0	0	0	0	0	0	0	0	0	0	0	USAT	USAT	41876	34.0875		USAT	United States	North America	16	26		102	52609	5596349	1997	3747.56	1843.5	1083.88	24	21	225		430	3					0.185231	36		0.76
USAT02	0	0	USAT02C	SRR8301349	0	0	0	0	0	0	0	0	0	0	0	0	0	USAT	USAT	41876	34.0875		USAT	United States	North America	16	26		102	52609	5596349	1997	3747.56	1843.5	1083.88	24	21	225		430	3					0.185231	36		0.76
USAT03	0.0120255	0.00893096	USAT03C	SRR8301634	0	0	0	0	0	0.0120255	0	0	0	0	0	0	0	USAT	USAT	41876	34.1302		USAT	United States	North America	16	26		106	52609	5596349	2009	3785.41	2346.96	147.631	12	15	279	55.8	403	1.6					0.616539
USAT03	0.00497719	0.00792487	USAT03B	SRR8301365	0	0	0	0	0	0.00497719	0	0	0	0	0	0	0	USAT	USAT	41876	34.1302		USAT	United States	North America	16	26		106	52609	5596349	2009	3785.41	2346.96	147.631	12	15	279	55.8	403	1.6					0.616539
USAT03	0	0	USAT03A	SRR8301362	0	0	0	0	0	0	0	0	0	0	0	0	0	USAT	USAT	41876	34.1302		USAT	United States	North America	16	26		106	52609	5596349	2009	3785.41	2346.96	147.631	12	15	279	55.8	403	1.6					0.616539
USAT04	0.0155113	0.0183184	USAT04A	SRR8301629	0	0	0	0	0	0.0155113	0	0	0	0	0	0	0	USAT	USAT	41876	34.1302		USAT	United States	North America	16	26		106	52609	5596349	2009	473.176	1589.87	3406.87	36.5	30	172		320	4.5					0.0367521
USAT04	0.0153913	0.0121172	USAT04B	SRR8301638	0	0	0	0	0	0.0153913	0	0	0	0	0	0	0	USAT	USAT	41876	34.1302		USAT	United States	North America	16	26		106	52609	5596349	2009	473.176	1589.87	3406.87	36.5	30	172		320	4.5					0.0367521
USAT04	0.00952394	0.0096197	USAT04C	SRR8301637	0	0	0	0	0	0.00952394	0	0	0	0	0	0	0	USAT	USAT	41876	34.1302		USAT	United States	North America	16	26		106	52609	5596349	2009	473.176	1589.87	3406.87	36.5	30	172		320	4.5					0.0367521
USAT05	0.00170459	0.00207538	USAT05B	SRR8301639	0	0	0	0	0	0.00170459	0	0	0	0	0	0	0	USAT	USAT	41876	34.1375		USAT	United States	North America	16	26		106	52609	5596349	1999	1892.71	1665.58	526.172	38	18	212	60.5714	227	2.3					0.350616	45
USAT05	0	0	USAT05A	SRR8300958	0	0	0	0	0	0	0	0	0	0	0	0	0	USAT	USAT	41876	34.1375		USAT	United States	North America	16	26		106	52609	5596349	1999	1892.71	1665.58	526.172	38	18	212	60.5714	227	2.3					0.350616	45
USAT05	0	0	USAT05C	SRR8301653	0	0	0	0	0	0	0	0	0	0	0	0	0	USAT	USAT	41876	34.1375		USAT	United States	North America	16	26		106	52609	5596349	1999	1892.71	1665.58	526.172	38	18	212	60.5714	227	2.3					0.350616	45
USAT07	0	0	USAT07A	SRR8301648	0	0	0	0	0	0	0	0	0	0	0	0	0	USAT	USAT	41885	33.5865		USAT	United States	North America	16	25		87	52609	5596349	1972	1135.62	1135.62	471.926			492			2					0.480489	36.8		0.09
USAT07	0	0	USAT07B	SRR8301151	0	0	0	0	0	0	0	0	0	0	0	0	0	USAT	USAT	41885	33.5865		USAT	United States	North America	16	25		87	52609	5596349	1972	1135.62	1135.62	471.926			492			2					0.480489	36.8		0.09
USAT07	0.0032789	0	USAT07C	SRR8301150	0	0	0	0	0	0.0032789	0	0	0	0	0	0	0	USAT	USAT	41885	33.5865		USAT	United States	North America	16	25		87	52609	5596349	1972	1135.62	1135.62	471.926			492			2					0.480489	36.8		0.09
USAT08	0.0201996	0.0215657	USAT08B	SRR8301550	0	0	0	0	0	0.0175063	0	0	0	0	0	0.00269328	0	USAT	USAT	41885	33.6789		USAT	United States	North America	16	25		87	52609	5596349	1987	15141.6	18170	11356.2	24	11
USAT08	0.0193109	0.0148373	USAT08C	SRR8301551	0	0	0	0	0	0.0160924	0	0	0	0	0	0.00321849	0	USAT	USAT	41885	33.6789		USAT	United States	North America	16	25		87	52609	5596349	1987	15141.6	18170	11356.2	24	11
USAT08	0.00997794	0.0100515	USAT08A	SRR8301549	0	0	0	0	0	0.00776062	0	0	0	0	0	0.00221732	0	USAT	USAT	41885	33.6789		USAT	United States	North America	16	25		87	52609	5596349	1987	15141.6	18170	11356.2	24	11
USAT09	0.0146293	0.0156855	USAT09C	SRR8301554	0	0	0	0	0	0.0146293	0	0	0	0	0	0	0	USAT	USAT	41885	33.5904		USAT	United States	North America	16	25		87	52609	5596349		832.791	287.691	1283.25			304			2					0.0175472	39.5		0.11
USAT09	0.00700673	0.00800961	USAT09B	SRR8301553	0	0	0	0	0	0.00700673	0	0	0	0	0	0	0	USAT	USAT	41885	33.5904		USAT	United States	North America	16	25		87	52609	5596349		832.791	287.691	1283.25			304			2					0.0175472	39.5		0.11
USAT09	0.00570768	0.0030553	USAT09A	SRR8301552	0	0	0	0	0	0.00570768	0	0	0	0	0	0	0	USAT	USAT	41885	33.5904		USAT	United States	North America	16	25		87	52609	5596349		832.791	287.691	1283.25			304			2					0.0175472	39.5		0.11
USAT10	0.00256795	0.00303269	USAT10A	SRR8301555	0	0	0	0	0	0.00256795	0	0	0	0	0	0	0	USAT	USAT	41895	33.6055		USAT	United States	North America	16	25		87	52609	5596349	1972	1703.44	976.636	1059.91		2	205			2					0.0800396	36.3		0.31
USAT10	0	0	USAT10B	SRR8301556	0	0	0	0	0	0	0	0	0	0	0	0	0	USAT	USAT	41895	33.6055		USAT	United States	North America	16	25		87	52609	5596349	1972	1703.44	976.636	1059.91		2	205			2					0.0800396	36.3		0.31
USAT10	0	0	USAT10C	SRR8301547	0	0	0	0	0	0	0	0	0	0	0	0	0	USAT	USAT	41895	33.6055		USAT	United States	North America	16	25		87	52609	5596349	1972	1703.44	976.636	1059.91		2	205			2					0.0800396	36.3		0.31
USAT11	0.0026454	0.00322134	USAT11A	SRR8301548	0	0	0	0	0	0.0026454	0	0	0	0	0	0	0	USAT	USAT	41878	33.9605		USAT	United States	North America	16	26		88	52609	5596349	2000	5678.12	1828.35	2839.06	55.2	28.2	239		239	3.3					0.0602883
USAT11	0.0034842	0.00280852	USAT11B	SRR8301769	0	0	0	0	0	0.0034842	0	0	0	0	0	0	0	USAT	USAT	41878	33.9605		USAT	United States	North America	16	26		88	52609	5596349	2000	5678.12	1828.35	2839.06	55.2	28.2	239		239	3.3					0.0602883
USAT11	0	0	USAT11C	SRR8301768	0	0	0	0	0	0	0	0	0	0	0	0	0	USAT	USAT	41878	33.9605		USAT	United States	North America	16	26		88	52609	5596349	2000	5678.12	1828.35	2839.06	55.2	28.2	239		239	3.3					0.0602883
USAT12	0.00964852	0.00650216	USAT12B	SRR8301766	0	0	0	0	0	0.00964852	0	0	0	0	0	0	0	USAT	USAT	41878	34.0169		USAT	United States	North America	16	26		88	52609	5596349	2006	4	4890.75	7756.31	74.4	29	147	49	147	2.1					0.0327878
USAT12	0.00310333	0.00346452	USAT12A	SRR8301767	0	0	0	0	0	0.00310333	0	0	0	0	0	0	0	USAT	USAT	41878	34.0169		USAT	United States	North America	16	26		88	52609	5596349	2006	4	4890.75	7756.31	74.4	29	147	49	147	2.1					0.0327878
USAT12	0.00163103	0	USAT12C	SRR8301765	0	0	0	0	0	0.00163103	0	0	0	0	0	0	0	USAT	USAT	41878	34.0169		USAT	United States	North America	16	26		88	52609	5596349	2006	4	4890.75	7756.31	74.4	29	147	49	147	2.1					0.0327878
USBT1	0	0	USBT1A	SRR8301764	0	0	0	0	0	0	0	0	0	0	0	0	0	USBT	Hartford	41862	41.5674	-72.8825	Hartford	United States	North America	10	21		98	83088	1217378	1983	28012	13248.9	3996.25			198	99		2					0.637319
USBT1	0	0	USBT1B	SRR8301763	0	0	0	0	0	0	0	0	0	0	0	0	0	USBT	Hartford	41862	41.5674	-72.8825	Hartford	United States	North America	10	21		98	83088	1217378	1983	28012	13248.9	3996.25			198	99		2					0.637319
USBT1	0	0	USBT1C	SRR8301762	0	0	0	0	0	0	0	0	0	0	0	0	0	USBT	Hartford	41862	41.5674	-72.8825	Hartford	United States	North America	10	21		98	83088	1217378	1983	28012	13248.9	3996.25			198	99		2					0.637319
USBT2	0.0110564	0.0126683	USBT2C	SRR8301694	0	0	0	0	0	0.0110564	0	0	0	0	0	0	0	USBT	Hartford	41862	41.0485	-73.5302	Hartford	United States	North America	10	21		101	83088	1217378	2014	90849.9	86307.4	14763.1		25.6	222	130.588		4	512	301.176		29.9	0.584615
USBT2	0.00511502	0.00583601	USBT2A	SRR8301777	0	0	0	0	0	0.00511502	0	0	0	0	0	0	0	USBT	Hartford	41862	41.0485	-73.5302	Hartford	United States	North America	10	21		101	83088	1217378	2014	90849.9	86307.4	14763.1		25.6	222	130.588		4	512	301.176		29.9	0.584615
USBT2	0.00319351	0.00366771	USBT2B	SRR8301117	0	0	0	0	0	0.00319351	0	0	0	0	0	0	0	USBT	Hartford	41862	41.0485	-73.5302	Hartford	United States	North America	10	21		101	83088	1217378	2014	90849.9	86307.4	14763.1		25.6	222	130.588		4	512	301.176		29.9	0.584615
USBT3	0	0	USBT3A	SRR8301695	0	0	0	0	0	0	0	0	0	0	0	0	0	USBT	Hartford		41.5674	-72.8825	Hartford	United States	North America	10	21		98	83088	1217378
USBT3	0	0	USBT3B	SRR8301692	0	0	0	0	0	0	0	0	0	0	0	0	0	USBT	Hartford		41.5674	-72.8825	Hartford	United States	North America	10	21		98	83088	1217378
USBT3	0	0	USBT3C	SRR8301693	0	0	0	0	0	0	0	0	0	0	0	0	0	USBT	Hartford		41.5674	-72.8825	Hartford	United States	North America	10	21		98	83088	1217378
USBT4	0.00288072	0.00336598	USBT4B	SRR8301691	0	0	0	0	0	0.00288072	0	0	0	0	0	0	0	USBT	Hartford	41862	42.1434	-71.3848	Hartford	United States	North America	9	19		96	83088	1217378	1979	21576.8	14006	7033.3		11				1.74
USBT4	0	0	USBT4A	SRR8301690	0	0	0	0	0	0	0	0	0	0	0	0	0	USBT	Hartford	41862	42.1434	-71.3848	Hartford	United States	North America	9	19		96	83088	1217378	1979	21576.8	14006	7033.3		11				1.74
USBT4	0	0	USBT4C	SRR8301688	0	0	0	0	0	0	0	0	0	0	0	0	0	USBT	Hartford	41862	42.1434	-71.3848	Hartford	United States	North America	9	19		96	83088	1217378	1979	21576.8	14006	7033.3		11				1.74
USBT5	0	0	USBT5A	SRR8301689	0	0	0	0	0	0	0	0	0	0	0	0	0	USBT	Hartford	41862	41.9593	-71.3059	Hartford	United States	North America	10	19		101	83088	1217378	2013	17412.9	16277.3	2208.86	31.605	17.2	197.2	129.737		3.26					0.382014	28.4		0.08
USBT5	0	0	USBT5B	SRR8301698	0	0	0	0	0	0	0	0	0	0	0	0	0	USBT	Hartford	41862	41.9593	-71.3059	Hartford	United States	North America	10	19		101	83088	1217378	2013	17412.9	16277.3	2208.86	31.605	17.2	197.2	129.737		3.26					0.382014	28.4		0.08
USBT5	0	0	USBT5C	SRR8301699	0	0	0	0	0	0	0	0	0	0	0	0	0	USBT	Hartford	41862	41.9593	-71.3059	Hartford	United States	North America	10	19		101	83088	1217378	2013	17412.9	16277.3	2208.86	31.605	17.2	197.2	129.737		3.26					0.382014	28.4		0.08
USBT5	0	0	USBT6A	SRR8301391	0	0	0	0	0	0	0	0	0	0	0	0	0	USBT	Hartford	41862	41.9593	-71.3059	Hartford	United States	North America	10	19		101	83088	1217378	2013	17412.9	16277.3	2208.86	31.605	17.2	197.2	129.737		3.26					0.382014	28.4		0.08
USBT5	0	0	USBT6B	SRR8301390	0	0	0	0	0	0	0	0	0	0	0	0	0	USBT	Hartford	41862	41.9593	-71.3059	Hartford	United States	North America	10	19		101	83088	1217378	2013	17412.9	16277.3	2208.86	31.605	17.2	197.2	129.737		3.26					0.382014	28.4		0.08
USBT5	0	0	USBT6C	SRR8301393	0	0	0	0	0	0	0	0	0	0	0	0	0	USBT	Hartford	41862	41.9593	-71.3059	Hartford	United States	North America	10	19		101	83088	1217378	2013	17412.9	16277.3	2208.86	31.605	17.2	197.2	129.737		3.26					0.382014	28.4		0.08
USCB1	0.000722314	0.000843426	USCB1AC	SRR8301386	0	0	0	0	0	0.000722314	0	0	0	0	0	0	0	USCB	Columbia MO	41885	38.921	-92.4099	Columbia MO	United States	North America	12	25		102	42525	188713	2013	75708.2	56402.6	45424.9		12	293	195.333	117	8	543	362	246	33	0.268493	24	20	0.52
USCB1	0	0	USCB1AA	SRR8301392	0	0	0	0	0	0	0	0	0	0	0	0	0	USCB	Columbia MO	41885	38.921	-92.4099	Columbia MO	United States	North America	12	25		102	42525	188713	2013	75708.2	56402.6	45424.9		12	293	195.333	117	8	543	362	246	33	0.268493	24	20	0.52
USCB1	0	0	USCB1AB	SRR8301387	0	0	0	0	0	0	0	0	0	0	0	0	0	USCB	Columbia MO	41885	38.921	-92.4099	Columbia MO	United States	North America	12	25		102	42525	188713	2013	75708.2	56402.6	45424.9		12	293	195.333	117	8	543	362	246	33	0.268493	24	20	0.52
USCB1	0	0	USCB1BA	SRR8301389	0	0	0	0	0	0	0	0	0	0	0	0	0	USCB	Columbia MO	41885	38.921	-92.4099	Columbia MO	United States	North America	12	25		102	42525	188713	2013	75708.2	56402.6	45424.9		12	293	195.333	117	8	543	362	246	33	0.268493	24	20	0.52
USCB1	0	0	USCB1BB	SRR8301388	0	0	0	0	0	0	0	0	0	0	0	0	0	USCB	Columbia MO	41885	38.921	-92.4099	Columbia MO	United States	North America	12	25		102	42525	188713	2013	75708.2	56402.6	45424.9		12	293	195.333	117	8	543	362	246	33	0.268493	24	20	0.52
USCB1	0	0	USCB1BC	SRR8301395	0	0	0	0	0	0	0	0	0	0	0	0	0	USCB	Columbia MO	41885	38.921	-92.4099	Columbia MO	United States	North America	12	25		102	42525	188713	2013	75708.2	56402.6	45424.9		12	293	195.333	117	8	543	362	246	33	0.268493	24	20	0.52
USCB1	0.000938113	0	USCB1CA	SRR8301394	0	0	0	0	0	0.000938113	0	0	0	0	0	0	0	USCB	Columbia MO	41885	38.921	-92.4099	Columbia MO	United States	North America	12	25		102	42525	188713	2013	75708.2	56402.6	45424.9		12	293	195.333	117	8	543	362	246	33	0.268493	24	20	0.52
USCB1	0	0	USCB1CB	SRR8301632	0	0	0	0	0	0	0	0	0	0	0	0	0	USCB	Columbia MO	41885	38.921	-92.4099	Columbia MO	United States	North America	12	25		102	42525	188713	2013	75708.2	56402.6	45424.9		12	293	195.333	117	8	543	362	246	33	0.268493	24	20	0.52
USCB1	0	0	USCB1CC	SRR8301631	0	0	0	0	0	0	0	0	0	0	0	0	0	USCB	Columbia MO	41885	38.921	-92.4099	Columbia MO	United States	North America	12	25		102	42525	188713	2013	75708.2	56402.6	45424.9		12	293	195.333	117	8	543	362	246	33	0.268493	24	20	0.52
USCB1	0	0	USCB1DA	SRR8301630	0	0	0	0	0	0	0	0	0	0	0	0	0	USCB	Columbia MO	41885	38.921	-92.4099	Columbia MO	United States	North America	12	25		102	42525	188713	2013	75708.2	56402.6	45424.9		12	293	195.333	117	8	543	362	246	33	0.268493	24	20	0.52
USCB1	0	0	USCB1DB	SRR8301138	0	0	0	0	0	0	0	0	0	0	0	0	0	USCB	Columbia MO	41885	38.921	-92.4099	Columbia MO	United States	North America	12	25		102	42525	188713	2013	75708.2	56402.6	45424.9		12	293	195.333	117	8	543	362	246	33	0.268493	24	20	0.52
USCB1	0	0	USCB1DC	SRR8301628	0	0	0	0	0	0	0	0	0	0	0	0	0	USCB	Columbia MO	41885	38.921	-92.4099	Columbia MO	United States	North America	12	25		102	42525	188713	2013	75708.2	56402.6	45424.9		12	293	195.333	117	8	543	362	246	33	0.268493	24	20	0.52
USCG1	0	0	USCG1A	SRR8301627	0	0	0	0	0	0	0	0	0	0	0	0	0	USCG	Chicago	41877	41.9997	-88.1369	Chicago	United States	North America	8	23		103	58861	9568133	1951	85171.8	35961.4	15444.5	5.4	11	192	112.941		2					0.218077	21.7		0.13
USCG1	0	0	USCG1B	SRR8301626	0	0	0	0	0	0	0	0	0	0	0	0	0	USCG	Chicago	41877	41.9997	-88.1369	Chicago	United States	North America	8	23		103	58861	9568133	1951	85171.8	35961.4	15444.5	5.4	11	192	112.941		2					0.218077	21.7		0.13
USCG1	0	0	USCG1C	SRR8301625	0	0	0	0	0	0	0	0	0	0	0	0	0	USCG	Chicago	41877	41.9997	-88.1369	Chicago	United States	North America	8	23		103	58861	9568133	1951	85171.8	35961.4	15444.5	5.4	11	192	112.941		2					0.218077	21.7		0.13
USCG2	0	0	USCG2A	SRR8301636	0	0	0	0	0	0	0	0	0	0	0	0	0	USCG	Chicago	41857	41.8216	-87.7731	Chicago	United States	North America	10	24		101	58861	9568133	1930	4.54249e+06	3.40687e+06	590524	8.5	4.4	168	103.704		4.5					0.193846	2.3		0.24
USCG2	0	0	USCG2B	SRR8301635	0	0	0	0	0	0	0	0	0	0	0	0	0	USCG	Chicago	41857	41.8216	-87.7731	Chicago	United States	North America	10	24		101	58861	9568133	1930	4.54249e+06	3.40687e+06	590524	8.5	4.4	168	103.704		4.5					0.193846	2.3		0.24
USCG2	0	0	USCG2C	SRR8301704	0	0	0	0	0	0	0	0	0	0	0	0	0	USCG	Chicago	41857	41.8216	-87.7731	Chicago	United States	North America	10	24		101	58861	9568133	1930	4.54249e+06	3.40687e+06	590524	8.5	4.4	168	103.704		4.5					0.193846	2.3		0.24
USCG3	0	0.00274018	USCG3B	SRR8301200	0	0	0	0	0	0	0	0	0	0	0	0	0	USCG	Chicago	41877	42.0223	-87.934	Chicago	United States	North America	9	24		100	58861	9568133	1979	272550	124919		10	8	138	81.1765		2						15.5		0.27
USCG3	0.00207691	0.00245815	USCG3A	SRR8301279	0	0	0	0	0	0.00207691	0	0	0	0	0	0	0	USCG	Chicago	41877	42.0223	-87.934	Chicago	United States	North America	9	24		100	58861	9568133	1979	272550	124919		10	8	138	81.1765		2						15.5		0.27
USCG3	0	0	USCG3C	SRR8301201	0	0	0	0	0	0	0	0	0	0	0	0	0	USCG	Chicago	41877	42.0223	-87.934	Chicago	United States	North America	9	24		100	58861	9568133	1979	272550	124919		10	8	138	81.1765		2						15.5		0.27
USCG4	0	0	USCG4AA	SRR8301154	0	0	0	0	0	0	0	0	0	0	0	0	0	USCG	Chicago	41880	42.0177	-88.0456	Chicago	United States	North America	9	23		101	58861	9568133	1982	113562	94256.8	22863.9	5.8	5.3	158	85.4054		2.4					0.208835	16.3		0.11
USCG4	0	0	USCG4AB	SRR8301155	0	0	0	0	0	0	0	0	0	0	0	0	0	USCG	Chicago	41880	42.0177	-88.0456	Chicago	United States	North America	9	23		101	58861	9568133	1982	113562	94256.8	22863.9	5.8	5.3	158	85.4054		2.4					0.208835	16.3		0.11
USCG4	0	0	USCG4AC	SRR8301156	0	0	0	0	0	0	0	0	0	0	0	0	0	USCG	Chicago	41880	42.0177	-88.0456	Chicago	United States	North America	9	23		101	58861	9568133	1982	113562	94256.8	22863.9	5.8	5.3	158	85.4054		2.4					0.208835	16.3		0.11
USCG4	0	0	USCG4BA	SRR8301157	0	0	0	0	0	0	0	0	0	0	0	0	0	USCG	Chicago	41880	42.0177	-88.0456	Chicago	United States	North America	9	23		101	58861	9568133	1982	113562	94256.8	22863.9	5.8	18.6	158	85.4054		2.4					0.249562	16.3		0.11
USCG4	0	0	USCG4BB	SRR8301818	0	0	0	0	0	0	0	0	0	0	0	0	0	USCG	Chicago	41880	42.0177	-88.0456	Chicago	United States	North America	9	23		101	58861	9568133	1982	113562	94256.8	22863.9	5.8	18.6	158	85.4054		2.4					0.249562	16.3		0.11
USCG4	0	0	USCG4BC	SRR8301247	0	0	0	0	0	0	0	0	0	0	0	0	0	USCG	Chicago	41880	42.0177	-88.0456	Chicago	United States	North America	9	23		101	58861	9568133	1982	113562	94256.8	22863.9	5.8	18.6	158	85.4054		2.4					0.249562	16.3		0.11
USCG5	0	0	USCG5A	SRR8301671	0	0	0	0	0	0	0	0	0	0	0	0	0	USCG	Chicago	41877	42.02	-87.714	Chicago	United States	North America	9	23		99	58861	9568133	1929	1.26054e+06	851339			11	103	63.7771		4						12.5		0.24
USCG5	0	0	USCG5B	SRR8301666	0	0	0	0	0	0	0	0	0	0	0	0	0	USCG	Chicago	41877	42.02	-87.714	Chicago	United States	North America	9	23		99	58861	9568133	1929	1.26054e+06	851339			11	103	63.7771		4						12.5		0.24
USCG5	0	0	USCG5C	SRR8301344	0	0	0	0	0	0	0	0	0	0	0	0	0	USCG	Chicago	41877	42.02	-87.714	Chicago	United States	North America	9	23		99	58861	9568133	1929	1.26054e+06	851339			11	103	63.7771		4						12.5		0.24
USCT1	0.00395457	0.00598934	USCT1H	SRR8301412	0	0	0	0	0	0	0	0	0	0	0	0.00395457	0	USCT	Chattanooga	41863	35.0456	-85.3097	Chattanooga	United States	North America	16	26		88	38320	591519
USCT1	0	0	USCT1A	SRR8301094	0	0	0	0	0	0	0	0	0	0	0	0	0	USCT	Chattanooga	41863	35.0456	-85.3097	Chattanooga	United States	North America	16	26		88	38320	591519
USCT1	0.00166319	0	USCT1B	SRR8301372	0	0	0	0	0	0	0	0	0	0	0	0.00166319	0	USCT	Chattanooga	41863	35.0456	-85.3097	Chattanooga	United States	North America	16	26		88	38320	591519
USCT1	0	0	USCT1C	SRR8301685	0	0	0	0	0	0	0	0	0	0	0	0	0	USCT	Chattanooga	41863	35.0456	-85.3097	Chattanooga	United States	North America	16	26		88	38320	591519
USCT1	0	0	USCT1D	SRR8301409	0	0	0	0	0	0	0	0	0	0	0	0	0	USCT	Chattanooga	41863	35.0456	-85.3097	Chattanooga	United States	North America	16	26		88	38320	591519
USCT1	0	0	USCT1E	SRR8301696	0	0	0	0	0	0	0	0	0	0	0	0	0	USCT	Chattanooga	41863	35.0456	-85.3097	Chattanooga	United States	North America	16	26		88	38320	591519
USCT1	0.00103462	0	USCT1F	SRR8301703	0	0	0	0	0.000206925	0	0	0	0	0	0	0.0008277	0	USCT	Chattanooga	41863	35.0456	-85.3097	Chattanooga	United States	North America	16	26		88	38320	591519
USCT1	0	0	USCT1G	SRR8301701	0	0	0	0	0	0	0	0	0	0	0	0	0	USCT	Chattanooga	41863	35.0456	-85.3097	Chattanooga	United States	North America	16	26		88	38320	591519
USCT1	0	0	USCT1I	SRR8301414	0	0	0	0	0	0	0	0	0	0	0	0	0	USCT	Chattanooga	41863	35.0456	-85.3097	Chattanooga	United States	North America	16	26		88	38320	591519
USDA1	0.0116045	0.0134553	USDA1K	SRR8301558	0	0	0	0	0	0.0116045	0	0	0	0	0	0	0	USDA	Dallas	41859	32.7717	-96.9343	Dallas	United States	North America	19	29		52	59483	6937652	1913	567812	331224	348258	20	15	362		66	0.9	750		190	120		23.4	19.4	0.3
USDA1	0.0114193	0.0128737	USDA1E	SRR8301420	0	0	0	0	0	0.0114193	0	0	0	0	0	0	0	USDA	Dallas	41859	32.7717	-96.9343	Dallas	United States	North America	19	29		52	59483	6937652	1913	567812	331224	348258	20	15	362		66	0.9	750		190	120		23.4	19.4	0.3
USDA1	0.0127733	0.0113976	USDA1A	SRR8301408	0	0	0	0	0	0.0127733	0	0	0	0	0	0	0	USDA	Dallas	41859	32.7717	-96.9343	Dallas	United States	North America	19	29		52	59483	6937652	1913	567812	331224	348258	20	15	362		66	0.9	750		190	120		23.4	19.4	0.3
USDA1	0.00744435	0.00841857	USDA1I	SRR8301560	0	0	0	0	0	0.00744435	0	0	0	0	0	0	0	USDA	Dallas	41859	32.7717	-96.9343	Dallas	United States	North America	19	29		52	59483	6937652	1913	567812	331224	348258	20	15	362		66	0.9	750		190	120		23.4	19.4	0.3
USDA1	0.00531811	0.00612883	USDA1H	SRR8301292	0	0	0	0	0	0.00531811	0	0	0	0	0	0	0	USDA	Dallas	41859	32.7717	-96.9343	Dallas	United States	North America	19	29		52	59483	6937652	1913	567812	331224	348258	20	15	362		66	0.9	750		190	120		23.4	19.4	0.3
USDA1	0.00566861	0.00322175	USDA1B	SRR8301056	0	0	0	0	0	0.00566861	0	0	0	0	0	0	0	USDA	Dallas	41859	32.7717	-96.9343	Dallas	United States	North America	19	29		52	59483	6937652	1913	567812	331224	348258	20	15	362		66	0.9	750		190	120		23.4	19.4	0.3
USDA1	0.00356392	0.00320943	USDA1F	SRR8301425	0	0	0	0	0	0.00356392	0	0	0	0	0	0	0	USDA	Dallas	41859	32.7717	-96.9343	Dallas	United States	North America	19	29		52	59483	6937652	1913	567812	331224	348258	20	15	362		66	0.9	750		190	120		23.4	19.4	0.3
USDA1	0.00253415	0.0028456	USDA1C	SRR8301428	0	0	0	0	0	0.00253415	0	0	0	0	0	0	0	USDA	Dallas	41859	32.7717	-96.9343	Dallas	United States	North America	19	29		52	59483	6937652	1913	567812	331224	348258	20	15	362		66	0.9	750		190	120		23.4	19.4	0.3
USDA1	0	0.00282215	USDA1D	SRR8301431	0	0	0	0	0	0	0	0	0	0	0	0	0	USDA	Dallas	41859	32.7717	-96.9343	Dallas	United States	North America	19	29		52	59483	6937652	1913	567812	331224	348258	20	15	362		66	0.9	750		190	120		23.4	19.4	0.3
USDA1	0	0	USDA1G	SRR8301291	0	0	0	0	0	0	0	0	0	0	0	0	0	USDA	Dallas	41859	32.7717	-96.9343	Dallas	United States	North America	19	29		52	59483	6937652	1913	567812	331224	348258	20	15	362		66	0.9	750		190	120		23.4	19.4	0.3
USDA1	0	0	USDA1J	SRR8301559	0	0	0	0	0	0	0	0	0	0	0	0	0	USDA	Dallas	41859	32.7717	-96.9343	Dallas	United States	North America	19	29		52	59483	6937652	1913	567812	331224	348258	20	15	362		66	0.9	750		190	120		23.4	19.4	0.3
USDA1	0	0	USDA1L	SRR8301557	0	0	0	0	0	0	0	0	0	0	0	0	0	USDA	Dallas	41859	32.7717	-96.9343	Dallas	United States	North America	19	29		52	59483	6937652	1913	567812	331224	348258	20	15	362		66	0.9	750		190	120		23.4	19.4	0.3
USDA2	0.00653445	0.00723249	USDA2D	SRR8301561	0	0	0	0	0	0.00653445	0	0	0	0	0	0	0	USDA	Dallas	41864	32.6468	-96.6333	Dallas	United States	North America	18	28		52	59483	6937652	1975	416395	227125	85171.8	12	6.5	183	126.207		1.32	298	205.517		16	0.1952	24.8		0.11
USDA2	0.00392961	0.00414766	USDA2F	SRR8301565	0	0	0	0	0	0.00392961	0	0	0	0	0	0	0	USDA	Dallas	41864	32.6468	-96.6333	Dallas	United States	North America	18	28		52	59483	6937652	1975	416395	227125	85171.8	12	6.5	183	126.207		1.32	298	205.517		16	0.1952	24.8		0.11
USDA2	0	0	USDA2A	SRR8301564	0	0	0	0	0	0	0	0	0	0	0	0	0	USDA	Dallas	41864	32.6468	-96.6333	Dallas	United States	North America	18	28		52	59483	6937652	1975	416395	227125	85171.8	12	6.5	183	126.207		1.32	298	205.517		16	0.1952	24.8		0.11
USDA2	0	0	USDA2B	SRR8301563	0	0	0	0	0	0	0	0	0	0	0	0	0	USDA	Dallas	41864	32.6468	-96.6333	Dallas	United States	North America	18	28		52	59483	6937652	1975	416395	227125	85171.8	12	6.5	183	126.207		1.32	298	205.517		16	0.1952	24.8		0.11
USDA2	0	0	USDA2C	SRR8301562	0	0	0	0	0	0	0	0	0	0	0	0	0	USDA	Dallas	41864	32.6468	-96.6333	Dallas	United States	North America	18	28		52	59483	6937652	1975	416395	227125	85171.8	12	6.5	183	126.207		1.32	298	205.517		16	0.1952	24.8		0.11
USDA2	0	0	USDA2E	SRR8301566	0	0	0	0	0	0	0	0	0	0	0	0	0	USDA	Dallas	41864	32.6468	-96.6333	Dallas	United States	North America	18	28		52	59483	6937652	1975	416395	227125	85171.8	12	6.5	183	126.207		1.32	298	205.517		16	0.1952	24.8		0.11
USDA2	0	0	USDA2G	SRR8301130	0	0	0	0	0	0	0	0	0	0	0	0	0	USDA	Dallas	41864	32.6468	-96.6333	Dallas	United States	North America	18	28		52	59483	6937652	1975	416395	227125	85171.8	12	6.5	183	126.207		1.32	298	205.517		16	0.1952	24.8		0.11
USDA2	0	0	USDA2H	SRR8301057	0	0	0	0	0	0	0	0	0	0	0	0	0	USDA	Dallas	41864	32.6468	-96.6333	Dallas	United States	North America	18	28		52	59483	6937652	1975	416395	227125	85171.8	12	6.5	183	126.207		1.32	298	205.517		16	0.1952	24.8		0.11
USDA2	0	0	USDA2I	SRR8301058	0	0	0	0	0	0	0	0	0	0	0	0	0	USDA	Dallas	41864	32.6468	-96.6333	Dallas	United States	North America	18	28		52	59483	6937652	1975	416395	227125	85171.8	12	6.5	183	126.207		1.32	298	205.517		16	0.1952	24.8		0.11
USDA2	0	0	USDA2J	SRR8301059	0	0	0	0	0	0	0	0	0	0	0	0	0	USDA	Dallas	41864	32.6468	-96.6333	Dallas	United States	North America	18	28		52	59483	6937652	1975	416395	227125	85171.8	12	6.5	183	126.207		1.32	298	205.517		16	0.1952	24.8		0.11
USDA2	0	0	USDA2K	SRR8301052	0	0	0	0	0	0	0	0	0	0	0	0	0	USDA	Dallas	41864	32.6468	-96.6333	Dallas	United States	North America	18	28		52	59483	6937652	1975	416395	227125	85171.8	12	6.5	183	126.207		1.32	298	205.517		16	0.1952	24.8		0.11
USDA2	0	0	USDA2L	SRR8301053	0	0	0	0	0	0	0	0	0	0	0	0	0	USDA	Dallas	41864	32.6468	-96.6333	Dallas	United States	North America	18	28		52	59483	6937652	1975	416395	227125	85171.8	12	6.5	183	126.207		1.32	298	205.517		16	0.1952	24.8		0.11
USDC1	0.00270962	0.00318867	USDC1C	SRR8301060	0	0	0	0	0	0.00270962	0	0	0	0	0	0	0	USDC	Washington DC	41897	38.8204	-77.0185	Washington DC	United States	North America	15	23		88	73017	6056296	1939	1.4006e+06	1.07506e+06	105992	20	2.5	172.72			1.4					0.212477			0.3
USDC1	0	0	USDC1A	SRR8301054	0	0	0	0	0	0	0	0	0	0	0	0	0	USDC	Washington DC	41897	38.8204	-77.0185	Washington DC	United States	North America	15	23		88	73017	6056296	1939	1.4006e+06	1.07506e+06	105992	20	2.5	172.72			1.4					0.212477			0.3
USDC1	0	0	USDC1B	SRR8301055	0	0	0	0	0	0	0	0	0	0	0	0	0	USDC	Washington DC	41897	38.8204	-77.0185	Washington DC	United States	North America	15	23		88	73017	6056296	1939	1.4006e+06	1.07506e+06	105992	20	2.5	172.72			1.4					0.212477			0.3
USDC1	0	0	USDC2A	SRR8301061	0	0	0	0	0	0	0	0	0	0	0	0	0	USDC	Washington DC	41897	38.8204	-77.0185	Washington DC	United States	North America	15	23		88	73017	6056296	1939	1.4006e+06	1.07506e+06	105992	20	2.5	172.72			1.4					0.183346			0.3
USDC1	0	0	USDC2B	SRR8301126	0	0	0	0	0	0	0	0	0	0	0	0	0	USDC	Washington DC	41897	38.8204	-77.0185	Washington DC	United States	North America	15	23		88	73017	6056296	1939	1.4006e+06	1.07506e+06	105992	20	2.5	172.72			1.4					0.183346			0.3
USDC1	0	0	USDC2C	SRR8300976	0	0	0	0	0	0	0	0	0	0	0	0	0	USDC	Washington DC	41897	38.8204	-77.0185	Washington DC	United States	North America	15	23		88	73017	6056296	1939	1.4006e+06	1.07506e+06	105992	20	2.5	172.72			1.4					0.183346			0.3
USDC1	0	0	USDC3A	SRR8301385	0	0	0	0	0	0	0	0	0	0	0	0	0	USDC	Washington DC	41897	38.8204	-77.0185	Washington DC	United States	North America	15	23		88	73017	6056296	1939	1.4006e+06	1.07506e+06	105992	20	2.5	172.72			1.4								0.3
USDC1	0	0	USDC3B	SRR8301382	0	0	0	0	0	0	0	0	0	0	0	0	0	USDC	Washington DC	41897	38.8204	-77.0185	Washington DC	United States	North America	15	23		88	73017	6056296	1939	1.4006e+06	1.07506e+06	105992	20	2.5	172.72			1.4								0.3
USDC1	0	0	USDC3C	SRR8301104	0	0	0	0	0	0	0	0	0	0	0	0	0	USDC	Washington DC	41897	38.8204	-77.0185	Washington DC	United States	North America	15	23		88	73017	6056296	1939	1.4006e+06	1.07506e+06	105992	20	2.5	172.72			1.4								0.3
USDC1	0	0	USDC4A	SRR8301062	0	0	0	0	0	0	0	0	0	0	0	0	0	USDC	Washington DC	41897	38.8204	-77.0185	Washington DC	United States	North America	15	23		88	73017	6056296	1939	1.4006e+06	1.07506e+06	105992	20	2.5	172.72			1.4					0.206833			0.3
USDC1	0	0	USDC4B	SRR8301108	0	0	0	0	0	0	0	0	0	0	0	0	0	USDC	Washington DC	41897	38.8204	-77.0185	Washington DC	United States	North America	15	23		88	73017	6056296	1939	1.4006e+06	1.07506e+06	105992	20	2.5	172.72			1.4					0.206833			0.3
USDC1	0	0	USDC4C	SRR8301099	0	0	0	0	0	0	0	0	0	0	0	0	0	USDC	Washington DC	41897	38.8204	-77.0185	Washington DC	United States	North America	15	23		88	73017	6056296	1939	1.4006e+06	1.07506e+06	105992	20	2.5	172.72			1.4					0.206833			0.3
USFT1	0.00329435	0.00425949	USFT1A	SRR8301114	0	0	0	0	0	0.00329435	0	0	0	0	0	0	0	USFT	Fort Smith	41865	35.3375	-94.3054	Fort Wayne	United States	North America	16	28		75	33818	307026	1966	75708.2	32176	6927.3	7.5	6	248	154.037		3					0.423965			16
USFT1	0	0	USFT1B	SRR8300988	0	0	0	0	0	0	0	0	0	0	0	0	0	USFT	Fort Smith	41865	35.3375	-94.3054	Fort Wayne	United States	North America	16	28		75	33818	307026	1966	75708.2	32176	6927.3	7.5	6	248	154.037		3					0.423965			16
USFT1	0	0	USFT1C	SRR8301125	0	0	0	0	0	0	0	0	0	0	0	0	0	USFT	Fort Smith	41865	35.3375	-94.3054	Fort Wayne	United States	North America	16	28		75	33818	307026	1966	75708.2	32176	6927.3	7.5	6	248	154.037		3					0.423965			16
USFT2	0	0	USFT2A	SRR8301123	0	0	0	0	0	0	0	0	0	0	0	0	0	USFT	Fort Smith	41865	35.3668	-94.4011	Fort Wayne	United States	North America	16	28		75	33818	307026	1965	170344	24154.7	4909.68	8	4.405	181	97.3118		2.43	251	134.946		22	0.267413	19.28		0.1
USFT2	0	0	USFT2B	SRR8301774	0	0	0	0	0	0	0	0	0	0	0	0	0	USFT	Fort Smith	41865	35.3668	-94.4011	Fort Wayne	United States	North America	16	28		75	33818	307026	1965	170344	24154.7	4909.68	8	4.405	181	97.3118		2.43	251	134.946		22	0.267413	19.28		0.1
USFT2	0	0	USFT2C	SRR8301775	0	0	0	0	0	0	0	0	0	0	0	0	0	USFT	Fort Smith	41865	35.3668	-94.4011	Fort Wayne	United States	North America	16	28		75	33818	307026	1965	170344	24154.7	4909.68	8	4.405	181	97.3118		2.43	251	134.946		22	0.267413	19.28		0.1
USFT3	0.00287072	0.00676338	USFT3A	SRR8301772	0	0	0	0	0	0.00287072	0	0	0	0	0	0	0	USFT	Fayetteville	41865	36.0808	-94.0893	Fort Wayne	United States	North America	13	25		73	33818	307026	2008	113562	18927.1			13.8	340	261.538		3.3	863	663.846		3.3		26.8		0.04
USFT3	0	0	USFT3B	SRR8301773	0	0	0	0	0	0	0	0	0	0	0	0	0	USFT	Fayetteville	41865	36.0808	-94.0893	Fort Wayne	United States	North America	13	25		73	33818	307026	2008	113562	18927.1			13.8	340	261.538		3.3	863	663.846		3.3		26.8		0.04
USFT3	0	0	USFT3C	SRR8301598	0	0	0	0	0	0	0	0	0	0	0	0	0	USFT	Fayetteville	41865	36.0808	-94.0893	Fort Wayne	United States	North America	13	25		73	33818	307026	2008	113562	18927.1			13.8	340	261.538		3.3	863	663.846		3.3		26.8		0.04
USFT4	0	0	USFT4A	SRR8301771	0	0	0	0	0	0	0	0	0	0	0	0	0	USFT	Fayetteville	41865	36.0807	-94.0892	Fort Wayne	United States	North America	13	25		73	33818	307026	1990	42396.6	15520.2	12643.3	24	12	348	174		3.3	863	431.5			0.12945	26.8		2
USFT4	0	0	USFT4B	SRR8301101	0	0	0	0	0	0	0	0	0	0	0	0	0	USFT	Fayetteville	41865	36.0807	-94.0892	Fort Wayne	United States	North America	13	25		73	33818	307026	1990	42396.6	15520.2	12643.3	24	12	348	174		3.3	863	431.5			0.12945	26.8		2
USFT4	0	0	USFT4C	SRR8301102	0	0	0	0	0	0	0	0	0	0	0	0	0	USFT	Fayetteville	41865	36.0807	-94.0892	Fort Wayne	United States	North America	13	25		73	33818	307026	1990	42396.6	15520.2	12643.3	24	12	348	174		3.3	863	431.5			0.12945	26.8		2
USFT5	0.00293841	0.00331587	USFT5C	SRR8301280	0	0	0	0	0	0.00293841	0	0	0	0	0	0	0	USFT	Fayetteville	41866	36.2228	-94.2884	Fort Wayne	United States	North America	14	26		75	33818	307026	2010	13627.5	7570.82	3406.87	8	14.62	253	158.125			337	210.625			0.200794	23.4
USFT5	0.00259198	0.00296639	USFT5B	SRR8301830	0	0	0	0	0	0.00259198	0	0	0	0	0	0	0	USFT	Fayetteville	41866	36.2228	-94.2884	Fort Wayne	United States	North America	14	26		75	33818	307026	2010	13627.5	7570.82	3406.87	8	14.62	253	158.125			337	210.625			0.200794	23.4
USFT5	0	0	USFT5A	SRR8301831	0	0	0	0	0	0	0	0	0	0	0	0	0	USFT	Fayetteville	41866	36.2228	-94.2884	Fort Wayne	United States	North America	14	26		75	33818	307026	2010	13627.5	7570.82	3406.87	8	14.62	253	158.125			337	210.625			0.200794	23.4
USHI1	0	0.00390549	USHI1C	SRR8301826	0	0	0	0	0	0	0	0	0	0	0	0	0	USHI	Honolulu	41864	21.3431	-157.707	Honolulu	United States	North America	25	26		51	59007	993693	2008	4163.95	2460.52			10	250	130.617										4.8
USHI1	0	0	USHI1A	SRR8301276	0	0	0	0	0	0	0	0	0	0	0	0	0	USHI	Honolulu	41864	21.3431	-157.707	Honolulu	United States	North America	25	26		51	59007	993693	2008	4163.95	2460.52			10	250	130.617										4.8
USHI1	0	0	USHI1B	SRR8301827	0	0	0	0	0	0	0	0	0	0	0	0	0	USHI	Honolulu	41864	21.3431	-157.707	Honolulu	United States	North America	25	26		51	59007	993693	2008	4163.95	2460.52			10	250	130.617										4.8
USHI2	0.0150028	0.0116718	USHI2A	SRR8301825	0	0	0	0	0	0.0150028	0	0	0	0	0	0	0	USHI	Honolulu	41863	21.6507	-157.926	Honolulu	United States	North America	22	24		57	59007	993693	1975	6927.3	1589.87	1737.5						1
USHI2	0.00655244	0.00750356	USHI2B	SRR8301824	0	0	0	0	0	0.00655244	0	0	0	0	0	0	0	USHI	Honolulu	41863	21.6507	-157.926	Honolulu	United States	North America	22	24		57	59007	993693	1975	6927.3	1589.87	1737.5						1
USHI2	0.00320909	0.00375066	USHI2C	SRR8301266	0	0	0	0	0	0.00320909	0	0	0	0	0	0	0	USHI	Honolulu	41863	21.6507	-157.926	Honolulu	United States	North America	22	24		57	59007	993693	1975	6927.3	1589.87	1737.5						1
USHI3	0.00659794	0.00754489	USHI3C	SRR8300940	0	0	0	0	0	0.00659794	0	0	0	0	0	0	0	USHI	Honolulu	41863	21.6839	-157.954	Honolulu	United States	North America	22	24		57	59007	993693	1982	1514.16	757.082	1139.41
USHI3	0.00258104	0.00288592	USHI3A	SRR8301265	0	0	0	0.00258104	0	0	0	0	0	0	0	0	0	USHI	Honolulu	41863	21.6839	-157.954	Honolulu	United States	North America	22	24		57	59007	993693	1982	1514.16	757.082	1139.41
USHI3	0	0	USHI3B	SRR8300939	0	0	0	0	0	0	0	0	0	0	0	0	0	USHI	Honolulu	41863	21.6839	-157.954	Honolulu	United States	North America	22	24		57	59007	993693	1982	1514.16	757.082	1139.41
USHI4	0	0	USHI4A	SRR8300941	0	0	0	0	0	0	0	0	0	0	0	0	0	USHI	Honolulu	41865	21.2826	-157.713	Honolulu	United States	North America	25	26		28	59007	993693		19684.1	13476.1	1410.2		6.5	140.2	107.846		4.85					0.54023			0.299
USHI4	0	0	USHI4B	SRR8300942	0	0	0	0	0	0	0	0	0	0	0	0	0	USHI	Honolulu	41865	21.2826	-157.713	Honolulu	United States	North America	25	26		28	59007	993693		19684.1	13476.1	1410.2		6.5	140.2	107.846		4.85					0.54023			0.299
USHI4	0	0	USHI4C	SRR8300943	0	0	0	0	0	0	0	0	0	0	0	0	0	USHI	Honolulu	41865	21.2826	-157.713	Honolulu	United States	North America	25	26		28	59007	993693		19684.1	13476.1	1410.2		6.5	140.2	107.846		4.85					0.54023			0.299
USHP1	0.0151816	0.0182202	USHP1BE	SRR8301037	0	0	0	0	0	0.0151816	0	0	0	0	0	0	0	USKN	Knoxville	41841	36.0754	-83.9298	Knoxville	United States	North America	15	24		122	44697	857933
USHP1	0.0166598	0.0163529	USHP1AE2	SRR8301132	0	0	0	0	0	0.0166598	0	0	0	0	0	0	0	USKN	Knoxville	41859	36.0754	-83.9298	Knoxville	United States	North America	15	24		95	44697	857933
USHP1	0.0117918	0.0157159	USHP1AG	SRR8301120	0	0	0	0	0	0.0117918	0	0	0	0	0	0	0	USKN	Knoxville	41841	36.0754	-83.9298	Knoxville	United States	North America	15	24		122	44697	857933
USHP1	0.0159505	0.015662	USHP1AI2	SRR8301608	0	0	0	0	0	0.0159505	0	0	0	0	0	0	0	USKN	Knoxville	41859	36.0754	-83.9298	Knoxville	United States	North America	15	24		95	44697	857933
USHP1	0.0118276	0.0139665	USHP1AC2	SRR8301121	0	0	0	0	0	0.0118276	0	0	0	0	0	0	0	USKN	Knoxville	41859	36.0754	-83.9298	Knoxville	United States	North America	15	24		95	44697	857933
USHP1	0.0127006	0.0129806	USHP1AH2	SRR8301610	0	0	0	0	0	0.0127006	0	0	0	0	0	0	0	USKN	Knoxville	41859	36.0754	-83.9298	Knoxville	United States	North America	15	24		95	44697	857933
USHP1	0.0123532	0.0122447	USHP1BD2	SRR8301256	0	0	0	0	0	0.0123532	0	0	0	0	0	0	0	USKN	Knoxville	41859	36.0754	-83.9298	Knoxville	United States	North America	15	24		95	44697	857933
USHP1	0.0118591	0.0117055	USHP1AF2	SRR8301119	0	0	0	0	0	0.0118591	0	0	0	0	0	0	0	USKN	Knoxville	41859	36.0754	-83.9298	Knoxville	United States	North America	15	24		95	44697	857933
USHP1	0.0103387	0.00965065	USHP1AA	SRR8300944	0	0	0	0	0	0.0103387	0	0	0	0	0	0	0	USKN	Knoxville	41841	36.0754	-83.9298	Knoxville	United States	North America	15	24		122	44697	857933
USHP1	0.00736903	0.00831435	USHP1AF	SRR8301118	0	0	0	0	0	0.00736903	0	0	0	0	0	0	0	USKN	Knoxville	41841	36.0754	-83.9298	Knoxville	United States	North America	15	24		122	44697	857933
USHP1	0.00714328	0.00827929	USHP1AJ2	SRR8301614	0	0	0	0	0	0.00714328	0	0	0	0	0	0	0	USKN	Knoxville	41859	36.0754	-83.9298	Knoxville	United States	North America	15	24		95	44697	857933
USHP1	0.00932633	0.00739891	USHP1AA2	SRR8300945	0	0	0	0	0	0.00932633	0	0	0	0	0	0	0	USKN	Knoxville	41859	36.0754	-83.9298	Knoxville	United States	North America	15	24		95	44697	857933
USHP1	0.00554209	0.00669882	USHP1AJ	SRR8301607	0	0	0	0	0	0.00554209	0	0	0	0	0	0	0	USKN	Knoxville	41841	36.0754	-83.9298	Knoxville	United States	North America	15	24		122	44697	857933
USHP1	0.00540497	0.00641005	USHP1AB2	SRR8300947	0	0	0	0	0	0.00540497	0	0	0	0	0	0	0	USKN	Knoxville	41859	36.0754	-83.9298	Knoxville	United States	North America	15	24		95	44697	857933
USHP1	0.00518706	0.00639898	USHP1AI	SRR8301609	0	0	0	0	0	0.00518706	0	0	0	0	0	0	0	USKN	Knoxville	41841	36.0754	-83.9298	Knoxville	United States	North America	15	24		122	44697	857933
USHP1	0.00512179	0.00637932	USHP1BF	SRR8301664	0	0	0	0	0	0.00512179	0	0	0	0	0	0	0	USKN	Knoxville	41841	36.0754	-83.9298	Knoxville	United States	North America	15	24		122	44697	857933
USHP1	0.0114604	0.00611677	USHP1AD	SRR8301122	0	0	0	0	0	0.0114604	0	0	0	0	0	0	0	USKN	Knoxville	41841	36.0754	-83.9298	Knoxville	United States	North America	15	24		122	44697	857933
USHP1	0.00468483	0.00561624	USHP1BI	SRR8301214	0	0	0	0	0	0.00468483	0	0	0	0	0	0	0	USKN	Knoxville	41841	36.0754	-83.9298	Knoxville	United States	North America	15	24		122	44697	857933
USHP1	0.00409752	0.00497822	USHP1BC	SRR8301605	0	0	0	0	0	0.00409752	0	0	0	0	0	0	0	USKN	Knoxville	41841	36.0754	-83.9298	Knoxville	United States	North America	15	24		122	44697	857933
USHP1	0.00591938	0.00483863	USHP1AD2	SRR8301141	0	0	0	0	0	0.00591938	0	0	0	0	0	0	0	USKN	Knoxville	41859	36.0754	-83.9298	Knoxville	United States	North America	15	24		95	44697	857933
USHP1	0.00631222	0.00462792	USHP1AK	SRR8301613	0	0	0	0	0	0.00631222	0	0	0	0	0	0	0	USKN	Knoxville	41841	36.0754	-83.9298	Knoxville	United States	North America	15	24		122	44697	857933
USHP1	0.0035089	0.00430775	USHP1BG2	SRR8301213	0	0	0	0	0	0.0035089	0	0	0	0	0	0	0	USKN	Knoxville	41859	36.0754	-83.9298	Knoxville	United States	North America	15	24		95	44697	857933
USHP1	0.0108167	0.00386041	USHP1BF2	SRR8301215	0	0	0	0	0	0.0108167	0	0	0	0	0	0	0	USKN	Knoxville	41859	36.0754	-83.9298	Knoxville	United States	North America	15	24		95	44697	857933
USHP1	0.00441755	0.00382088	USHP1AH	SRR8301116	0	0	0	0	0	0.00441755	0	0	0	0	0	0	0	USKN	Knoxville	41841	36.0754	-83.9298	Knoxville	United States	North America	15	24		122	44697	857933
USHP1	0.00285233	0.00346248	USHP1BJ	SRR8301259	0	0	0	0	0	0.00285233	0	0	0	0	0	0	0	USKN	Knoxville	41841	36.0754	-83.9298	Knoxville	United States	North America	15	24		122	44697	857933
USHP1	0.00568061	0.00332127	USHP1BD	SRR8301669	0	0	0	0	0	0.00568061	0	0	0	0	0	0	0	USKN	Knoxville	41841	36.0754	-83.9298	Knoxville	United States	North America	15	24		122	44697	857933
USHP1	0.00228342	0.00272094	USHP1BA	SRR8301611	0	0	0	0	0	0.00228342	0	0	0	0	0	0	0	USKN	Knoxville	41841	36.0754	-83.9298	Knoxville	United States	North America	15	24		122	44697	857933
USHP1	0.00175023	0.00212761	USHP1AG2	SRR8301115	0	0	0	0	0	0.00175023	0	0	0	0	0	0	0	USKN	Knoxville	41859	36.0754	-83.9298	Knoxville	United States	North America	15	24		95	44697	857933
USHP1	0.0026734	0	USHP1AB	SRR8300946	0	0	0	0	0	0.0026734	0	0	0	0	0	0	0	USKN	Knoxville	41841	36.0754	-83.9298	Knoxville	United States	North America	15	24		122	44697	857933
USHP1	0	0	USHP1AC	SRR8300948	0	0	0	0	0	0	0	0	0	0	0	0	0	USKN	Knoxville	41841	36.0754	-83.9298	Knoxville	United States	North America	15	24		122	44697	857933
USHP1	0.00141649	0	USHP1AE	SRR8301124	0	0	0	0	0	0.00141649	0	0	0	0	0	0	0	USKN	Knoxville	41841	36.0754	-83.9298	Knoxville	United States	North America	15	24		122	44697	857933
USHP1	0.00288806	0	USHP1AK2	SRR8301612	0	0	0	0	0	0.00288806	0	0	0	0	0	0	0	USKN	Knoxville	41859	36.0754	-83.9298	Knoxville	United States	North America	15	24		95	44697	857933
USHP1	0	0	USHP1BB	SRR8301606	0	0	0	0	0	0	0	0	0	0	0	0	0	USKN	Knoxville	41841	36.0754	-83.9298	Knoxville	United States	North America	15	24		122	44697	857933
USHP1	0	0	USHP1BG	SRR8301015	0	0	0	0	0	0	0	0	0	0	0	0	0	USKN	Knoxville	41841	36.0754	-83.9298	Knoxville	United States	North America	15	24		122	44697	857933
USHP1	0	0	USHP1BK	SRR8301260	0	0	0	0	0	0	0	0	0	0	0	0	0	USKN	Knoxville	41841	36.0754	-83.9298	Knoxville	United States	North America	15	24		122	44697	857933
USHS1	0.0122005	0.0136277	USHS1B	SRR8300959	0	0	0	0	0	0.0122005	0	0	0	0	0	0	0	USHS	Houston	41885	29.6908	-95.4492	Houston	United States	North America	21	27		125	74926	6448841	1972	17034.4	6056.66	17034.4		6				3.8								0.11
USHS1	0.0101867	0.0118543	USHS1C	SRR8300962	0	0	0	0	0	0.0101867	0	0	0	0	0	0	0	USHS	Houston	41885	29.6908	-95.4492	Houston	United States	North America	21	27		125	74926	6448841	1972	17034.4	6056.66	17034.4		6				3.8								0.11
USHS1	0.00821445	0.00951445	USHS1D	SRR8300961	0	0	0	0	0	0.00821445	0	0	0	0	0	0	0	USHS	Houston	41885	29.6908	-95.4492	Houston	United States	North America	21	27		125	74926	6448841	1972	17034.4	6056.66	17034.4		6				3.8								0.11
USHS1	0.00550184	0.00309282	USHS1A	SRR8300960	0	0	0	0	0	0.00550184	0	0	0	0	0	0	0	USHS	Houston	41885	29.6908	-95.4492	Houston	United States	North America	21	27		125	74926	6448841	1972	17034.4	6056.66	17034.4		6				3.8								0.11
USHS2	0.0111355	0.0132135	USHS2C	SRR8301278	0	0	0	0	0	0.0111355	0	0	0	0	0	0	0	USHS	Houston	41885	29.6966	-95.4202	Houston	United States	North America	21	27		123	74926	6448841	1982	7570.82	5678.12	7570.82		11	156			2.9								1.87
USHS2	0.0132798	0.0100658	USHS2A	SRR8300956	0	0	0	0	0	0.0132798	0	0	0	0	0	0	0	USHS	Houston	41885	29.6966	-95.4202	Houston	United States	North America	21	27		123	74926	6448841	1982	7570.82	5678.12	7570.82		11	156			2.9								1.87
USHS2	0.0118947	0.0092931	USHS2B	SRR8300955	0	0	0	0	0	0.0118947	0	0	0	0	0	0	0	USHS	Houston	41885	29.6966	-95.4202	Houston	United States	North America	21	27		123	74926	6448841	1982	7570.82	5678.12	7570.82		11	156			2.9								1.87
USHS3	0.00505646	0.00780488	USHS3C	SRR8300967	0	0	0	0	0	0.00505646	0	0	0	0	0	0	0	USHS	Houston	41887	29.843	-95.463	Houston	United States	North America	21	27		123	74926	6448841	1979	344472	68137.4	333116			161			10					0.0219545	25.6	3	0.45
USHS3	0.00288214	0.00345877	USHS3B	SRR8300968	0	0	0	0	0	0.00288214	0	0	0	0	0	0	0	USHS	Houston	41887	29.843	-95.463	Houston	United States	North America	21	27		123	74926	6448841	1979	344472	68137.4	333116			161			10					0.0219545	25.6	3	0.45
USHS3	0	0	USHS3A	SRR8300957	0	0	0	0	0	0	0	0	0	0	0	0	0	USHS	Houston	41887	29.843	-95.463	Houston	United States	North America	21	27		123	74926	6448841	1979	344472	68137.4	333116			161			10					0.0219545	25.6	3	0.45
USHS4	0.00707681	0.00822121	USHS4A	SRR8301848	0	0	0	0	0	0.00707681	0	0	0	0	0	0	0	USHS	Houston	41887	29.843	-95.463	Houston	United States	North America	21	27		123	74926	6448841	1983	757082				14	101			3.72						24.6		3
USHS4	0.00180812	0.00428449	USHS4C	SRR8301850	0	0	0	0	0	0.00180812	0	0	0	0	0	0	0	USHS	Houston	41887	29.843	-95.463	Houston	United States	North America	21	27		123	74926	6448841	1983	757082				14	101			3.72						24.6		3
USHS4	0.00234214	0.00266745	USHS4B	SRR8301849	0	0	0	0	0	0.00234214	0	0	0	0	0	0	0	USHS	Houston	41887	29.843	-95.463	Houston	United States	North America	21	27		123	74926	6448841	1983	757082				14	101			3.72						24.6		3
USJC1	0.0286303	0.0302627	USJC1O	SRR8301854	0	0	0	0	0	0.0286303	0	0	0	0	0	0	0	USKP	Johnson City and Kingsport	41848	36.3636	-82.3089	Johnson City	United States	North America	10	21		121	28941	218444	2010	22712.5	7570.82	22712.5	72	25	154	93.4466		0.8					0.0141962	23.4		0.2
USJC1	0.0267313	0.0281532	USJC1I	SRR8301851	0	0	0	0	0	0.0267313	0	0	0	0	0	0	0	USKP	Johnson City and Kingsport	41848	36.3636	-82.3089	Johnson City	United States	North America	10	21		121	28941	218444	2010	22712.5	7570.82	22712.5	72	25	154	93.4466		0.8					0.0141962	23.4		0.2
USJC1	0.0291232	0.0256386	USJC2MA	SRR8301856	0	0	0	0	0	0.0291232	0	0	0	0	0	0	0	USKP	Johnson City and Kingsport	41848	36.3636	-82.3089	Johnson City	United States	North America	10	21		121	28941	218444	2010	22712.5	7570.82	22712.5	72	25	154	93.4466		0.8					0.00960579	23.4		0.2
USJC1	0.0199192	0.0206978	USJC2O	SRR8301676	0	0	0	0	0	0.0199192	0	0	0	0	0	0	0	USKP	Johnson City and Kingsport	41848	36.3636	-82.3089	Johnson City	United States	North America	10	21		121	28941	218444	2010	22712.5	7570.82	22712.5	72	25	154	93.4466		0.8					0.00960579	23.4		0.2
USJC1	0.0166707	0.0202812	USJC1MB	SRR8301853	0	0	0	0	0	0.0166707	0	0	0	0	0	0	0	USKP	Johnson City and Kingsport	41848	36.3636	-82.3089	Johnson City	United States	North America	10	21		121	28941	218444	2010	22712.5	7570.82	22712.5	72	25	154	93.4466		0.8					0.0141962	23.4		0.2
USJC1	0.0205782	0.0186116	USJC2I	SRR8301855	0	0	0	0	0	0.0205782	0	0	0	0	0	0	0	USKP	Johnson City and Kingsport	41848	36.3636	-82.3089	Johnson City	United States	North America	10	21		121	28941	218444	2010	22712.5	7570.82	22712.5	72	25	154	93.4466		0.8					0.00960579	23.4		0.2
USJC1	0.0151561	0.0128053	USJC2MB	SRR8301857	0	0	0	0	0	0.0151561	0	0	0	0	0	0	0	USKP	Johnson City and Kingsport	41848	36.3636	-82.3089	Johnson City	United States	North America	10	21		121	28941	218444	2010	22712.5	7570.82	22712.5	72	25	154	93.4466		0.8					0.00960579	23.4		0.2
USJC1	0.0163559	0.0127661	USJC1MA	SRR8301852	0	0	0	0	0	0.0163559	0	0	0	0	0	0	0	USKP	Johnson City and Kingsport	41848	36.3636	-82.3089	Johnson City	United States	North America	10	21		121	28941	218444	2010	22712.5	7570.82	22712.5	72	25	154	93.4466		0.8					0.0141962	23.4		0.2
USKN1	0.00291083	0.00354434	USKN1AC	SRR8301673	0	0	0	0	0	0.00291083	0	0	0	0	0	0	0	USKN	Knoxville	41848	35.9606	-83.9207	Knoxville	United States	North America	15	24		122	44697	857933	1964	166558	188514	31457.2		14.1	34	28.1271		3					0.0755475	8.9		0.53
USKN1	0.00459495	0.00278924	USKN1AA	SRR8301675	0.00229748	0	0	0	0	0.00229748	0	0	0	0	0	0	0	USKN	Knoxville	41848	35.9606	-83.9207	Knoxville	United States	North America	15	24		122	44697	857933	1964	166558	188514	31457.2		14.1	34	28.1271		3					0.0755475	8.9		0.53
USKN1	0	0	USKN1AB	SRR8301674	0	0	0	0	0	0	0	0	0	0	0	0	0	USKN	Knoxville	41848	35.9606	-83.9207	Knoxville	United States	North America	15	24		122	44697	857933	1964	166558	188514	31457.2		14.1	34	28.1271		3					0.0755475	8.9		0.53
USKN1	0	0	USKN1BA	SRR8301672	0	0	0	0	0	0	0	0	0	0	0	0	0	USKN	Knoxville	41848	35.9606	-83.9207	Knoxville	United States	North America	15	24		122	44697	857933	1964	166558	188514	31457.2		14.1	34	28.1271		3						8.9		0.53
USKN1	0	0	USKN1BB	SRR8300975	0	0	0	0	0	0	0	0	0	0	0	0	0	USKN	Knoxville	41848	35.9606	-83.9207	Knoxville	United States	North America	15	24		122	44697	857933	1964	166558	188514	31457.2		14.1	34	28.1271		3						8.9		0.53
USKN1	0	0	USKN1BC	SRR8301670	0	0	0	0	0	0	0	0	0	0	0	0	0	USKN	Knoxville	41848	35.9606	-83.9207	Knoxville	United States	North America	15	24		122	44697	857933	1964	166558	188514	31457.2		14.1	34	28.1271		3						8.9		0.53
USKN2	0.010261	0.0125274	USKN2A	SRR8300953	0	0	0	0	0	0.010261	0	0	0	0	0	0	0	USKN	Knoxville	41886	35.9606	-83.9207	Knoxville	United States	North America	15	23		85	44697	857933
USKN2	0.0113406	0.00823746	USKN2B	SRR8301668	0	0	0	0	0	0.0113406	0	0	0	0	0	0	0	USKN	Knoxville	41886	35.9606	-83.9207	Knoxville	United States	North America	15	23		85	44697	857933
USKN2	0.00161018	0	USKN2C	SRR8301667	0	0	0	0	0	0.00161018	0	0	0	0	0	0	0	USKN	Knoxville	41886	35.9606	-83.9207	Knoxville	United States	North America	15	23		85	44697	857933
USKN3	0	0	USKN3A	SRR8301368	0	0	0	0	0	0	0	0	0	0	0	0	0	USKN	Knoxville	41886	35.9606	-83.9207	Knoxville	United States	North America	15	23		85	44697	857933
USKN3	0	0	USKN3B	SRR8301369	0	0	0	0	0	0	0	0	0	0	0	0	0	USKN	Knoxville	41886	35.9606	-83.9207	Knoxville	United States	North America	15	23		85	44697	857933
USKN3	0	0	USKN3C	SRR8301366	0	0	0	0	0	0	0	0	0	0	0	0	0	USKN	Knoxville	41886	35.9606	-83.9207	Knoxville	United States	North America	15	23		85	44697	857933
USKP1	0	0.00287596	USKP1MA	SRR8301295	0	0	0	0	0	0	0	0	0	0	0	0	0	USKP	Johnson City and Kingsport	41848	36.5508	-82.5674	Kingsport	United States	North America	13	23		116	33817	338824	1955	46939.1	32176	5299.58	8	8	116	93.0189		17					0.39127	16		3
USKP1	0	0	USKP1I	SRR8301367	0	0	0	0	0	0	0	0	0	0	0	0	0	USKP	Johnson City and Kingsport	41848	36.5508	-82.5674	Kingsport	United States	North America	13	23		116	33817	338824	1955	46939.1	32176	5299.58	8	8	116	93.0189		17					0.39127	16		3
USKP1	0	0	USKP1MB	SRR8301373	0	0	0	0	0	0	0	0	0	0	0	0	0	USKP	Johnson City and Kingsport	41848	36.5508	-82.5674	Kingsport	United States	North America	13	23		116	33817	338824	1955	46939.1	32176	5299.58	8	8	116	93.0189		17					0.39127	16		3
USKP1	0	0	USKP1O	SRR8301847	0	0	0	0	0	0	0	0	0	0	0	0	0	USKP	Johnson City and Kingsport	41848	36.5508	-82.5674	Kingsport	United States	North America	13	23		116	33817	338824	1955	46939.1	32176	5299.58	8	8	116	93.0189		17					0.39127	16		3
USKP1	0	0	USKP2I	SRR8301371	0	0	0	0	0	0	0	0	0	0	0	0	0	USKP	Johnson City and Kingsport	41848	36.5508	-82.5674	Kingsport	United States	North America	13	23		116	33817	338824	1955	46939.1	32176	5299.58	8	8	116	93.0189		17					0.586905	16		3
USKP1	0.00128406	0	USKP2M	SRR8301363	0	0	0	0	0	0.00128406	0	0	0	0	0	0	0	USKP	Johnson City and Kingsport	41848	36.5508	-82.5674	Kingsport	United States	North America	13	23		116	33817	338824	1955	46939.1	32176	5299.58	8	8	116	93.0189		17					0.586905	16		3
USKP1	0	0	USKP2O	SRR8301364	0	0	0	0	0	0	0	0	0	0	0	0	0	USKP	Johnson City and Kingsport	41848	36.5508	-82.5674	Kingsport	United States	North America	13	23		116	33817	338824	1955	46939.1	32176	5299.58	8	8	116	93.0189		17					0.586905	16		3
USLA1	0	0	USLA1A	SRR8301082	0	0	0	0	0	0	0	0	0	0	0	0	0	USLA	Los Angeles	41857	34.0323	-118.022	Los Angeles	United States	North America	21	26		3	65082	13220970	1971	236588	189271	57341.6		9	350	194.444			500	277.778		30
USLA1	0	0	USLA1B	SRR8301081	0	0	0	0	0	0	0	0	0	0	0	0	0	USLA	Los Angeles	41857	34.0323	-118.022	Los Angeles	United States	North America	21	26		3	65082	13220970	1971	236588	189271	57341.6		9	350	194.444			500	277.778		30
USLA1	0	0	USLA1C	SRR8301084	0	0	0	0	0	0	0	0	0	0	0	0	0	USLA	Los Angeles	41857	34.0323	-118.022	Los Angeles	United States	North America	21	26		3	65082	13220970	1971	236588	189271	57341.6		9	350	194.444			500	277.778		30
USLA2	0	0	USLA2A	SRR8301083	0	0	0	0	0	0	0	0	0	0	0	0	0	USLA	Los Angeles	41863	34.031	-118.067	Los Angeles	United States	North America	21	26		2.5	65082	13220970	1962	56781.2	37854.1	11467			175	87.5			250	125		25
USLA2	0	0	USLA2B	SRR8301086	0	0	0	0	0	0	0	0	0	0	0	0	0	USLA	Los Angeles	41863	34.031	-118.067	Los Angeles	United States	North America	21	26		2.5	65082	13220970	1962	56781.2	37854.1	11467			175	87.5			250	125		25
USLA2	0	0	USLA2C	SRR8301085	0	0	0	0	0	0	0	0	0	0	0	0	0	USLA	Los Angeles	41863	34.031	-118.067	Los Angeles	United States	North America	21	26		2.5	65082	13220970	1962	56781.2	37854.1	11467			175	87.5			250	125		25
USLA3	0.00812953	0.00912326	USLA3B	SRR8301087	0	0	0	0	0	0.00812953	0	0	0	0	0	0	0	USLA	Los Angeles	41863	34.0338	-118.024	Los Angeles	United States	North America	13	23		3	65082	13220970	1993	141953	37854.1	34405			160	84.2105			300	157.895		25
USLA3	0.00237648	0.00180313	USLA3C	SRR8301080	0	0	0	0	0	0.00237648	0	0	0	0	0	0	0	USLA	Los Angeles	41863	34.0338	-118.024	Los Angeles	United States	North America	13	23		3	65082	13220970	1993	141953	37854.1	34405			160	84.2105			300	157.895		25
USLA3	0	0	USLA3A	SRR8301088	0	0	0	0	0	0	0	0	0	0	0	0	0	USLA	Los Angeles	41863	34.0338	-118.024	Los Angeles	United States	North America	13	23		3	65082	13220970	1993	141953	37854.1	34405			160	84.2105			300	157.895		25
USLA4	0	0	USLA4A	SRR8301079	0	0	0	0	0	0	0	0	0	0	0	0	0	USLA	Los Angeles	41877	34.056	-117.79	Los Angeles	United States	North America	20	25		4	65082	13220970	1926	56781.2	30283.3	9939.21			160	106.667			330	220		25
USLA4	0	0	USLA4B	SRR8301588	0	0	0	0	0	0	0	0	0	0	0	0	0	USLA	Los Angeles	41877	34.056	-117.79	Los Angeles	United States	North America	20	25		4	65082	13220970	1926	56781.2	30283.3	9939.21			160	106.667			330	220		25
USLA4	0	0	USLA4C	SRR8301589	0	0	0	0	0	0	0	0	0	0	0	0	0	USLA	Los Angeles	41877	34.056	-117.79	Los Angeles	United States	North America	20	25		4	65082	13220970	1926	56781.2	30283.3	9939.21			160	106.667			330	220		25
USLC1	0.00327359	0.00394462	USLC3C	SRR8301819	0	0	0.00327359	0	0	0	0	0	0	0	0	0	0	USLC	Lincoln	41866	40.8375	-96.6865	Lincoln	United States	North America	11	25		94	50281	350550		105992	88124.4			7.6	284							3.1
USLC1	0	0	USLC1A	SRR8301590	0	0	0	0	0	0	0	0	0	0	0	0	0	USLC	Lincoln	41866	40.8375	-96.6865	Lincoln	United States	North America	11	25		94	50281	350550		105992	88124.4			7.6	284							3.1
USLC1	0	0	USLC1B	SRR8301591	0	0	0	0	0	0	0	0	0	0	0	0	0	USLC	Lincoln	41866	40.8375	-96.6865	Lincoln	United States	North America	11	25		94	50281	350550		105992	88124.4			7.6	284							3.1
USLC1	0	0	USLC1C	SRR8301584	0	0	0	0	0	0	0	0	0	0	0	0	0	USLC	Lincoln	41866	40.8375	-96.6865	Lincoln	United States	North America	11	25		94	50281	350550		105992	88124.4			7.6	284							3.1
USLC1	0	0	USLC2A	SRR8301585	0	0	0	0	0	0	0	0	0	0	0	0	0	USLC	Lincoln	41866	40.8375	-96.6865	Lincoln	United States	North America	11	25		94	50281	350550		105992	88124.4			7.6	284							3.1
USLC1	0	0	USLC2B	SRR8301586	0	0	0	0	0	0	0	0	0	0	0	0	0	USLC	Lincoln	41866	40.8375	-96.6865	Lincoln	United States	North America	11	25		94	50281	350550		105992	88124.4			7.6	284							3.1
USLC1	0	0	USLC2C	SRR8301587	0	0	0	0	0	0	0	0	0	0	0	0	0	USLC	Lincoln	41866	40.8375	-96.6865	Lincoln	United States	North America	11	25		94	50281	350550		105992	88124.4			7.6	284							3.1
USLC1	0	0	USLC3A	SRR8301596	0	0	0	0	0	0	0	0	0	0	0	0	0	USLC	Lincoln	41866	40.8375	-96.6865	Lincoln	United States	North America	11	25		94	50281	350550		105992	88124.4			7.6	284							3.1
USLC1	0	0	USLC3B	SRR8301597	0	0	0	0	0	0	0	0	0	0	0	0	0	USLC	Lincoln	41866	40.8375	-96.6865	Lincoln	United States	North America	11	25		94	50281	350550		105992	88124.4			7.6	284							3.1
USLC2	0	0	USLC4A	SRR8301871	0	0	0	0	0	0	0	0	0	0	0	0	0	USLC	Lincoln	41866	40.8819	-96.6247	Lincoln	United States	North America	11	25		94	50281	350550	1979	30283.3	9463.53			5.5	253							2.5
USLC2	0	0	USLC4B	SRR8301817	0	0	0	0	0	0	0	0	0	0	0	0	0	USLC	Lincoln	41866	40.8819	-96.6247	Lincoln	United States	North America	11	25		94	50281	350550	1979	30283.3	9463.53			5.5	253							2.5
USLC2	0	0	USLC4C	SRR8301816	0	0	0	0	0	0	0	0	0	0	0	0	0	USLC	Lincoln	41866	40.8819	-96.6247	Lincoln	United States	North America	11	25		94	50281	350550	1979	30283.3	9463.53			5.5	253							2.5
USMD1	0	0	USMD1A	SRR8301228	0	0	0	0	0	0	0	0	0	0	0	0	0	USDC	Washington DC	41891	39.2326		USMD	United States	North America	14	22		93	73017	6056296	1935	276335	242266	57538.1		9	200	153.846		11	600	461.538			0.171859
USMD1	0	0	USMD1B	SRR8301226	0	0	0	0	0	0	0	0	0	0	0	0	0	USDC	Washington DC	41891	39.2326		USMD	United States	North America	14	22		93	73017	6056296	1935	276335	242266	57538.1		9	200	153.846		11	600	461.538			0.171859
USMD1	0	0	USMD1C	SRR8301821	0	0	0	0	0	0	0	0	0	0	0	0	0	USDC	Washington DC	41891	39.2326		USMD	United States	North America	14	22		93	73017	6056296	1935	276335	242266	57538.1		9	200	153.846		11	600	461.538			0.171859
USMD1	0	0	USMD2A	SRR8301820	0	0	0	0	0	0	0	0	0	0	0	0	0	USDC	Washington DC	41891	39.2326		USMD	United States	North America	14	22		93	73017	6056296	1935	276335	242266	57538.1		9	200	153.846		11	600	461.538			0.215925
USMD1	0	0	USMD2B	SRR8301232	0	0	0	0	0	0	0	0	0	0	0	0	0	USDC	Washington DC	41891	39.2326		USMD	United States	North America	14	22		93	73017	6056296	1935	276335	242266	57538.1		9	200	153.846		11	600	461.538			0.215925
USMD1	0	0	USMD2C	SRR8301231	0	0	0	0	0	0	0	0	0	0	0	0	0	USDC	Washington DC	41891	39.2326		USMD	United States	North America	14	22		93	73017	6056296	1935	276335	242266	57538.1		9	200	153.846		11	600	461.538			0.215925
USMD1	0	0	USMD3A	SRR8301379	0	0	0	0	0	0	0	0	0	0	0	0	0	USDC	Washington DC	41891	39.2326		USMD	United States	North America	14	22		93	73017	6056296	1935	276335	242266	57538.1		9	200	153.846		11	600	461.538			0.255184
USMD1	0	0	USMD3B	SRR8301378	0	0	0	0	0	0	0	0	0	0	0	0	0	USDC	Washington DC	41891	39.2326		USMD	United States	North America	14	22		93	73017	6056296	1935	276335	242266	57538.1		9	200	153.846		11	600	461.538			0.255184
USMD1	0	0	USMD3C	SRR8301381	0	0	0	0	0	0	0	0	0	0	0	0	0	USDC	Washington DC	41891	39.2326		USMD	United States	North America	14	22		93	73017	6056296	1935	276335	242266	57538.1		9	200	153.846		11	600	461.538			0.255184
USMD1	0	0	USMD4A	SRR8301380	0	0	0	0	0	0	0	0	0	0	0	0	0	USDC	Washington DC	41891	39.2326		USMD	United States	North America	14	22		93	73017	6056296	1935	276335	242266	57538.1		9	200	153.846		11	600	461.538			0.247679
USMD1	0	0	USMD4B	SRR8301375	0	0	0	0	0	0	0	0	0	0	0	0	0	USDC	Washington DC	41891	39.2326		USMD	United States	North America	14	22		93	73017	6056296	1935	276335	242266	57538.1		9	200	153.846		11	600	461.538			0.247679
USMD1	0	0	USMD4C	SRR8301374	0	0	0	0	0	0	0	0	0	0	0	0	0	USDC	Washington DC	41891	39.2326		USMD	United States	North America	14	22		93	73017	6056296	1935	276335	242266	57538.1		9	200	153.846		11	600	461.538			0.247679
USMI1	0	0	USMI1A	SRR8301377	0	0	0	0	0	0	0	0	0	0	0	0	0	USMI	Ann Arbor	41865	42.2699	-83.67	Ann Arbor	United States	North America	7	21		83	53217	383355		111670	52995.8	7230.14	6	10	170	136		3.1				1.7	0.566397
USMI1	0	0	USMI1B	SRR8301869	0	0	0	0	0	0	0	0	0	0	0	0	0	USMI	Ann Arbor	41865	42.2699	-83.67	Ann Arbor	United States	North America	7	21		83	53217	383355		111670	52995.8	7230.14	6	10	170	136		3.1				1.7	0.566397
USMI1	0	0	USMI1C	SRR8301384	0	0	0	0	0	0	0	0	0	0	0	0	0	USMI	Ann Arbor	41865	42.2699	-83.67	Ann Arbor	United States	North America	7	21		83	53217	383355		111670	52995.8	7230.14	6	10	170	136		3.1				1.7	0.566397
USMI2	0	0	USMI2A	SRR8301383	0	0	0	0	0	0	0	0	0	0	0	0	0	USMI	Ann Arbor	41833	42.2849	-83.128	Ann Arbor	United States	North America	10	21		82	53217	383355		3.52043e+06	3.60371e+06	67380.3	7	5
USMI2	0	0	USMI2B	SRR8301736	0	0	0	0	0	0	0	0	0	0	0	0	0	USMI	Ann Arbor	41833	42.2849	-83.128	Ann Arbor	United States	North America	10	21		82	53217	383355		3.52043e+06	3.60371e+06	67380.3	7	5
USMI2	0	0	USMI2C	SRR8301684	0	0	0	0	0	0	0	0	0	0	0	0	0	USMI	Ann Arbor	41833	42.2849	-83.128	Ann Arbor	United States	North America	10	21		82	53217	383355		3.52043e+06	3.60371e+06	67380.3	7	5
USMI3	0.0122289	0.0109314	USMI3B	SRR8301682	0	0	0	0	0	0.0122289	0	0	0	0	0	0	0	USMI	Ann Arbor	41864	42.2251	-83.5555	Ann Arbor	United States	North America	10	23		82	53217	383355	1982	193813	79494	8176		9	173	135.156		0.9	425	332.031		42	0.692203	24.16	24.16
USMI3	0.00787253	0.00769793	USMI3A	SRR8301681	0	0	0	0	0	0.00787253	0	0	0	0	0	0	0	USMI	Ann Arbor	41864	42.2251	-83.5555	Ann Arbor	United States	North America	10	23		82	53217	383355	1982	193813	79494	8176		9	173	135.156		0.9	425	332.031		42	0.692203	24.16	24.16
USMI3	0.00323091	0.00381927	USMI3C	SRR8301679	0	0	0	0	0	0.00323091	0	0	0	0	0	0	0	USMI	Ann Arbor	41864	42.2251	-83.5555	Ann Arbor	United States	North America	10	23		82	53217	383355	1982	193813	79494	8176		9	173	135.156		0.9	425	332.031		42	0.692203	24.16	24.16
USMI4	0.00633212	0.00373888	USMI4A	SRR8301680	0	0	0	0	0	0.00633212	0	0	0	0	0	0	0	USMI	Ann Arbor	41865	42.3244	-84.0174	Ann Arbor	United States	North America	7	21		82	53217	383355		4277.52	3823.27	4277.52		30	216	121.348		2.3					0.0454263
USMI4	0.00307877	0.0036402	USMI4C	SRR8301678	0	0	0	0	0	0.00307877	0	0	0	0	0	0	0	USMI	Ann Arbor	41865	42.3244	-84.0174	Ann Arbor	United States	North America	7	21		82	53217	383355		4277.52	3823.27	4277.52		30	216	121.348		2.3					0.0454263
USMI4	0	0	USMI4B	SRR8301719	0	0	0	0	0	0	0	0	0	0	0	0	0	USMI	Ann Arbor	41865	42.3244	-84.0174	Ann Arbor	United States	North America	7	21		82	53217	383355		4277.52	3823.27	4277.52		30	216	121.348		2.3					0.0454263
USNO1	0.0032987	0.00385624	USNO1A	SRR8301686	0	0	0	0	0	0.0032987	0	0	0	0	0	0	0	USOK	Oklahoma	41845	35.1757	-97.4416	Oklahoma City	United States	North America	15			70	52195	1341308	1942	45424.9	34068.7	9751.22	24	10	200	117.647		4					0.214211	26		0.8
USNO1	0	0	USNO1B	SRR8301687	0	0	0	0	0	0	0	0	0	0	0	0	0	USOK	Oklahoma	41845	35.1757	-97.4416	Oklahoma City	United States	North America	15			70	52195	1341308	1942	45424.9	34068.7	9751.22	24	10	200	117.647		4					0.187435	26		0.8
USNO1	0	0	USNO1C	SRR8301859	0	0	0	0	0	0	0	0	0	0	0	0	0	USOK	Oklahoma	41845	35.1757	-97.4416	Oklahoma City	United States	North America	15			70	52195	1341308	1942	45424.9	34068.7	9751.22	24	10	200	117.647		4					0.199931	26		0.8
USNO2	0.00846812	0.0134312	USNO2A	SRR8301858	0	0	0	0	0	0.00846812	0	0	0	0	0	0	0	USOK	Oklahoma	41817	35.1461	-97.4037	Oklahoma City	United States	North America	15			104	52195	1341308	1992	2839.06	1892.71	2158	36	65	72.5	37.6623		2					0.0110625
USNO2	0.00414456	0.00481696	USNO2B	SRR8301481	0	0	0	0	0	0.00414456	0	0	0	0	0	0	0	USOK	Oklahoma	41817	35.1461	-97.4037	Oklahoma City	United States	North America	15			104	52195	1341308	1992	2839.06	1892.71	2158	36	65	72.5	37.6623		2					0.0110625
USNO2	0.00404563	0.00456642	USNO2C	SRR8301479	0	0	0	0	0	0.00404563	0	0	0	0	0	0	0	USOK	Oklahoma	41817	35.1461	-97.4037	Oklahoma City	United States	North America	15			104	52195	1341308	1992	2839.06	1892.71	2158	36	65	72.5	37.6623		2					0.0110625
USNO2	0.00659533	0.00454071	USNO2F	SRR8301861	0	0	0	0	0	0.00659533	0	0	0	0	0	0	0	USOK	Oklahoma	41817	35.1461	-97.4037	Oklahoma City	United States	North America	15			104	52195	1341308	1992	2839.06	1892.71	2158	36	65	72.5	37.6623		2					0.0103159
USNO2	0	0	USNO2D	SRR8301863	0	0	0	0	0	0	0	0	0	0	0	0	0	USOK	Oklahoma	41817	35.1461	-97.4037	Oklahoma City	United States	North America	15			104	52195	1341308	1992	2839.06	1892.71	2158	36	65	72.5	37.6623		2					0.00992619
USNO2	0	0	USNO2E	SRR8301862	0	0	0	0	0	0	0	0	0	0	0	0	0	USOK	Oklahoma	41817	35.1461	-97.4037	Oklahoma City	United States	North America	15			104	52195	1341308	1992	2839.06	1892.71	2158	36	65	72.5	37.6623		2					0.0104999
USOK01	0.00291877	0.00513725	USOK01A	SRR8301860	0	0	0	0	0	0.00291877	0	0	0	0	0	0	0	USOK	Oklahoma	41820	35.4251	-97.4854	Oklahoma City	United States	North America	16			105	52195	1341308	2013	34069	17981	33726		17.5	153.1	153.1		3.9					0.0350624	22.6		0.85
USOK01	0	0	USOK01B	SRR8301458	0	0	0	0	0	0	0	0	0	0	0	0	0	USOK	Oklahoma	41820	35.4251	-97.4854	Oklahoma City	United States	North America	16			105	52195	1341308	2013	34069	17981	33726		17.5	153.1	153.1		3.9					0.0350624	22.6		0.85
USOK01	0	0	USOK01C	SRR8301456	0	0	0	0	0	0	0	0	0	0	0	0	0	USOK	Oklahoma	41820	35.4251	-97.4854	Oklahoma City	United States	North America	16			105	52195	1341308	2013	34069	17981	33726		17.5	153.1	153.1		3.9					0.0350624	22.6		0.85
USOK02	0.00374385	0.00454215	USOK02A	SRR8301832	0	0	0	0	0	0.00374385	0	0	0	0	0	0	0	USOK	Oklahoma	41820	35.4212	-97.4346	Oklahoma City	United States	North America	15			102	52195	1341308	1986	11356	8328	2840		29.5	252	252		10					0.307389	35		0.1
USOK02	0	0	USOK02B	SRR8301833	0	0	0	0	0	0	0	0	0	0	0	0	0	USOK	Oklahoma	41820	35.4212	-97.4346	Oklahoma City	United States	North America	15			102	52195	1341308	1986	11356	8328	2840		29.5	252	252		10					0.307389	35		0.1
USOK02	0	0	USOK02C	SRR8300969	0	0	0	0	0	0	0	0	0	0	0	0	0	USOK	Oklahoma	41820	35.4212	-97.4346	Oklahoma City	United States	North America	15			102	52195	1341308	1986	11356	8328	2840		29.5	252	252		10					0.307389	35		0.1
USOK03	0.00771292	0.00885387	USOK03F	SRR8301262	0	0	0	0	0	0.00771292	0	0	0	0	0	0	0	USOK	Oklahoma	41822	35.6711	-97.3891	Oklahoma City	United States	North America	16			70	52195	1341308	1972	34069	26498	28390	24	24	180	90		1					0.053882	24.9		0.02
USOK03	0.00407515	0.0046117	USOK03A	SRR8300970	0	0	0	0	0	0.00407515	0	0	0	0	0	0	0	USOK	Oklahoma	41822	35.6711	-97.3891	Oklahoma City	United States	North America	16			72	52195	1341308	1972	34069	26498	28390	24	24	180	90		1					0.0528648	24.9		0.02
USOK03	0.00411633	0.00457896	USOK03L	SRR8301521	0	0	0	0	0	0.00411633	0	0	0	0	0	0	0	USOK	Oklahoma	41838	35.6711	-97.3891	Oklahoma City	United States	North America	16			70	52195	1341308	1972	34069	26498	28390	24	24	180	90		1					0.0535045	24.9		0.02
USOK03	0.00407398	0.00456788	USOK03C	SRR8300964	0	0	0	0	0	0.00407398	0	0	0	0	0	0	0	USOK	Oklahoma	41822	35.6711	-97.3891	Oklahoma City	United States	North America	16			72	52195	1341308	1972	34069	26498	28390	24	24	180	90		1					0.0517892	24.9		0.02
USOK03	0.00815013	0.00450755	USOK03H	SRR8301517	0	0	0	0	0	0.00815013	0	0	0	0	0	0	0	USOK	Oklahoma	41838	35.6711	-97.3891	Oklahoma City	United States	North America	16			70	52195	1341308	1972	34069	26498	28390	24	24	180	90		1					0.0525999	24.9		0.02
USOK03	0.00380134	0.00442811	USOK03K	SRR8301518	0	0	0	0	0	0.00380134	0	0	0	0	0	0	0	USOK	Oklahoma	41838	35.6711	-97.3891	Oklahoma City	United States	North America	16			70	52195	1341308	1972	34069	26498	28390	24	24	180	90		1					0.0523052	24.9		0.02
USOK03	0.00399393	0.0044193	USOK03J	SRR8301519	0	0	0	0	0	0.00399393	0	0	0	0	0	0	0	USOK	Oklahoma	41838	35.6711	-97.3891	Oklahoma City	United States	North America	16			70	52195	1341308	1972	34069	26498	28390	24	24	180	90		1					0.0514719	24.9		0.02
USOK03	0.00376861	0.00440218	USOK03B	SRR8300963	0	0	0	0	0	0.00376861	0	0	0	0	0	0	0	USOK	Oklahoma	41822	35.6711	-97.3891	Oklahoma City	United States	North America	16			72	52195	1341308	1972	34069	26498	28390	24	24	180	90		1					0.0483605	24.9		0.02
USOK03	0.00383384	0.00431425	USOK03G	SRR8301186	0	0	0	0	0	0.00383384	0	0	0	0	0	0	0	USOK	Oklahoma	41838	35.6711	-97.3891	Oklahoma City	United States	North America	16			70	52195	1341308	1972	34069	26498	28390	24	24	180	90		1					0.0531323	24.9		0.02
USOK03	0	0	USOK03D	SRR8300965	0	0	0	0	0	0	0	0	0	0	0	0	0	USOK	Oklahoma	41822	35.6711	-97.3891	Oklahoma City	United States	North America	16			70	52195	1341308	1972	34069	26498	28390	24	24	180	90		1					0.053882	24.9		0.02
USOK03	0	0	USOK03E	SRR8300966	0	0	0	0	0	0	0	0	0	0	0	0	0	USOK	Oklahoma	41822	35.6711	-97.3891	Oklahoma City	United States	North America	16			70	52195	1341308	1972	34069	26498	28390	24	24	180	90		1					0.053882	24.9		0.02
USOK03	0	0	USOK03I	SRR8301516	0	0	0	0	0	0	0	0	0	0	0	0	0	USOK	Oklahoma	41838	35.6711	-97.3891	Oklahoma City	United States	North America	16			70	52195	1341308	1972	34069	26498	28390	24	24	180	90		1					0.0516936	24.9		0.02
USOK04	0	0	USOK04A	SRR8301520	0	0	0	0	0	0	0	0	0	0	0	0	0	USOK	Oklahoma	41828	35.5247	-97.7514	Oklahoma City	United States	North America	15			65	52195	1341308	1978	11356	10221	11356	30	55	90	56.25		3					0.021073	25		0.7
USOK04	0	0	USOK04B	SRR8301523	0	0	0	0	0	0	0	0	0	0	0	0	0	USOK	Oklahoma	41828	35.5247	-97.7514	Oklahoma City	United States	North America	15			65	52195	1341308	1978	11356	10221	11356	30	55	90	56.25		3					0.021073	25		0.7
USOK04	0	0	USOK04C	SRR8301522	0	0	0	0	0	0	0	0	0	0	0	0	0	USOK	Oklahoma	41828	35.5247	-97.7514	Oklahoma City	United States	North America	15			65	52195	1341308	1978	11356	10221	11356	30	55	90	56.25		3					0.021073	25		0.7
USOK05	0.00232688	0	USOK05A	SRR8301513	0	0	0	0	0	0.00232688	0	0	0	0	0	0	0	USOK	Oklahoma	41828	35.4052	-97.7349	Oklahoma City	United States	North America	16			65	52195	1341308	1991	7571	7230	7636	20	11	165	165		4					0.052531	34		2.1
USOK05	0	0	USOK05B	SRR8301512	0	0	0	0	0	0	0	0	0	0	0	0	0	USOK	Oklahoma	41828	35.4052	-97.7349	Oklahoma City	United States	North America	16			65	52195	1341308	1991	7571	7230	7636	20	11	165	165		4					0.052531	34		2.1
USOK05	0	0	USOK05C	SRR8301410	0	0	0	0	0	0	0	0	0	0	0	0	0	USOK	Oklahoma	41828	35.4052	-97.7349	Oklahoma City	United States	North America	16			65	52195	1341308	1991	7571	7230	7636	20	11	165	165		4					0.052531	34		2.1
USOK06	0.00342836	0.00376705	USOK06B	SRR8301229	0	0	0	0	0	0.00342836	0	0	0	0	0	0	0	USOK	Oklahoma	41830	35.2535	-97.5914	Oklahoma City	United States	North America	15			67	52195	1341308	1975	2044	946	1201	38.2667	23	350	155.556		9.2					0.0829882			0.4
USOK06	0.00322851	0.00364153	USOK06C	SRR8301230	0	0	0	0	0	0.00322851	0	0	0	0	0	0	0	USOK	Oklahoma	41830	35.2535	-97.5914	Oklahoma City	United States	North America	15			67	52195	1341308	1975	2044	946	1201	38.2667	23	350	155.556		9.2					0.0829882			0.4
USOK06	0	0	USOK06A	SRR8301889	0	0	0	0	0	0	0	0	0	0	0	0	0	USOK	Oklahoma	41830	35.2535	-97.5914	Oklahoma City	United States	North America	15			67	52195	1341308	1975	2044	946	1201	38.2667	23	350	155.556		9.2					0.0829882			0.4
USOK07	0	0	USOK07A	SRR8301235	0	0	0	0	0	0	0	0	0	0	0	0	0	USOK	Oklahoma	41831	35.1773		USOK	United States	North America	14			79	52195	1341308	1986	22712	17034	22712	20.32	15	200	200		13					0.0644884	25		0.2
USOK07	0	0	USOK07B	SRR8301236	0	0	0	0	0	0	0	0	0	0	0	0	0	USOK	Oklahoma	41831	35.1773		USOK	United States	North America	14			79	52195	1341308	1986	22712	17034	22712	20.32	15	200	200		13					0.0644884	25		0.2
USOK07	0	0	USOK07C	SRR8301233	0	0	0	0	0	0	0	0	0	0	0	0	0	USOK	Oklahoma	41831	35.1773		USOK	United States	North America	14			79	52195	1341308	1986	22712	17034	22712	20.32	15	200	200		13					0.0644884	25		0.2
USOK08	0.00674718	0.00785207	USOK08A	SRR8301234	0	0	0	0	0	0.00674718	0	0	0	0	0	0	0	USOK	Oklahoma	41835	35.6948		USOK	United States	North America	13			70	52195	1341308	1976	37854	18927	9904	24	15	220	122.222		5					0.138208	28		0.05
USOK08	0.00620222	0.00723746	USOK08C	SRR8301872	0	0	0	0	0	0.00620222	0	0	0	0	0	0	0	USOK	Oklahoma	41835	35.6948		USOK	United States	North America	13			70	52195	1341308	1976	37854	18927	9904	24	15	220	122.222		5					0.132211	28		0.05
USOK08	0.00491151	0.00387552	USOK08B	SRR8301268	0	0	0	0	0	0.00491151	0	0	0	0	0	0	0	USOK	Oklahoma	41835	35.6948		USOK	United States	North America	13			70	52195	1341308	1976	37854	18927	9904	24	15	220	122.222		5					0.106925	28		0.05
USOK09	0	0	USOK09A	SRR8301599	0	0	0	0	0	0	0	0	0	0	0	0	0	USOK	Oklahoma	41835	36.8059		USOK	United States	North America	15			82	52195	1341308	1982	56781	37854	29072	22	15	220	122.222		5					0.0684977	28		0.05
USOK09	0.00110299	0	USOK09B	SRR8301043	0	0	0	0	0	0.00110299	0	0	0	0	0	0	0	USOK	Oklahoma	41835	36.8059		USOK	United States	North America	15			82	52195	1341308	1982	56781	37854	29072	22	15	220	122.222		5					0.0749496	28		0.05
USOK09	0	0	USOK09C	SRR8301158	0	0	0	0	0	0	0	0	0	0	0	0	0	USOK	Oklahoma	41835	36.8059		USOK	United States	North America	15			82	52195	1341308	1982	56781	37854	29072	22	15	220	122.222		5					0.0814725	28		0.05
USOK10	0.00698275	0.00815096	USOK10A	SRR8301140	0	0	0	0	0	0.00698275	0	0	0	0	0	0	0	USOK	Oklahoma	41836	35.6709	-97.5986	Oklahoma City	United States	North America	18			70	52195	1341308	1995	17223.6	10409.9	15141.6	33	25	140	140		2					0.0248452	14		0.08
USOK10	0.00379773	0.00424971	USOK10B	SRR8301595	0	0	0	0	0	0.00379773	0	0	0	0	0	0	0	USOK	Oklahoma	41836	35.6709	-97.5986	Oklahoma City	United States	North America	18			70	52195	1341308	1995	17223.6	10409.9	15141.6	33	25	140	140		2					0.0313928	14		0.08
USOK10	0	0	USOK10C	SRR8301594	0	0	0	0	0	0	0	0	0	0	0	0	0	USOK	Oklahoma	41836	35.6709	-97.5986	Oklahoma City	United States	North America	18			70	52195	1341308	1995	17223.6	10409.9	15141.6	33	25	140	140		2					0.0326273	14		0.08
USOK11	0	0	USOK11A	SRR8301593	0	0	0	0	0	0	0	0	0	0	0	0	0	USOK	Oklahoma	41838	35.6009		USOK	United States	North America	15			70	52195	1341308	1981	302833	143846	93613.2	25	17.5	250	125		5					0.150765	30		0.5
USOK11	0	0	USOK11B	SRR8301592	0	0	0	0	0	0	0	0	0	0	0	0	0	USOK	Oklahoma	41838	35.6009		USOK	United States	North America	15			70	52195	1341308	1981	302833	143846	93613.2	25	17.5	250	125		5					0.135074	30		0.5
USOK11	0	0	USOK11C	SRR8301751	0	0	0	0	0	0	0	0	0	0	0	0	0	USOK	Oklahoma	41838	35.6009		USOK	United States	North America	15			70	52195	1341308	1981	302833	143846	93613.2	25	17.5	250	125		5					0.136417	30		0.5
USOP1	0	0	USOP1AA	SRR8301749	0	0	0	0	0	0	0	0	0	0	0	0	0	USOP	USOP	41876	32.6608		USOP	United States	North America	17	26		98	29068	167401	1984	15141.6	8706.45	12491.9		15	215	149.826	215	1.9					0.039917	13	13	0.19
USOP1	0	0	USOP1AB	SRR8301089	0	0	0	0	0	0	0	0	0	0	0	0	0	USOP	USOP	41876	32.6608		USOP	United States	North America	17	26		98	29068	167401	1984	15141.6	8706.45	12491.9		15	215	149.826	215	1.9					0.039917	13	13	0.19
USOP1	0	0	USOP1AC	SRR8301090	0	0	0	0	0	0	0	0	0	0	0	0	0	USOP	USOP	41876	32.6608		USOP	United States	North America	17	26		98	29068	167401	1984	15141.6	8706.45	12491.9		15	215	149.826	215	1.9					0.039917	13	13	0.19
USOP1	0	0	USOP1BA	SRR8301091	0	0	0	0	0	0	0	0	0	0	0	0	0	USOP	USOP	41876	32.6608		USOP	United States	North America	17	26		98	29068	167401	1984	15141.6	8706.45	12491.9		15	215	149.826	215	1.9					0.039917	13	13	0.19
USOP1	0.0020483	0	USOP1BB	SRR8301092	0	0	0	0	0	0.0020483	0	0	0	0	0	0	0	USOP	USOP	41876	32.6608		USOP	United States	North America	17	26		98	29068	167401	1984	15141.6	8706.45	12491.9		15	215	149.826	215	1.9					0.039917	13	13	0.19
USOP1	0	0	USOP1BC	SRR8300951	0	0	0	0	0	0	0	0	0	0	0	0	0	USOP	USOP	41876	32.6608		USOP	United States	North America	17	26		98	29068	167401	1984	15141.6	8706.45	12491.9		15	215	149.826	215	1.9					0.039917	13	13	0.19
USOP1	0	0	USOP1CA	SRR8300952	0	0	0	0	0	0	0	0	0	0	0	0	0	USOP	USOP	41876	32.6608		USOP	United States	North America	17	26		98	29068	167401	1984	15141.6	8706.45	12491.9		15	215	149.826	215	1.9					0.039917	13	13	0.19
USOP1	0	0	USOP1CB	SRR8301095	0	0	0	0	0	0	0	0	0	0	0	0	0	USOP	USOP	41876	32.6608		USOP	United States	North America	17	26		98	29068	167401	1984	15141.6	8706.45	12491.9		15	215	149.826	215	1.9					0.039917	13	13	0.19
USOP1	0	0	USOP1CC	SRR8301096	0	0	0	0	0	0	0	0	0	0	0	0	0	USOP	USOP	41876	32.6608		USOP	United States	North America	17	26		98	29068	167401	1984	15141.6	8706.45	12491.9		15	215	149.826	215	1.9					0.039917	13	13	0.19
USOP1	0	0	USOP1DA	SRR8301097	0	0	0	0	0	0	0	0	0	0	0	0	0	USOP	USOP	41876	32.6608		USOP	United States	North America	17	26		98	29068	167401	1984	15141.6	8706.45	12491.9		15	215	149.826		1.9						13		0.19
USOP1	0	0	USOP1DB	SRR8301098	0	0	0	0	0	0	0	0	0	0	0	0	0	USOP	USOP	41876	32.6608		USOP	United States	North America	17	26		98	29068	167401	1984	15141.6	8706.45	12491.9		15	215	149.826		1.9						13		0.19
USOP1	0.00419155	0	USOP1DC	SRR8301111	0	0	0	0	0	0.00419155	0	0	0	0	0	0	0	USOP	USOP	41876	32.6608		USOP	United States	North America	17	26		98	29068	167401	1984	15141.6	8706.45	12491.9		15	215	149.826		1.9						13		0.19
USPT1	0	0	USPT1A	SRR8301110	0	0	0	0	0	0	0	0	0	0	0	0	0	USPT	Portland	41890	45.5959	-122.719	Portland	United States	North America	13	19		45	67639	2343984	1952	454249	313432	72300.1	7	4	315	233.333	248	11					0.867581
USPT1	0	0	USPT1B	SRR8301113	0	0	0	0	0	0	0	0	0	0	0	0	0	USPT	Portland	41890	45.5959	-122.719	Portland	United States	North America	13	19		45	67639	2343984	1952	454249	313432	72300.1	7	4	315	233.333	248	11					0.867581
USPT1	0	0	USPT1C	SRR8301112	0	0	0	0	0	0	0	0	0	0	0	0	0	USPT	Portland	41890	45.5959	-122.719	Portland	United States	North America	13	19		45	67639	2343984	1952	454249	313432	72300.1	7	4	315	233.333	248	11					0.867581
USPT1	0	0	USPT2A	SRR8301107	0	0	0	0	0	0	0	0	0	0	0	0	0	USPT	Portland	41890	45.5959	-122.719	Portland	United States	North America	13	19		45	67639	2343984	1952	454249	313432	72300.1	7	4	315	233.333	248	11					0.875367
USPT1	0	0	USPT2B	SRR8301106	0	0	0	0	0	0	0	0	0	0	0	0	0	USPT	Portland	41890	45.5959	-122.719	Portland	United States	North America	13	19		45	67639	2343984	1952	454249	313432	72300.1	7	4	315	233.333	248	11					0.875367
USPT1	0	0	USPT2C	SRR8301109	0	0	0	0	0	0	0	0	0	0	0	0	0	USPT	Portland	41890	45.5959	-122.719	Portland	United States	North America	13	19		45	67639	2343984	1952	454249	313432	72300.1	7	4	315	233.333	248	11					0.875367
USPT1	0	0	USPT3A	SRR8300954	0	0	0	0	0	0	0	0	0	0	0	0	0	USPT	Portland	41890	45.5959	-122.719	Portland	United States	North America	13	19		45	67639	2343984	1952	454249	313432	72300.1	7	4	315	233.333	248	11					0.795788
USPT1	0	0	USPT3B	SRR8301105	0	0	0	0	0	0	0	0	0	0	0	0	0	USPT	Portland	41890	45.5959	-122.719	Portland	United States	North America	13	19		45	67639	2343984	1952	454249	313432	72300.1	7	4	315	233.333	248	11					0.795788
USPT1	0	0	USPT3C	SRR8301038	0	0	0	0	0	0	0	0	0	0	0	0	0	USPT	Portland	41890	45.5959	-122.719	Portland	United States	North America	13	19		45	67639	2343984	1952	454249	313432	72300.1	7	4	315	233.333	248	11					0.795788
USPT1	0	0	USPT4A	SRR8301405	0	0	0	0	0	0	0	0	0	0	0	0	0	USPT	Portland	41890	45.5959	-122.719	Portland	United States	North America	13	19		45	67639	2343984	1952	454249	313432	72300.1	7	4	315	233.333	248	11					0.945688
USPT1	0	0	USPT4B	SRR8301406	0	0	0	0	0	0	0	0	0	0	0	0	0	USPT	Portland	41890	45.5959	-122.719	Portland	United States	North America	13	19		45	67639	2343984	1952	454249	313432	72300.1	7	4	315	233.333	248	11					0.945688
USPT1	0	0	USPT4C	SRR8301403	0	0	0	0	0	0	0	0	0	0	0	0	0	USPT	Portland	41890	45.5959	-122.719	Portland	United States	North America	13	19		45	67639	2343984	1952	454249	313432	72300.1	7	4	315	233.333	248	11					0.945688
USRE1	0.003353	0.00395585	USRE1A	SRR8301404	0	0	0	0	0	0.003353	0	0	0	0	0	0	0	USRE	Raleigh		35.6715	-78.9421	Raleigh	United States	North America	15			115	51729	1244021	2014	68137.4	2839.06	59052.4		14	147	73.5			208	104				36.2
USRE1	0	0	USRE1B	SRR8301401	0	0	0	0	0	0	0	0	0	0	0	0	0	USRE	Raleigh		35.6715	-78.9421	Raleigh	United States	North America	15			115	51729	1244021	2014	68137.4	2839.06	59052.4		14	147	73.5			208	104				36.2
USRE1	0	0	USRE1C	SRR8301402	0	0	0	0	0	0	0	0	0	0	0	0	0	USRE	Raleigh		35.6715	-78.9421	Raleigh	United States	North America	15			115	51729	1244021	2014	68137.4	2839.06	59052.4		14	147	73.5			208	104				36.2
USRE2	0	0	USRE2A	SRR8301399	0	0	0	0	0	0	0	0	0	0	0	0	0	USRE	Raleigh	41864	35.9009	-79.0321	Raleigh	United States	North America	14	24		113	51729	1244021
USRE2	0	0	USRE2B	SRR8301400	0	0	0	0	0	0	0	0	0	0	0	0	0	USRE	Raleigh	41864	35.9009	-79.0321	Raleigh	United States	North America	14	24		113	51729	1244021
USRE2	0	0	USRE2C	SRR8301397	0	0	0	0	0	0	0	0	0	0	0	0	0	USRE	Raleigh	41864	35.9009	-79.0321	Raleigh	United States	North America	14	24		113	51729	1244021
USRE3	0.0112903	0.0135349	USRE3C	SRR8301448	0	0	0	0	0	0.0112903	0	0	0	0	0	0	0	USRE	Raleigh	41863	35.8426	-78.781	Raleigh	United States	North America	16	25		112	51729	1244021	1985	45424.9	25097.3	22712.5		20.7	235	151.613		1					0.095821	36.7		0.05
USRE3	0.0069173	0.00856825	USRE3A	SRR8301398	0	0	0	0	0	0.0069173	0	0	0	0	0	0	0	USRE	Raleigh	41863	35.8426	-78.781	Raleigh	United States	North America	16	25		112	51729	1244021	1985	45424.9	25097.3	22712.5		20.7	235	151.613		1					0.095821	36.7		0.05
USRE3	0	0	USRE3B	SRR8301447	0	0	0	0	0	0	0	0	0	0	0	0	0	USRE	Raleigh	41863	35.8426	-78.781	Raleigh	United States	North America	16	25		112	51729	1244021	1985	45424.9	25097.3	22712.5		20.7	235	151.613		1					0.095821	36.7		0.05
USRE4	0.00758495	0.00866363	USRE4C	SRR8301451	0	0	0	0	0	0.00758495	0	0	0	0	0	0	0	USRE	Raleigh	41864	35.8809	-78.8964	Raleigh	United States	North America	16	25		112	51729	1244021
USRE4	0	0	USRE4A	SRR8301445	0	0	0	0	0	0	0	0	0	0	0	0	0	USRE	Raleigh	41864	35.8809	-78.8964	Raleigh	United States	North America	16	25		112	51729	1244021
USRE4	0	0	USRE4B	SRR8301446	0	0	0	0	0	0	0	0	0	0	0	0	0	USRE	Raleigh	41864	35.8809	-78.8964	Raleigh	United States	North America	16	25		112	51729	1244021
USRE5	0	0	USRE5A	SRR8301452	0	0	0	0	0	0	0	0	0	0	0	0	0	USRE	Raleigh		35.718	-78.4871	Raleigh	United States	North America	16	25		111	51729	1244021
USRE5	0	0	USRE5B	SRR8301449	0	0	0	0	0	0	0	0	0	0	0	0	0	USRE	Raleigh		35.718	-78.4871	Raleigh	United States	North America	16	25		111	51729	1244021
USRE5	0	0	USRE5C	SRR8301450	0	0	0	0	0	0	0	0	0	0	0	0	0	USRE	Raleigh		35.718	-78.4871	Raleigh	United States	North America	16	25		111	51729	1244021
USRE6	0	0	USRE6A	SRR8301453	0	0	0	0	0	0	0	0	0	0	0	0	0	USRE	Raleigh	41863	36.0268	-78.8636	Raleigh	United States	North America	16	25		112	51729	1244021	1994	75708.2	41639.5	22712.5	21	22	428	142.667		1.3					0.253118	32		0.03
USRE6	0	0	USRE6B	SRR8301454	0	0	0	0	0	0	0	0	0	0	0	0	0	USRE	Raleigh	41863	36.0268	-78.8636	Raleigh	United States	North America	16	25		112	51729	1244021	1994	75708.2	41639.5	22712.5	21	22	428	142.667		1.3					0.253118	32		0.03
USRE6	0	0	USRE6C	SRR8301129	0	0	0	0	0	0	0	0	0	0	0	0	0	USRE	Raleigh	41863	36.0268	-78.8636	Raleigh	United States	North America	16	25		112	51729	1244021	1994	75708.2	41639.5	22712.5	21	22	428	142.667		1.3					0.253118	32		0.03
USRE7	0.00541719	0.0101327	USRE7B	SRR8301131	0	0	0	0	0	0.00541719	0	0	0	0	0	0	0	USRE	Raleigh	41864	35.9041	-78.9787	Raleigh	United States	North America	14	24		113	51729	1244021
USRE7	0.00704176	0.00495909	USRE7A	SRR8301128	0	0	0	0	0	0.00704176	0	0	0	0	0	0	0	USRE	Raleigh	41864	35.9041	-78.9787	Raleigh	United States	North America	14	24		113	51729	1244021
USRE7	0.003519	0.00454422	USRE7C	SRR8301714	0	0	0	0	0	0.003519	0	0	0	0	0	0	0	USRE	Raleigh	41864	35.9041	-78.9787	Raleigh	United States	North America	14	24		113	51729	1244021
USRE8	0.00470173	0.00572426	USRE8C	SRR8301135	0	0	0	0	0	0.00470173	0	0	0	0	0	0	0	USRE	Raleigh	41864	36.0845	-79.2834	Raleigh	United States	North America	15	24		108	51729	1244021	1981	9463.53	5072.45	4428.93	20.88	14	239	125.789		4.05					0.0644821	36.4		1.49
USRE8	0	0.00161723	USRE8A	SRR8301133	0	0	0	0	0	0	0	0	0	0	0	0	0	USRE	Raleigh	41864	36.0845	-79.2834	Raleigh	United States	North America	15	24		108	51729	1244021	1981	9463.53	5072.45	4428.93	20.88	14	239	125.789		4.05					0.0644821	36.4		1.49
USRE8	0	0	USRE8B	SRR8301546	0	0	0	0	0	0	0	0	0	0	0	0	0	USRE	Raleigh	41864	36.0845	-79.2834	Raleigh	United States	North America	15	24		108	51729	1244021	1981	9463.53	5072.45	4428.93	20.88	14	239	125.789		4.05					0.0644821	36.4		1.49
USRE9	0.0153379	0.0113077	USRE9B	SRR8301137	0	0	0	0	0	0.0153379	0	0	0	0	0	0	0	USRE	Raleigh		35.6498	-78.7563	Raleigh	United States	North America	16	25		115	51729	1244021	1988	48453.3	20819.8	36340	27.5		304	196.129		0.1						33.98		0.11
USRE9	0.00633714	0.00544277	USRE9A	SRR8301134	0	0	0	0	0	0.00633714	0	0	0	0	0	0	0	USRE	Raleigh		35.6498	-78.7563	Raleigh	United States	North America	16	25		115	51729	1244021	1988	48453.3	20819.8	36340	27.5		304	196.129		0.1						33.98		0.11
USRE9	0.00332668	0.00533134	USRE9C	SRR8301136	0	0	0	0	0	0.00332668	0	0	0	0	0	0	0	USRE	Raleigh		35.6498	-78.7563	Raleigh	United States	North America	16	25		115	51729	1244021	1988	48453.3	20819.8	36340	27.5		304	196.129		0.1						33.98		0.11
USRT1	0	0	USRT1A	SRR8301525	0	0	0	0	0	0	0	0	0	0	0	0	0	USST	USST	41891	47.4702		USST	United States	North America	13	18		50	73012	3663399	1965		191920
USRT1	0	0	USRT1B	SRR8301526	0	0	0	0	0	0	0	0	0	0	0	0	0	USST	USST	41891	47.4702		USST	United States	North America	13	18		50	73012	3663399	1965		191920
USRT1	0	0	USRT1C	SRR8301527	0	0	0	0	0	0	0	0	0	0	0	0	0	USST	USST	41891	47.4702		USST	United States	North America	13	18		50	73012	3663399	1965		191920
USRT1	0	0	USRT2A	SRR8301528	0	0	0	0	0	0	0	0	0	0	0	0	0	USST	USST	41891	47.4702		USST	United States	North America	13	18		50	73012	3663399	1965		191920
USRT1	0	0	USRT2B	SRR8301529	0	0	0	0	0	0	0	0	0	0	0	0	0	USST	USST	41891	47.4702		USST	United States	North America	13	18		50	73012	3663399	1965		191920
USRT1	0	0	USRT2C	SRR8301530	0	0	0	0	0	0	0	0	0	0	0	0	0	USST	USST	41891	47.4702		USST	United States	North America	13	18		50	73012	3663399	1965		191920
USSD1	0.00291269	0.00336304	USSD1BB	SRR8301746	0.00291269	0	0	0	0	0	0	0	0	0	0	0	0	USSD	San Diego	41896	33.1165	-117.322	San Diego	United States	North America	18	23		7	62295	3250477	1952	153309	88957.2	8706.45		2.73	284	202.857		19.5	650	464.286		45		15		30
USSD1	0	0	USSD1AA	SRR8301531	0	0	0	0	0	0	0	0	0	0	0	0	0	USSD	San Diego	41896	33.1165	-117.322	San Diego	United States	North America	18	23		7	62295	3250477	1952	153309	88957.2	8706.45		2.73	284	202.857		19.5	650	464.286		45		15		30
USSD1	0	0	USSD1AB	SRR8301532	0	0	0	0	0	0	0	0	0	0	0	0	0	USSD	San Diego	41896	33.1165	-117.322	San Diego	United States	North America	18	23		7	62295	3250477	1952	153309	88957.2	8706.45		2.73	284	202.857		19.5	650	464.286		45		15		30
USSD1	0	0	USSD1AC	SRR8301898	0	0	0	0	0	0	0	0	0	0	0	0	0	USSD	San Diego	41896	33.1165	-117.322	San Diego	United States	North America	18	23		7	62295	3250477	1952	153309	88957.2	8706.45		2.73	284	202.857		19.5	650	464.286		45		15		30
USSD1	0	0	USSD1BA	SRR8301899	0	0	0	0	0	0	0	0	0	0	0	0	0	USSD	San Diego	41896	33.1165	-117.322	San Diego	United States	North America	18	23		7	62295	3250477	1952	153309	88957.2	8706.45		2.73	284	202.857		19.5	650	464.286		45		15		30
USSD1	0	0	USSD1BC	SRR8301745	0	0	0	0	0	0	0	0	0	0	0	0	0	USSD	San Diego	41896	33.1165	-117.322	San Diego	United States	North America	18	23		7	62295	3250477	1952	153309	88957.2	8706.45		2.73	284	202.857		19.5	650	464.286		45		15		30
USSD1	0	0	USSD1CA	SRR8301744	0	0	0	0	0	0	0	0	0	0	0	0	0	USSD	San Diego	41896	33.1165	-117.322	San Diego	United States	North America	18	23		7	62295	3250477	1952	153309	88957.2	8706.45		2.73	284	202.857		19.5	650	464.286		45		15		30
USSD1	0	0	USSD1CB	SRR8301743	0	0	0	0	0	0	0	0	0	0	0	0	0	USSD	San Diego	41896	33.1165	-117.322	San Diego	United States	North America	18	23		7	62295	3250477	1952	153309	88957.2	8706.45		2.73	284	202.857		19.5	650	464.286		45		15		30
USSD1	0	0	USSD1CC	SRR8301742	0	0	0	0	0	0	0	0	0	0	0	0	0	USSD	San Diego	41896	33.1165	-117.322	San Diego	United States	North America	18	23		7	62295	3250477	1952	153309	88957.2	8706.45		2.73	284	202.857		19.5	650	464.286		45		15		30
USSD2	0	0	USSD2AA	SRR8301741	0	0	0	0	0	0	0	0	0	0	0	0	0	USSD	San Diego	41904	33.1059	-117.114	San Diego	United States	North America	18	23		8	62295	3250477	1959	68137.4	45424.9	19684.1	43	4.7	248	182.353	166	6.2					0.420198	44.8		20.6
USSD2	0	0	USSD2AB	SRR8301740	0	0	0	0	0	0	0	0	0	0	0	0	0	USSD	San Diego	41904	33.1059	-117.114	San Diego	United States	North America	18	23		8	62295	3250477	1959	68137.4	45424.9	19684.1	43	4.7	248	182.353	166	6.2					0.420198	44.8		20.6
USSD2	0	0	USSD2AC	SRR8301739	0	0	0	0	0	0	0	0	0	0	0	0	0	USSD	San Diego	41904	33.1059	-117.114	San Diego	United States	North America	18	23		8	62295	3250477	1959	68137.4	45424.9	19684.1	43	4.7	248	182.353	166	6.2					0.420198	44.8		20.6
USSD2	0	0	USSD2BA	SRR8301748	0	0	0	0	0	0	0	0	0	0	0	0	0	USSD	San Diego	41904	33.1059	-117.114	San Diego	United States	North America	18	23		8	62295	3250477	1959	68137.4	45424.9	19684.1	43	4.7	248	182.353	166	6.2					0.404745	44.8		20.6
USSD2	0	0	USSD2BB	SRR8301747	0	0	0	0	0	0	0	0	0	0	0	0	0	USSD	San Diego	41904	33.1059	-117.114	San Diego	United States	North America	18	23		8	62295	3250477	1959	68137.4	45424.9	19684.1	43	4.7	248	182.353	166	6.2					0.404745	44.8		20.6
USSD2	0	0	USSD2BC	SRR8301304	0	0	0	0	0	0	0	0	0	0	0	0	0	USSD	San Diego	41904	33.1059	-117.114	San Diego	United States	North America	18	23		8	62295	3250477	1959	68137.4	45424.9	19684.1	43	4.7	248	182.353	166	6.2					0.404745	44.8		20.6
USSF1	0	0	USSF1A	SRR8301305	0	0	0	0	0	0	0	0	0	0	0	0	0	USSF	San Francisco	41865	38.0155	-121.842	San Francisco	United States	North America	18	23		2	72390	4572807		73820	48797		12.5		216			2.3
USSF1	0	0	USSF1B	SRR8301302	0	0	0	0	0	0	0	0	0	0	0	0	0	USSF	San Francisco	41865	38.0155	-121.842	San Francisco	United States	North America	18	23		2	72390	4572807		73820	48797		12.5		216			2.3
USSF1	0.00385728	0	USSF1C	SRR8301303	0	0	0	0	0	0.00385728	0	0	0	0	0	0	0	USSF	San Francisco	41865	38.0155	-121.842	San Francisco	United States	North America	18	23		2	72390	4572807		73820	48797		12.5		216			2.3
USSF2	0	0	USSF2A	SRR8301300	0	0	0	0	0	0	0	0	0	0	0	0	0	USSF	San Francisco	41852	37.8013	-122.271	San Francisco	United States	North America	16	19		2	72390	4572807		635949	454249
USSF2	0	0	USSF2B	SRR8301301	0	0	0	0	0	0	0	0	0	0	0	0	0	USSF	San Francisco	41852	37.8013	-122.271	San Francisco	United States	North America	16	19		2	72390	4572807		635949	454249
USSF2	0	0	USSF2C	SRR8301298	0	0	0	0	0	0	0	0	0	0	0	0	0	USSF	San Francisco	41852	37.8013	-122.271	San Francisco	United States	North America	16	19		2	72390	4572807		635949	454249
USSF3	0	0	USSF3A	SRR8301299	0	0	0	0	0	0	0	0	0	0	0	0	0	USSF	San Francisco	41880	37.5433	-122.228	San Francisco	United States	North America	16	20		2	72390	4572807	1982	109777	45424.9	3785.41	6	6.6	197	108.84		2.9	259	143.094		10.3	0.7086	40.91	40.91
USSF3	0	0	USSF3B	SRR8301296	0	0	0	0	0	0	0	0	0	0	0	0	0	USSF	San Francisco	41880	37.5433	-122.228	San Francisco	United States	North America	16	20		2	72390	4572807	1982	109777	45424.9	3785.41	6	6.6	197	108.84		2.9	259	143.094		10.3	0.7086	40.91	40.91
USSF3	0	0	USSF3C	SRR8301297	0	0	0	0	0	0	0	0	0	0	0	0	0	USSF	San Francisco	41880	37.5433	-122.228	San Francisco	United States	North America	16	20		2	72390	4572807	1982	109777	45424.9	3785.41	6	6.6	197	108.84		2.9	259	143.094		10.3	0.7086	40.91	40.91
USSF4	0.0120865	0.0121714	USSF4C	SRR8301018	0	0	0	0	0	0.0120865	0	0	0	0	0	0	0	USSF	San Francisco	41843	37.4521	-122.111	San Francisco	United States	North America	17	21		1	72390	4572807	1960	147631	85853.1	27255	6	17	277			2.58					0.319615
USSF4	0.00355189	0.00422262	USSF4A	SRR8301016	0	0	0	0	0	0.00355189	0	0	0	0	0	0	0	USSF	San Francisco	41843	37.4521	-122.111	San Francisco	United States	North America	17	21		1	72390	4572807	1960	147631	85853.1	27255	6	17	277			2.58					0.319615
USSF4	0.00348675	0.00405433	USSF4B	SRR8301750	0	0	0	0	0	0.00348675	0	0	0	0	0	0	0	USSF	San Francisco	41843	37.4521	-122.111	San Francisco	United States	North America	17	21		1	72390	4572807	1960	147631	85853.1	27255	6	17	277			2.58					0.319615
USST1	0.00302197	0.0071945	USST1AA	SRR8301017	0	0	0	0	0	0.00302197	0	0	0	0	0	0	0	USST	USST		47.6619		USST	United States	North America	13			43	73012	3663399	1963	813864		54559.1	15.2	3.1	238	190.4	128	15						24	23.6	27
USST1	0	0	USST1AB	SRR8301012	0	0	0	0	0	0	0	0	0	0	0	0	0	USST	USST		47.6619		USST	United States	North America	13			43	73012	3663399	1963	813864		54559.1	15.2	3.1	238	190.4	128	15						24	23.6	27
USST1	0	0	USST1AC	SRR8301011	0	0	0	0	0	0	0	0	0	0	0	0	0	USST	USST		47.6619		USST	United States	North America	13			43	73012	3663399	1963	813864		54559.1	15.2	3.1	238	190.4	128	15						24	23.6	27
USST1	0	0	USST1BA	SRR8301014	0	0	0	0	0	0	0	0	0	0	0	0	0	USST	USST		47.6619		USST	United States	North America	13			43	73012	3663399	1963	813864		54559.1	15.2	3.1	238	190.4	128	15						24		27
USST1	0	0	USST1BB	SRR8301013	0	0	0	0	0	0	0	0	0	0	0	0	0	USST	USST		47.6619		USST	United States	North America	13			43	73012	3663399	1963	813864		54559.1	15.2	3.1	238	190.4	128	15						24		27
USST1	0	0	USST1BC	SRR8301010	0	0	0	0	0	0	0	0	0	0	0	0	0	USST	USST		47.6619		USST	United States	North America	13			43	73012	3663399	1963	813864		54559.1	15.2	3.1	238	190.4	128	15						24		27
USTE1	0.0108582	0.0126178	USTE1A	SRR8301009	0	0	0	0	0	0.0108582	0	0	0	0	0	0	0	USTE	Phoenix	41870	33.4241	-112.107	Phoenix	United States	North America	25	33		19	46430	4459692		238481	120338	54207.1	24	10	275	184.564		2	657	440.94				27		5
USTE1	0.00360088	0.00412065	USTE1B	SRR8301163	0	0	0	0	0	0.00360088	0	0	0	0	0	0	0	USTE	Phoenix	41870	33.4241	-112.107	Phoenix	United States	North America	25	33		19	46430	4459692		238481	120338	54207.1	24	10	275	184.564		2	657	440.94				27		5
USTE1	0.00628141	0	USTE1C	SRR8301164	0	0	0	0	0	0.00628141	0	0	0	0	0	0	0	USTE	Phoenix	41870	33.4241	-112.107	Phoenix	United States	North America	25	33		19	46430	4459692		238481	120338	54207.1	24	10	275	184.564		2	657	440.94				27		5
USTE2	0.0236651	0.0227905	USTE2C	SRR8301159	0	0	0	0	0	0.0236651	0	0	0	0	0	0	0	USTE	Phoenix		33.4484	-112.074	Phoenix	United States	North America	25	33		19	46430	4459692
USTE2	0.0138212	0.00832848	USTE2B	SRR8301166	0	0	0	0	0	0.0138212	0	0	0	0	0	0	0	USTE	Phoenix		33.4484	-112.074	Phoenix	United States	North America	25	33		19	46430	4459692
USTE2	0.00245116	0.00523862	USTE2A	SRR8301165	0	0	0	0	0	0.00245116	0	0	0	0	0	0	0	USTE	Phoenix		33.4484	-112.074	Phoenix	United States	North America	25	33		19	46430	4459692
USTE3	0.00679648	0.00767489	USTE3B	SRR8301161	0	0	0	0	0	0.00679648	0	0	0	0	0	0	0	USTE	Phoenix	41872	33.4308	-111.878	Phoenix	United States	North America	24	31		32	46430	4459692	1988	68137.4	34068.7	6548.76	16.5	18	200	117.647		5					0.273806	25
USTE3	0.00667356	0.00364299	USTE3C	SRR8301162	0	0	0	0	0	0.00667356	0	0	0	0	0	0	0	USTE	Phoenix	41872	33.4308	-111.878	Phoenix	United States	North America	24	31		32	46430	4459692	1988	68137.4	34068.7	6548.76	16.5	18	200	117.647		5					0.273806	25
USTE3	0	0	USTE3A	SRR8301160	0	0	0	0	0	0	0	0	0	0	0	0	0	USTE	Phoenix	41872	33.4308	-111.878	Phoenix	United States	North America	24	31		32	46430	4459692	1988	68137.4	34068.7	6548.76	16.5	18	200	117.647		5					0.273806	25
USTE4	0.0136381	0.0137397	USTE4C	SRR8301290	0	0	0	0	0	0.0136381	0	0	0	0	0	0	0	USTE	Phoenix	41873	33.2637	-111.739	Phoenix	United States	North America	23	31		33	46430	4459692	2007	60566.6	47317.6	40125.4	31	40	265	176.667		1	730	486.667				45		0.8
USTE4	0.00815029	0.00455498	USTE4A	SRR8301167	0	0	0	0	0	0.00815029	0	0	0	0	0	0	0	USTE	Phoenix	41873	33.2637	-111.739	Phoenix	United States	North America	23	31		33	46430	4459692	2007	60566.6	47317.6	40125.4	31	40	265	176.667		1	730	486.667				45		0.8
USTE4	0	0	USTE4B	SRR8301168	0	0	0	0	0	0	0	0	0	0	0	0	0	USTE	Phoenix	41873	33.2637	-111.739	Phoenix	United States	North America	23	31		33	46430	4459692	2007	60566.6	47317.6	40125.4	31	40	265	176.667		1	730	486.667				45		0.8
USTF1	0.0115607	0.0132849	USTF1DC	SRR8301281	0	0	0	0	0	0.0115607	0	0	0	0	0	0	0	USTF	USTF	41877	31.4454		USTF	United States	North America	18	28		121	66342	880248	1980	30283.3	9842.07	11356.2		19.6	167	83.5	167	2					0.0469913	22.9	22.9	0.04
USTF1	0.0100647	0.00871283	USTF1CA	SRR8301534	0	0	0	0	0	0.0100647	0	0	0	0	0	0	0	USTF	USTF	41877	31.4454		USTF	United States	North America	18	28		121	66342	880248	1980	30283.3	9842.07	11356.2		19.6	167	83.5	167	2					0.0469913	22.9	22.9	0.04
USTF1	0.00524673	0.00609663	USTF1AB	SRR8301846	0	0	0	0	0	0.00524673	0	0	0	0	0	0	0	USTF	USTF	41877	31.4454		USTF	United States	North America	18	28		121	66342	880248	1980	30283.3	9842.07	11356.2		19.6	167	83.5	167	2					0.0499942	22.9	22.9	0.04
USTF1	0	0.00602555	USTF1AC	SRR8301845	0	0	0	0	0	0	0	0	0	0	0	0	0	USTF	USTF	41877	31.4454		USTF	United States	North America	18	28		121	66342	880248	1980	30283.3	9842.07	11356.2		19.6	167	83.5	167	2					0.0499942	22.9	22.9	0.04
USTF1	0.00411929	0.00456663	USTF1DB	SRR8301187	0	0	0	0	0	0.00411929	0	0	0	0	0	0	0	USTF	USTF	41877	31.4454		USTF	United States	North America	18	28		121	66342	880248	1980	30283.3	9842.07	11356.2		19.6	167	83.5	167	2					0.0469913	22.9	22.9	0.04
USTF1	0.00796956	0.00453638	USTF1AA	SRR8301602	0	0	0	0	0	0.00796956	0	0	0	0	0	0	0	USTF	USTF	41877	31.4454		USTF	United States	North America	18	28		121	66342	880248	1980	30283.3	9842.07	11356.2		19.6	167	83.5	167	2					0.0499942	22.9	22.9	0.04
USTF1	0.00394034	0.00440335	USTF1BA	SRR8301868	0	0	0	0	0	0.00394034	0	0	0	0	0	0	0	USTF	USTF	41877	31.4454		USTF	United States	North America	18	28		121	66342	880248	1980	30283.3	9842.07	11356.2		19.6	167	83.5	167	2					0.0499942	22.9	22.9	0.04
USTF1	0.00378946	0.00438596	USTF1CC	SRR8301649	0	0	0	0	0	0.00378946	0	0	0	0	0	0	0	USTF	USTF	41877	31.4454		USTF	United States	North America	18	28		121	66342	880248	1980	30283.3	9842.07	11356.2		19.6	167	83.5	167	2					0.0469913	22.9	22.9	0.04
USTF1	0.00359144	0.00418113	USTF1DA	SRR8301185	0	0	0	0	0	0.00359144	0	0	0	0	0	0	0	USTF	USTF	41877	31.4454		USTF	United States	North America	18	28		121	66342	880248	1980	30283.3	9842.07	11356.2		19.6	167	83.5	167	2					0.0469913	22.9	22.9	0.04
USTF1	0	0	USTF1BB	SRR8301248	0	0	0	0	0	0	0	0	0	0	0	0	0	USTF	USTF	41877	31.4454		USTF	United States	North America	18	28		121	66342	880248	1980	30283.3	9842.07	11356.2		19.6	167	83.5	167	2					0.0499942	22.9	22.9	0.04
USTF1	0.00330967	0	USTF1BC	SRR8301865	0	0	0	0	0	0.00330967	0	0	0	0	0	0	0	USTF	USTF	41877	31.4454		USTF	United States	North America	18	28		121	66342	880248	1980	30283.3	9842.07	11356.2		19.6	167	83.5	167	2					0.0499942	22.9	22.9	0.04
USTF1	0	0	USTF1CB	SRR8301650	0	0	0	0	0	0	0	0	0	0	0	0	0	USTF	USTF	41877	31.4454		USTF	United States	North America	18	28		121	66342	880248	1980	30283.3	9842.07	11356.2		19.6	167	83.5	167	2					0.0469913	22.9	22.9	0.04
USTP1	0.0240678	0.0255798	USTP1I	SRR8301457	0	0	0	0	0	0.0240678	0	0	0	0	0	0	0	USTP	Tampa	41855	27.9237	-82.437	Tampa	United States	North America	21	29		195	44999	2895946						1.96	142			13						26.6		10.2
USTP1	0.0140046	0.0120608	USTP1G	SRR8301789	0	0	0	0	0	0.0140046	0	0	0	0	0	0	0	USTP	Tampa	41855	27.9237	-82.437	Tampa	United States	North America	21	29		195	44999	2895946						1.96	142			13						26.6		10.2
USTP1	0.00752194	0.00797197	USTP1F	SRR8301788	0	0	0	0	0	0.00752194	0	0	0	0	0	0	0	USTP	Tampa	41855	27.9237	-82.437	Tampa	United States	North America	21	29		195	44999	2895946						1.96	142			13						26.6		10.2
USTP1	0.0109741	0.00416649	USTP1M	SRR8301601	0	0	0	0	0	0.0109741	0	0	0	0	0	0	0	USTP	Tampa	41855	27.9237	-82.437	Tampa	United States	North America	21	29		195	44999	2895946						1.96	142			13						26.6		10.2
USTP1	0.00547226	0.00408597	USTP1H	SRR8301460	0	0	0	0	0	0.00547226	0	0	0	0	0	0	0	USTP	Tampa	41855	27.9237	-82.437	Tampa	United States	North America	21	29		195	44999	2895946						1.96	142			13						26.6		10.2
USTP1	0.00699215	0.0040848	USTP1L	SRR8301478	0	0	0	0	0	0.00699215	0	0	0	0	0	0	0	USTP	Tampa	41855	27.9237	-82.437	Tampa	United States	North America	21	29		195	44999	2895946						1.96	142			13						26.6		10.2
USTP1	0.00689964	0.00397093	USTP1E	SRR8301261	0	0	0	0	0	0.00689964	0	0	0	0	0	0	0	USTP	Tampa	41855	27.9237	-82.437	Tampa	United States	North America	21	29		195	44999	2895946						1.96	142			13						26.6		10.2
USTP1	0.00215181	0.00255447	USTP1B	SRR8301264	0	0	0	0	0	0.00215181	0	0	0	0	0	0	0	USTP	Tampa	41855	27.9237	-82.437	Tampa	United States	North America	21	29		195	44999	2895946						0.53	142			13						26.6		10.2
USTP1	0	0	USTP1A	SRR8301127	0	0	0	0	0	0	0	0	0	0	0	0	0	USTP	Tampa	41855	27.9237	-82.437	Tampa	United States	North America	21	29		195	44999	2895946						0.53	142			13						26.6		10.2
USTP1	0	0	USTP1C	SRR8301269	0	0	0	0	0	0	0	0	0	0	0	0	0	USTP	Tampa	41855	27.9237	-82.437	Tampa	United States	North America	21	29		195	44999	2895946						0.53	142			13						26.6		10.2
USTP1	0	0	USTP1D	SRR8301188	0	0	0	0	0	0	0	0	0	0	0	0	0	USTP	Tampa	41855	27.9237	-82.437	Tampa	United States	North America	21	29		195	44999	2895946						0.53	142			13						26.6		10.2
USTP1	0	0	USTP1J	SRR8301407	0	0	0	0	0	0	0	0	0	0	0	0	0	USTP	Tampa	41855	27.9237	-82.437	Tampa	United States	North America	21	29		195	44999	2895946						1.96	142			13						26.6		10.2
USTP1	0	0	USTP1K	SRR8301567	0	0	0	0	0	0	0	0	0	0	0	0	0	USTP	Tampa	41855	27.9237	-82.437	Tampa	United States	North America	21	29		195	44999	2895946						1.96	142			13						26.6		10.2
USTU1	0.0155057	0.013217	USTU1DC	SRR8301600	0	0	0	0	0	0.0155057	0	0	0	0	0	0	0	USTU	USTU	41877	34.2275		USTU	United States	North America	16	27		77			2007	39746.8					111		454	3.6
USTU1	0.0151924	0.0128222	USTU1AA	SRR8301482	0	0	0	0	0	0.0151924	0	0	0	0	0	0	0	USTU	USTU	41877	34.2275		USTU	United States	North America	16	27		77			2007	39746.8					111		442	3.6
USTU1	0.00784637	0.00893136	USTU1BB	SRR8301275	0	0	0	0	0	0.00784637	0	0	0	0	0	0	0	USTU	USTU	41877	34.2275		USTU	United States	North America	16	27		77			2007	39746.8					111		442	3.6
USTU1	0.00782595	0.00892897	USTU1DA	SRR8301346	0	0	0	0	0	0.00782595	0	0	0	0	0	0	0	USTU	USTU	41877	34.2275		USTU	United States	North America	16	27		77			2007	39746.8					111		454	3.6
USTU1	0.0117139	0.00867152	USTU1CB	SRR8301272	0	0	0	0	0	0.0117139	0	0	0	0	0	0	0	USTU	USTU	41877	34.2275		USTU	United States	North America	16	27		77			2007	39746.8					111		454	3.6
USTU1	0.00382907	0.00442497	USTU1AC	SRR8301484	0	0	0	0	0	0.00382907	0	0	0	0	0	0	0	USTU	USTU	41877	34.2275		USTU	United States	North America	16	27		77			2007	39746.8					111		442	3.6
USTU1	0.00790905	0.00438154	USTU1BA	SRR8301483	0	0	0	0	0	0.00790905	0	0	0	0	0	0	0	USTU	USTU	41877	34.2275		USTU	United States	North America	16	27		77			2007	39746.8					111		442	3.6
USTU1	0.00370885	0.00417571	USTU1BC	SRR8301274	0	0	0	0	0	0.00370885	0	0	0	0	0	0	0	USTU	USTU	41877	34.2275		USTU	United States	North America	16	27		77			2007	39746.8					111		442	3.6
USTU1	0.00387604	0	USTU1AB	SRR8301480	0	0	0	0	0	0.00387604	0	0	0	0	0	0	0	USTU	USTU	41877	34.2275		USTU	United States	North America	16	27		77			2007	39746.8					111		442	3.6
USTU1	0	0	USTU1CA	SRR8301273	0	0	0	0	0	0	0	0	0	0	0	0	0	USTU	USTU	41877	34.2275		USTU	United States	North America	16	27		77			2007	39746.8					111		454	3.6
USTU1	0	0	USTU1CC	SRR8301348	0	0	0	0	0	0	0	0	0	0	0	0	0	USTU	USTU	41877	34.2275		USTU	United States	North America	16	27		77			2007	39746.8					111		454	3.6
USTU1	0	0	USTU1DB	SRR8301277	0	0	0	0	0	0	0	0	0	0	0	0	0	USTU	USTU	41877	34.2275		USTU	United States	North America	16	27		77			2007	39746.8					111		454	3.6
USVA1	0.00289394	0.00502336	USVA1C	SRR8301621	0	0	0	0.00289394	0	0	0	0	0	0	0	0	0	USVA	Virginia Beach	41897	36.9215	-76.3247	Virginia Beach	United States	North America	16	23		104	53661	1716481	1948	68137.4	38573.3	7449.67	4.5	1.3	250		110	6	424	266.667			0.681298	28	26.8	23.9
USVA1	0	0	USVA1A	SRR8301271	0	0	0	0	0	0	0	0	0	0	0	0	0	USVA	Virginia Beach	41897	36.9215	-76.3247	Virginia Beach	United States	North America	16	23		104	53661	1716481	1948	68137.4	38573.3	7449.67	4.5	1.3	250		110	6	424	266.667			0.681298	28	26.8	23.9
USVA1	0.00141774	0	USVA1B	SRR8301270	0	0	0	0.00141774	0	0	0	0	0	0	0	0	0	USVA	Virginia Beach	41897	36.9215	-76.3247	Virginia Beach	United States	North America	16	23		104	53661	1716481	1948	68137.4	38573.3	7449.67	4.5	1.3	250		110	6	424	266.667			0.681298	28	26.8	23.9
USVA2	0.00221803	0.00290909	USVA2A	SRR8301622	0	0	0	0	0	0.00221803	0	0	0	0	0	0	0	USVA	Virginia Beach	41897	36.8824	-76.3127	Virginia Beach	United States	North America	15	23		104	53661	1716481		151416	138319	25832	6.5	6.9	180	142.857	140	9	326	258.73	270	39	0.426469	19	17.6	2.86
USVA2	0	0	USVA2B	SRR8301623	0	0	0	0	0	0	0	0	0	0	0	0	0	USVA	Virginia Beach	41897	36.8824	-76.3127	Virginia Beach	United States	North America	15	23		104	53661	1716481		151416	138319	25832	6.5	6.9	180	142.857	140	9	326	258.73	270	39	0.426469	19	17.6	2.86
USVA2	0.00407539	0	USVA2C	SRR8301624	0	0	0	0.0020377	0	0.0020377	0	0	0	0	0	0	0	USVA	Virginia Beach	41897	36.8824	-76.3127	Virginia Beach	United States	North America	15	23		104	53661	1716481		151416	138319	25832	6.5	6.9	180	142.857	140	9	326	258.73	270	39	0.426469	19	17.6	2.86
USVA3	0	0	USVA3A	SRR8301617	0	0	0	0	0	0	0	0	0	0	0	0	0	USVA	Virginia Beach	41897	36.7722	-75.9711	Virginia Beach	United States	North America	15	23		101	53661	1716481	1983	204412	136464	39368.2	12.533	1.9	252	178.723	187	18	445	315.603			0.338574	36	41.5
USVA3	0	0	USVA3B	SRR8301618	0	0	0	0	0	0	0	0	0	0	0	0	0	USVA	Virginia Beach	41897	36.7722	-75.9711	Virginia Beach	United States	North America	15	23		101	53661	1716481	1983	204412	136464	39368.2	12.533	1.9	252	178.723	187	18	445	315.603			0.338574	36	41.5
USVA3	0	0	USVA3C	SRR8301619	0	0	0	0	0	0	0	0	0	0	0	0	0	USVA	Virginia Beach	41897	36.7722	-75.9711	Virginia Beach	United States	North America	15	23		101	53661	1716481	1983	204412	136464	39368.2	12.533	1.9	252	178.723	187	18	445	315.603			0.338574	36	41.5
USVA4	0.00296029	0.0102135	USVA4A	SRR8301620	0	0	0	0	0	0.00296029	0	0	0	0	0	0	0	USVA	Virginia Beach	41897	36.9082	-76.1648	Virginia Beach	United States	North America	15	23		101	53661	1716481	1965	90849.9	44516.4	9153.1	3	19.7	256	181.56		12	450	319.149	495	59	0.293648	30
USVA4	0	0	USVA4B	SRR8301615	0	0	0	0	0	0	0	0	0	0	0	0	0	USVA	Virginia Beach	41897	36.9082	-76.1648	Virginia Beach	United States	North America	15	23		101	53661	1716481	1965	90849.9	44516.4	9153.1	3	19.7	256	181.56		12	450	319.149	495	59	0.293648	30
USVA4	0.00392531	0	USVA4C	SRR8301616	0	0	0	0.00392531	0	0	0	0	0	0	0	0	0	USVA	Virginia Beach	41897	36.9082	-76.1648	Virginia Beach	United States	North America	15	23		101	53661	1716481	1965	90849.9	44516.4	9153.1	3	19.7	256	181.56		12	450	319.149	495	59	0.293648	30
USVA5	0	0	USVA5A	SRR8301880	0	0	0	0	0	0	0	0	0	0	0	0	0	USVA	Virginia Beach	41897	36.8923	-76.4221	Virginia Beach	United States	North America	13	21		107	53661	1716481	1983	113562	62951.4	27557.7	12	16.7	193	122.152	159	6	389	246.203	337		0.167	30
USVA5	0.00105542	0	USVA5B	SRR8301879	0	0	0	0	0	0.00105542	0	0	0	0	0	0	0	USVA	Virginia Beach	41897	36.8923	-76.4221	Virginia Beach	United States	North America	13	21		107	53661	1716481	1983	113562	62951.4	27557.7	12	16.7	193	122.152	159	6	389	246.203	337		0.167	30
USVA5	0.000978225	0	USVA5C	SRR8301882	0	0	0	0	0	0.000978225	0	0	0	0	0	0	0	USVA	Virginia Beach	41897	36.8923	-76.4221	Virginia Beach	United States	North America	13	21		107	53661	1716481	1983	113562	62951.4	27557.7	12	16.7	193	122.152	159	6	389	246.203	337		0.167	30
USVA6	0.00993912	0.0115604	USVA6B	SRR8301876	0	0	0	0	0	0.00993912	0	0	0	0	0	0	0	USVA	Virginia Beach	41897	36.9641	-76.4138	Virginia Beach	United States	North America	15	22		104	53661	1716481	1946	94635.3	59317.4	8312.74		9.1	141	72.6804	162	6	383	197.423	252		0.250283	21	19.8	0.7
USVA6	0.0043956	0.0051913	USVA6A	SRR8301881	0	0	0	0	0	0.0043956	0	0	0	0	0	0	0	USVA	Virginia Beach	41897	36.9641	-76.4138	Virginia Beach	United States	North America	15	22		104	53661	1716481	1946	94635.3	59317.4	8312.74		9.1	141	72.6804	162	6	383	197.423	252		0.250283	21	19.8	0.7
USVA6	0.00954077	0.00450248	USVA6C	SRR8301875	0	0	0	0.00159013	0	0.00795064	0	0	0	0	0	0	0	USVA	Virginia Beach	41897	36.9641	-76.4138	Virginia Beach	United States	North America	15	22		104	53661	1716481	1946	94635.3	59317.4	8312.74		9.1	141	72.6804	162	6	383	197.423	252		0.250283	21	19.8	0.7
USVA7	0	0	USVA7A	SRR8301878	0	0	0	0	0	0	0	0	0	0	0	0	0	USVA	Virginia Beach	41897	37.0852	-76.5332	Virginia Beach	United States	North America	16	24		104	53661	1716481	1968	75708.2	45652.1	7389.1		9.1	202	104.124	153	16	383	197.423			0.491345	31	27.6	2.6
USVA7	0	0	USVA7B	SRR8301877	0	0	0	0	0	0	0	0	0	0	0	0	0	USVA	Virginia Beach	41897	37.0852	-76.5332	Virginia Beach	United States	North America	16	24		104	53661	1716481	1968	75708.2	45652.1	7389.1		9.1	202	104.124	153	16	383	197.423			0.491345	31	27.6	2.6
USVA7	0	0	USVA7C	SRR8301884	0	0	0	0	0	0	0	0	0	0	0	0	0	USVA	Virginia Beach	41897	37.0852	-76.5332	Virginia Beach	United States	North America	16	24		104	53661	1716481	1968	75708.2	45652.1	7389.1		9.1	202	104.124	153	16	383	197.423			0.491345	31	27.6	2.6
USVA8	0.0145103	0.0161349	USVA8B	SRR8300986	0	0	0	0	0	0.0145103	0	0	0	0	0	0	0	USVA	Virginia Beach	41897	37.2011	-76.4469	Virginia Beach	United States	North America	16	24		104	53661	1716481	1983	56781.2	47317.6	10205.4	7	7.8	164	90.6077	69	2	445	245.856	178	20	0.237621	28	19.7	1.95
USVA8	0.00314723	0	USVA8A	SRR8301883	0	0	0	0	0	0.00314723	0	0	0	0	0	0	0	USVA	Virginia Beach	41897	37.2011	-76.4469	Virginia Beach	United States	North America	16	24		104	53661	1716481	1983	56781.2	47317.6	10205.4	7	7.8	164	90.6077	69	2	445	245.856	178	20	0.237621	28	19.7	1.95
USVA8	0	0	USVA8C	SRR8300987	0	0	0	0	0	0	0	0	0	0	0	0	0	USVA	Virginia Beach	41897	37.2011	-76.4469	Virginia Beach	United States	North America	16	24		104	53661	1716481	1983	56781.2	47317.6	10205.4	7	7.8	164	90.6077	69	2	445	245.856	178	20	0.237621	28	19.7	1.95
USVA9	0.00628545	0.00809061	USVA9B	SRR8300985	0	0	0	0	0	0.00628545	0	0	0	0	0	0	0	USVA	Virginia Beach	41897	37.2125	-76.6265	Virginia Beach	United States	North America	16	24		101	53661	1716481	1973	85171.8	27557.8	14865.3	60	7.9	441	243.646	249	3				20	0.257089	28	19.7
USVA9	0.00322737	0.00408931	USVA9C	SRR8300982	0	0	0	0	0	0.00322737	0	0	0	0	0	0	0	USVA	Virginia Beach	41897	37.2125	-76.6265	Virginia Beach	United States	North America	16	24		101	53661	1716481	1973	85171.8	27557.8	14865.3	60	7.9	441	243.646	249	3				20	0.257089	28	19.7
USVA9	0.00316521	0.00408247	USVA9A	SRR8300984	0	0	0	0	0	0.00316521	0	0	0	0	0	0	0	USVA	Virginia Beach	41897	37.2125	-76.6265	Virginia Beach	United States	North America	16	24		101	53661	1716481	1973	85171.8	27557.8	14865.3	60	7.9	441	243.646	249	3				20	0.257089	28	19.7
USVD1	0.00690691	0.0081616	USVD1BB	SRR8300990	0	0	0	0	0	0.00690691	0	0	0	0	0	0	0	USVD	USVD	41876	32.223		USVD	United States	North America	19	28		130		10670	1957	11356.2	757.082	3066.17	30	30	185	115.625	185	3.49					0.0515566	6.99	3	0.22
USVD1	0.00669378	0.0079984	USVD1AA	SRR8300983	0	0	0	0	0	0.00669378	0	0	0	0	0	0	0	USVD	USVD	41876	32.223		USVD	United States	North America	19	28		130		10670	1957	11356.2	757.082	3066.17	30	30	185	115.625	185	3.49					0.0515566	6.99	3	0.22
USVD1	0.0082462	0.00765257	USVD1CB	SRR8301421	0	0	0	0	0	0.0082462	0	0	0	0	0	0	0	USVD	USVD	41876	32.223		USVD	United States	North America	19	28		130		10670	1957	11356.2	757.082	3066.17	30	30	185	115.625	185	3.49					0.0515566	6.99	3	0.22
USVD1	0.00619185	0.00733622	USVD1CA	SRR8301422	0	0	0	0	0	0.00619185	0	0	0	0	0	0	0	USVD	USVD	41876	32.223		USVD	United States	North America	19	28		130		10670	1957	11356.2	757.082	3066.17	30	30	185	115.625	185	3.49					0.0515566	6.99	3	0.22
USVD1	0.00353101	0.00413411	USVD1DA	SRR8301419	0	0	0	0	0	0.00353101	0	0	0	0	0	0	0	USVD	USVD	41876	32.223		USVD	United States	North America	19	28		130		10670	1957	11356.2	757.082	3066.17	30	30	185	115.625	185	3.49					0.0515566	6.99	3	0.22
USVD1	0.00517589	0.00406785	USVD1DB	SRR8301418	0	0	0	0	0	0.00517589	0	0	0	0	0	0	0	USVD	USVD	41876	32.223		USVD	United States	North America	19	28		130		10670	1957	11356.2	757.082	3066.17	30	30	185	115.625	185	3.49					0.0515566	6.99	3	0.22
USVD1	0.00344187	0.00403307	USVD1AB	SRR8300980	0	0	0	0	0	0.00344187	0	0	0	0	0	0	0	USVD	USVD	41876	32.223		USVD	United States	North America	19	28		130		10670	1957	11356.2	757.082	3066.17	30	30	185	115.625	185	3.49					0.0515566	6.99	3	0.22
USVD1	0	0.00383995	USVD1AC	SRR8300981	0	0	0	0	0	0	0	0	0	0	0	0	0	USVD	USVD	41876	32.223		USVD	United States	North America	19	28		130		10670	1957	11356.2	757.082	3066.17	30	30	185	115.625	185	3.49					0.0515566	6.99	3	0.22
USVD1	0	0	USVD1BA	SRR8300989	0	0	0	0	0	0	0	0	0	0	0	0	0	USVD	USVD	41876	32.223		USVD	United States	North America	19	28		130		10670	1957	11356.2	757.082	3066.17	30	30	185	115.625	185	3.49					0.0515566	6.99	3	0.22
USVD1	0	0	USVD1BC	SRR8301423	0	0	0	0	0	0	0	0	0	0	0	0	0	USVD	USVD	41876	32.223		USVD	United States	North America	19	28		130		10670	1957	11356.2	757.082	3066.17	30	30	185	115.625	185	3.49					0.0515566	6.99	3	0.22
USVD1	0	0	USVD1CC	SRR8301725	0	0	0	0	0	0	0	0	0	0	0	0	0	USVD	USVD	41876	32.223		USVD	United States	North America	19	28		130		10670	1957	11356.2	757.082	3066.17	30	30	185	115.625	185	3.49					0.0515566	6.99	3	0.22
USVD1	0	0	USVD1DC	SRR8301417	0	0	0	0	0	0	0	0	0	0	0	0	0	USVD	USVD	41876	32.223		USVD	United States	North America	19	28		130		10670	1957	11356.2	757.082	3066.17	30	30	185	115.625	185	3.49					0.0515566	6.99	3	0.22
USWR1	0	0	USWR1AA	SRR8301416	0	0	0	0	0	0	0	0	0	0	0	0	0	USWR	USWR	41877	32.5795		USWR	United States	North America	18	27		97	32606	205177	1986	34068.7	24037.4	13248.9		6	185	123.333	180	20					0.158771	22.6	23.4	1.14
USWR1	0	0	USWR1AB	SRR8301415	0	0	0	0	0	0	0	0	0	0	0	0	0	USWR	USWR	41877	32.5795		USWR	United States	North America	18	27		97	32606	205177	1986	34068.7	24037.4	13248.9		6	185	123.333	180	20					0.158771	22.6	23.4	1.14
USWR1	0	0	USWR1AC	SRR8301633	0	0	0	0	0	0	0	0	0	0	0	0	0	USWR	USWR	41877	32.5795		USWR	United States	North America	18	27		97	32606	205177	1986	34068.7	24037.4	13248.9		6	185	123.333	180	20					0.158771	22.6	23.4	1.14
USWR1	0	0	USWR1BA	SRR8301715	0	0	0	0	0	0	0	0	0	0	0	0	0	USWR	USWR	41877	32.5795		USWR	United States	North America	18	27		97	32606	205177	1986	34068.7	24037.4	13248.9		6	185	123.333	180	20					0.14786	22.6	23.4	1.14
USWR1	0	0	USWR1BB	SRR8301716	0	0	0	0	0	0	0	0	0	0	0	0	0	USWR	USWR	41877	32.5795		USWR	United States	North America	18	27		97	32606	205177	1986	34068.7	24037.4	13248.9		6	185	123.333	180	20					0.14786	22.6	23.4	1.14
USWR1	0	0	USWR1BC	SRR8301717	0	0	0	0	0	0	0	0	0	0	0	0	0	USWR	USWR	41877	32.5795		USWR	United States	North America	18	27		97	32606	205177	1986	34068.7	24037.4	13248.9		6	185	123.333	180	20					0.14786	22.6	23.4	1.14
USWR2	0.00690548	0.00830841	USWR2AA	SRR8301718	0	0	0	0	0	0.00690548	0	0	0	0	0	0	0	USWR	USWR		32.4382		USWR	United States	North America	18	27		100	32606	205177	1966	11356.2	12514.6	10977.7	27		108	65.4545		6.4					0.258655	13.8		0.19
USWR2	0	0.00412269	USWR2BC	SRR8301723	0	0	0	0	0	0	0	0	0	0	0	0	0	USWR	USWR		32.4382		USWR	United States	North America	18	27		100	32606	205177	1966	11356.2	12514.6	10977.7	27		108	65.4545		6.4					0.258655	13.8		0.19
USWR2	0.00346705	0.00411879	USWR2AC	SRR8301720	0	0	0	0	0	0.00346705	0	0	0	0	0	0	0	USWR	USWR		32.4382		USWR	United States	North America	18	27		100	32606	205177	1966	11356.2	12514.6	10977.7	27		108	65.4545		6.4					0.258655	13.8		0.19
USWR2	0	0.00409903	USWR2AB	SRR8300977	0	0	0	0	0	0	0	0	0	0	0	0	0	USWR	USWR		32.4382		USWR	United States	North America	18	27		100	32606	205177	1966	11356.2	12514.6	10977.7	27		108	65.4545		6.4					0.258655	13.8		0.19
USWR2	0.00333578	0.00407914	USWR2BA	SRR8301721	0	0	0	0	0	0.00333578	0	0	0	0	0	0	0	USWR	USWR		32.4382		USWR	United States	North America	18	27		100	32606	205177	1966	11356.2	12514.6	10977.7	27		108	65.4545		6.4					0.258655	13.8		0.19
USWR2	0	0	USWR2BB	SRR8301722	0	0	0	0	0	0	0	0	0	0	0	0	0	USWR	USWR		32.4382		USWR	United States	North America	18	27		100	32606	205177	1966	11356.2	12514.6	10977.7	27		108	65.4545		6.4					0.258655	13.8		0.19
USWS1	0.0199084	0.0295105	USWS1CB	SRR8301434	0	0	0	0	0	0.0199084	0	0	0	0	0	0	0	USWS	USWS	41871	31.2122		USWS	United States	North America	22	30		168		14166	2003	45424.9		5299.58	23.7	15	149	114.615		1.4	405	311.538		19		13		0.2
USWS1	0.0242733	0.0270003	USWS1CC	SRR8301433	0	0	0	0	0	0.0202278	0	0.00404555	0	0	0	0	0	USWS	USWS	41871	31.2122		USWS	United States	North America	22	30		168		14166	2003	45424.9		5299.58	23.7	15	149	114.615		1.4	405	311.538		19		13		0.2
USWS1	0.0163195	0.0181884	USWS1DC	SRR8301139	0	0	0	0	0	0.0163195	0	0	0	0	0	0	0	USWS	USWS	41871	31.2122		USWS	United States	North America	22	30		168		14166	2003	45424.9		5299.58	23.7	15	149	114.615		1.4	405	311.538		19		13		0.2
USWS1	0.026738	0.0181612	USWS1DB	SRR8301603	0	0	0	0	0	0.026738	0	0	0	0	0	0	0	USWS	USWS	41871	31.2122		USWS	United States	North America	22	30		168		14166	2003	45424.9		5299.58	23.7	15	149	114.615		1.4	405	311.538		19		13		0.2
USWS1	0.0100963	0.0179897	USWS1DA	SRR8301604	0	0	0	0	0	0.0100963	0	0	0	0	0	0	0	USWS	USWS	41871	31.2122		USWS	United States	North America	22	30		168		14166	2003	45424.9		5299.58	23.7	15	149	114.615		1.4	405	311.538		19		13		0.2
USWS1	0.017854	0.0163179	USWS1BB	SRR8301424	0	0	0	0	0	0.017854	0	0	0	0	0	0	0	USWS	USWS	41871	31.2122		USWS	United States	North America	22	30		168		14166	2003	45424.9		5299.58	23.7	15	149	114.615		1.4	405	311.538		19		13		0.2
USWS1	0.0117021	0.0132849	USWS1AC	SRR8301413	0	0	0	0	0	0.0117021	0	0	0	0	0	0	0	USWS	USWS	41871	31.2122		USWS	United States	North America	22	30		168		14166	2003	45424.9		5299.58	23.7	15	149	114.615		1.4	405	311.538		19		13		0.2
USWS1	0.00953546	0.0109123	USWS1BC	SRR8301432	0	0	0	0	0	0.00953546	0	0	0	0	0	0	0	USWS	USWS	41871	31.2122		USWS	United States	North America	22	30		168		14166	2003	45424.9		5299.58	23.7	15	149	114.615		1.4	405	311.538		19		13		0.2
USWS1	0.0127297	0.00925326	USWS1AA	SRR8301724	0	0	0	0	0	0.00848644	0	0.00424322	0	0	0	0	0	USWS	USWS	41871	31.2122		USWS	United States	North America	22	30		168		14166	2003	45424.9		5299.58	23.7	15	149	114.615		1.4	405	311.538		19		13		0.2
USWS1	0.00811096	0.00901185	USWS1AB	SRR8301874	0	0	0	0	0	0.00811096	0	0	0	0	0	0	0	USWS	USWS	41871	31.2122		USWS	United States	North America	22	30		168		14166	2003	45424.9		5299.58	23.7	15	149	114.615		1.4	405	311.538		19		13		0.2
USWS1	0.00390572	0.00447487	USWS1BA	SRR8301427	0	0	0	0	0	0.00390572	0	0	0	0	0	0	0	USWS	USWS	41871	31.2122		USWS	United States	North America	22	30		168		14166	2003	45424.9		5299.58	23.7	15	149	114.615		1.4	405	311.538		19		13		0.2
USWS1	0	0.00333244	USWS1CA	SRR8301103	0	0	0	0	0	0	0	0	0	0	0	0	0	USWS	USWS	41871	31.2122		USWS	United States	North America	22	30		168		14166	2003	45424.9		5299.58	23.7	15	149	114.615		1.4	405	311.538		19		13		0.2
UYUC1	0.0635408	0.0635251	UYUC12	SRR8298162	0	0	0	0	0	0.0635408	0	0	0	0	0	0	0	UYUC	Uruguay	42076	-34.5059	-56.298	Canelones	Uruguay	South America	17	21	27	106	19827	3432000	2005		4200
UYUC1	0.0559841	0.0620824	UYUC03	SRR8298171	0	0	0	0	0	0.0559841	0	0	0	0	0	0	0	UYUC	Uruguay	42076	-34.5059	-56.298	Canelones	Uruguay	South America	17	21	27	106	19827	3432000	2005		4200
UYUC1	0.0599104	0.0576986	UYUC10	SRR8298028	0	0	0	0	0	0.0599104	0	0	0	0	0	0	0	UYUC	Uruguay	42076	-34.5059	-56.298	Canelones	Uruguay	South America	17	21	27	106	19827	3432000	2005		4200
UYUC1	0.0580903	0.0554247	UYUC02	SRR8298172	0	0	0	0.00121021	0	0.0568801	0	0	0	0	0	0	0	UYUC	Uruguay	42076	-34.5059	-56.298	Canelones	Uruguay	South America	17	21	27	106	19827	3432000	2005		4200
UYUC1	0.0534296	0.0552715	UYUC06	SRR8298176	0	0	0	0.00288809	0	0.0505415	0	0	0	0	0	0	0	UYUC	Uruguay	42076	-34.5059	-56.298	Canelones	Uruguay	South America	17	21	27	106	19827	3432000	2005		4200
UYUC1	0.0550514	0.0537192	UYUC09	SRR8298167	0	0	0	0	0	0.0550514	0	0	0	0	0	0	0	UYUC	Uruguay	42076	-34.5059	-56.298	Canelones	Uruguay	South America	17	21	27	106	19827	3432000	2005		4200
UYUC1	0.0446995	0.0498389	UYUC05	SRR8298173	0	0	0	0	0	0.0446995	0	0	0	0	0	0	0	UYUC	Uruguay	42076	-34.5059	-56.298	Canelones	Uruguay	South America	17	21	27	106	19827	3432000	2005		4200
UYUC1	0.0468693	0.0446274	UYUC01	SRR8298169	0	0	0	0	0	0.0468693	0	0	0	0	0	0	0	UYUC	Uruguay	42076	-34.5059	-56.298	Canelones	Uruguay	South America	17	21	27	106	19827	3432000	2005		4200
UYUC1	0.0382258	0.0408304	UYUC04	SRR8298174	0	0	0	0	0	0.0382258	0	0	0	0	0	0	0	UYUC	Uruguay	42076	-34.5059	-56.298	Canelones	Uruguay	South America	17	21	27	106	19827	3432000	2005		4200
UYUC1	0.0481464	0.0400451	UYUC08	SRR8298168	0	0	0	0	0	0.0481464	0	0	0	0	0	0	0	UYUC	Uruguay	42076	-34.5059	-56.298	Canelones	Uruguay	South America	17	21	27	106	19827	3432000	2005		4200
UYUC1	0.0469292	0.0379598	UYUC07	SRR8298175	0	0	0	0	0	0.0469292	0	0	0	0	0	0	0	UYUC	Uruguay	42076	-34.5059	-56.298	Canelones	Uruguay	South America	17	21	27	106	19827	3432000	2005		4200
UYUC1	0.0260217	0.0283144	UYUC11	SRR8298129	0	0	0	0	0	0.0260217	0	0	0	0	0	0	0	UYUC	Uruguay	42076	-34.5059	-56.298	Canelones	Uruguay	South America	17	21	27	106	19827	3432000	2005		4200
UYUM1	0.00305951	0.00374841	UYUM09	SRR8298198	0	0	0	0	0.00305951	0	0	0	0	0	0	0	0	UYUC	Uruguay	42076	-34.3512	-55.255	Uruguay	Uruguay	South America	17	21	28	110	19827	3432000	2004		4393	5400		15				6.4				139				3.15
UYUM1	0	0	UYUM01	SRR8298161	0	0	0	0	0	0	0	0	0	0	0	0	0	UYUC	Uruguay	42076	-34.3512	-55.255	Uruguay	Uruguay	South America	17	21	28	110	19827	3432000	2004		4393	5400		15				6.4				139				3.15
UYUM1	0	0	UYUM02	SRR8298164	0	0	0	0	0	0	0	0	0	0	0	0	0	UYUC	Uruguay	42076	-34.3512	-55.255	Uruguay	Uruguay	South America	17	21	28	110	19827	3432000	2004		4393	5400		15				6.4				139				3.15
UYUM1	0	0	UYUM03	SRR8298163	0	0	0	0	0	0	0	0	0	0	0	0	0	UYUC	Uruguay	42076	-34.3512	-55.255	Uruguay	Uruguay	South America	17	21	28	110	19827	3432000	2004		4393	5400		15				6.4				139				3.15
UYUM1	0	0	UYUM04	SRR8298166	0	0	0	0	0	0	0	0	0	0	0	0	0	UYUC	Uruguay	42076	-34.3512	-55.255	Uruguay	Uruguay	South America	17	21	28	110	19827	3432000	2004		4393	5400		15				6.4				139				3.15
UYUM1	0	0	UYUM05	SRR8298165	0	0	0	0	0	0	0	0	0	0	0	0	0	UYUC	Uruguay	42076	-34.3512	-55.255	Uruguay	Uruguay	South America	17	21	28	110	19827	3432000	2004		4393	5400		15				6.4				139				3.15
UYUM1	0.00132631	0	UYUM06	SRR8298106	0	0	0	0.00132631	0	0	0	0	0	0	0	0	0	UYUC	Uruguay	42076	-34.3512	-55.255	Uruguay	Uruguay	South America	17	21	28	110	19827	3432000	2004		4393	5400		15				6.4				139				3.15
UYUM1	0.00276411	0	UYUM07	SRR8298103	0	0	0	0	0	0.00276411	0	0	0	0	0	0	0	UYUC	Uruguay	42076	-34.3512	-55.255	Uruguay	Uruguay	South America	17	21	28	110	19827	3432000	2004		4393	5400		15				6.4				139				3.15
UYUM1	0.00148012	0	UYUM08	SRR8298197	0	0	0	0.00148012	0	0	0	0	0	0	0	0	0	UYUC	Uruguay	42076	-34.3512	-55.255	Uruguay	Uruguay	South America	17	21	28	110	19827	3432000	2004		4393	5400		15				6.4				139				3.15
UYUM1	0	0	UYUM10	SRR8298120	0	0	0	0	0	0	0	0	0	0	0	0	0	UYUC	Uruguay	42076	-34.3512	-55.255	Uruguay	Uruguay	South America	17	21	28	110	19827	3432000	2004		4393	5400		15				6.4				139				3.15
UYUM1	0	0	UYUM11	SRR8298121	0	0	0	0	0	0	0	0	0	0	0	0	0	UYUC	Uruguay	42076	-34.3512	-55.255	Uruguay	Uruguay	South America	17	21	28	110	19827	3432000	2004		4393	5400		15				6.4				139				3.15
UYUM1	0.00112524	0	UYUM12	SRR8298124	0	0	0	0	0.00112524	0	0	0	0	0	0	0	0	UYUC	Uruguay	42076	-34.3512	-55.255	Uruguay	Uruguay	South America	17	21	28	110	19827	3432000	2004		4393	5400		15				6.4				139				3.15
[truncated: 12 more columns]

## Sheet: Table S2
Table S2 Taxonomic composition of microbial communities (genus level) in PCB-dechlorinating sewage sludge microcosms.
Taxa	SG1	SG2	SG3	SG4-1	SG4-2	SG5	SG6	SG7-1	SG7-2	SG8	SG9	SG10	SG11	SG12	HK1	HK2	HK3	HK4	HK5	HK6	HK7	HK8	HK9	SZ1	FS1	FS2	FS3	FS4	FS5	FS6	FS7	FS8	FS9	FS10	FS11-1	FS11-2	FS12	FS13	FS14	FS15	FS16	FS17	FS18	GZ1	GZ2	GZ3	GZ4	GZ5	GZ6
Archaea;Aenigmarchaeota;Aenigmarchaeia;Aenigmarchaeales;Aenigmarchaeales;Aenigmarchaeales	0	0	0	0	0	0	0	0	0	0	0	0	0	0	0	0	0	0	0	0	0	0	0	0	0	0	0	0	0	0	0	0	0	0	0	0	0	0	0	0	0	0	0	0	0	0	0	0	0
Archaea;Aenigmarchaeota;Deep_Sea_Euryarchaeotic_Group(DSEG);Deep_Sea_Euryarchaeotic_Group(DSEG);Deep_Sea_Euryarchaeotic_Group(DSEG);Deep_Sea_Euryarchaeotic_Group(DSEG)	0	0	0	0	0	0	0	0	0	0	0	0	0	0	0	0	0	0	0	0	0	0	0	0	0	0	0	0	0	0	0	0	0	0	0	0	0	0	0	0	0	0	0	0	0	0	0	0	0
Archaea;Altiarchaeota;Altiarchaeia;Altiarchaeales;Altiarchaeaceae;Candidatus_Altiarchaeum	0	0	0	0	0	0	0	0	0	0	0	0	0	0	0	0	0	0	0	0	0	0	0	2.45067e-06	0	0	0	0	0	0	0	0	0	0	0	0	0	0	0	0	0	0	0	0	0	0	0	0	0
Archaea;Asgardarchaeota;__;__;__;__	0	0	0	0	0	0	0	0	0	0	0	0	0	0	0	0	0	0	0	0	0	0	0	0	4.53656e-06	0	0	0	0	0	0	0	0	0	0	0	0	0	0	0	4.58583e-06	0	0	0	0	0	0	0	0
Archaea;Asgardarchaeota;Heimdallarchaeia;Heimdallarchaeia;Heimdallarchaeia;Heimdallarchaeia	0	0	0	0	0	0	0	0	0	0	0	0	0	0	0	0	0	0	0	0	0	0	0	0	0	0	0	0	0	0	0	0	0	0	0	0	0	0	0	0	0	0	0	0	0	0	0	0	0
Archaea;Asgardarchaeota;Lokiarchaeia;Lokiarchaeia;Lokiarchaeia;Lokiarchaeia	0.00128202	0	0.00313488	0.001756	0.00186365	0	0.00103762	0.00144766	0.00265749	0.00339722	1.37127e-05	0.00075572	0.00184467	9.47984e-06	0.0004587	1.17368e-05	0.000181079	0.000459822	0.000711473	0.000794919	7.46249e-05	0	0	0.00355592	0.000798434	0.00108046	0.00105331	0.0015642	0.00193087	0.00316467	0.00222547	0.00874744	0.00230819	0.00354638	0.00693514	0.00214936	0.00427122	0.00271317	0.00115256	0.00113171	0.00133677	0.00109363	0.000920201	0.00287944	0.00190835	0.000326896	6.49923e-05	0.000602361	0.00198537
Archaea;Asgardarchaeota;Odinarchaeia;Odinarchaeia;Odinarchaeia;Odinarchaeia	1.23271e-05	0	0	0	0	0	9.77043e-06	0	0	0	0	0	0	0	4.19242e-05	0	0	0	0	5.80233e-06	0	0	0	4.90134e-06	0.000351583	0.000440441	0.000164305	0.000850653	2.25234e-05	5.07133e-05	0	4.34224e-06	2.66842e-05	3.57018e-05	6.46885e-05	0	2.09545e-05	0.000121983	0	1.50227e-05	5.04441e-05	4.70943e-05	6.78837e-05	0	0	0	0	0.000115395	1.23187e-05
Archaea;Crenarchaeota;Bathyarchaeia;Bathyarchaeia;Bathyarchaeia;Bathyarchaeia	0.000326668	6.30063e-05	0.000211706	0.000309659	0.000260784	0.000168269	0.000259894	0.000331392	0.000352738	0.000265408	3.13433e-05	0.000298535	0.000512663	0.000111388	0.00012084	2.34736e-05	0.000270472	0.000304854	0.000283644	0.000119915	0.000360146	2.11288e-05	2.99382e-05	0.000259771	0.000564801	0.000636574	0.000630813	0.000928551	0.000741226	0.00116722	0.000302225	0.000373432	0.000357569	0.00039272	0.000336919	0.000394984	0.000310825	0.000808942	0.000682754	0.000390591	0.00038521	0.000478792	0.00039976	0.000172551	0.000148702	0.000371935	0.000109675	0.000302334	0.000478378
Archaea;Crenarchaeota;Methanomethylicia;Methanomethyliales;Methanomethyliaceae;Candidatus_Methanomethylicus	0.000453021	0	4.07127e-06	6.04214e-05	2.96827e-05	0.000131388	9.77043e-05	0.000540693	0.000331813	0.000132704	0.000129291	0.000564658	0.00043256	0	0	0	0	1.52427e-05	4.72739e-05	0	0	0	9.23094e-05	3.92107e-05	0.00097536	0.00050926	0.000806854	0.00110304	0.000462754	0.00129237	0.000350306	0.00034955	5.87053e-05	0.000166608	0.000247972	0.000230575	0.000146681	0.000816646	0.000197582	0.000363049	0.000144454	8.37232e-05	2.01137e-05	3.23533e-05	4.50613e-05	0.000127853	0.000239659	6.00053e-05	4.10624e-05
Archaea;Crenarchaeota;Nitrososphaeria;__;__;__	0	0	0	0	0	0	0	0	0	0	0	0	0	0	0	0	0	0	0	0	0	0	0	0	0	0	0	0	0	0	0	0	0	0	0	0	0	0	0	0	0	0	0	0	0	0	0	0	0
Archaea;Crenarchaeota;Nitrososphaeria;Caldiarchaeales;Caldiarchaeaceae;Candidatus_Caldiarchaeum	0	0	0	0	0	0	0	0	0	0	0	0	0	0	0	0	0	0	0	0	0	0	0	0	0	0	0	0	0	0	0	0	0	0	0	0	0	0	0	0	0	0	0	0	0	0	0	0	0
Archaea;Crenarchaeota;Nitrososphaeria;Group_1.1c;Group_1.1c;Group_1.1c	0	0	0	0	0	0	0	0	0	0	0	0	0	0	0	0	0	0	0	0	0	0	0	0	0	0	0	0	0	0	0	0	0	0	0	0	0	0	0	0	0	0	0	0	0	0	0	0	0
Archaea;Crenarchaeota;Nitrososphaeria;Marine_Benthic_Group_A;Marine_Benthic_Group_A;Marine_Benthic_Group_A	0	0	0	0	0	0	0	0	0	0	0	0	0	0	0	0	0	0	0	0	0	0	0	0	0	0	0	0	0	0	0	0	0	0	0	0	0	2.56807e-06	0	0	4.58583e-06	0	0	0	0	2.90574e-06	0	0	0
Archaea;Crenarchaeota;Nitrososphaeria;Nitrosocaldales;Nitrosocaldaceae;Candidatus_Nitrosocaldus	0	0	0	0	0	0	0	0	0	0	0	0	0	0	0	0	0	0	0	0	0	0	0	0	0	0	0	0	0	0	0	0	0	0	0	0	0	0	0	0	0	0	0	0	0	0	0	0	0
Archaea;Crenarchaeota;Nitrososphaeria;Nitrosopumilales;Nitrosopumilaceae;__	0	0	0	0	0	0	0	0	0	0	0	0	0	0	0	0	0	0	0	0	0	0	0	0	0	0	0	0	0	0	0	0	0	0	0	0	0	0	0	0	0	0	0	0	0	0	0	0	0
Archaea;Crenarchaeota;Nitrososphaeria;Nitrosopumilales;Nitrosopumilaceae;Candidatus_Nitrosopumilus	0	0	0	0	0	0	0	0	0	0	0	0	0	0	0	0	0	0	0	0	0	0	0	0	0	0	0	0	0	0	0	0	0	0	0	0	0	0	0	0	0	0	0	0	0	0	0	0	0
Archaea;Crenarchaeota;Nitrososphaeria;Nitrosopumilales;Nitrosopumilaceae;Candidatus_Nitrosotenuis	0	0	0	0	0	0	0	0	0	0	0	0	0	0	0	0	0	0	0	0	0	0	0	0	0	0	0	0	0	0	0	0	0	0	0	0	0	0	0	0	0	0	0	0	0	0	0	0	0
Archaea;Crenarchaeota;Nitrososphaeria;Nitrosopumilales;Nitrosopumilaceae;Cenarchaeum	0	0	0	0	0	0	0	0	0	0	0	0	0	0	0	0	0	0	0	0	0	0	0	0	0	0	0	0	0	0	0	0	0	0	0	0	0	0	0	0	0	0	0	0	0	0	0	0	0
Archaea;Crenarchaeota;Nitrososphaeria;Nitrosopumilales;Nitrosopumilaceae;Nitrosarchaeum	0	0	0	0	0	0	0	0	0	0	0	0	0	0	0	0	0	0	0	0	0	0	0	0	0	0	0	0	0	0	0	0	0	0	0	0	0	0	0	0	0	0	0	0	0	0	0	0	0
Archaea;Crenarchaeota;Nitrososphaeria;Nitrosopumilales;Nitrosopumilaceae;Nitrosopumilaceae	0	0	0	0	0	0	0	0	0	0	0	0	0	0	0	0	0	0	0	0	0	0	0	0	0	0	0	0	0	0	0	0	0	0	0	0	0	0	0	0	0	0	0	0	0	0	0	0	0
Archaea;Crenarchaeota;Nitrososphaeria;Nitrososphaerales;Nitrososphaeraceae;__	0	0	0	1.88817e-06	0	0	0	4.36043e-05	2.9893e-05	3.3176e-06	0	0	0	0	0	0	0	1.52427e-05	1.41822e-05	0	0	0	0	0	0	0	1.17361e-05	0	0	1.63591e-06	0	0	5.33685e-06	0	0	0	0	0	4.3907e-06	0	0	0	5.02842e-06	5.39222e-06	0	0	0	0	0
Archaea;Crenarchaeota;Nitrososphaeria;Nitrososphaerales;Nitrososphaeraceae;Candidatus_Nitrocosmicus	0	0	0	0	0	0	0	4.36043e-06	1.19572e-05	0	0	0	0	0	0	0	0	0	0	0	0	0	0	0	0	0	0	0	0	0	0	0	0	0	0	0	0	0	0	0	0	0	0	0	0	0	0	0	0
Archaea;Crenarchaeota;Nitrososphaeria;Nitrososphaerales;Nitrososphaeraceae;Candidatus_Nitrososphaera	0	0	0	0	0	0	3.90817e-06	0	0	0	0	0	0	0	0	0	0	0	0	0	0	0	0	0	0	0	0	0	4.09517e-06	3.27183e-06	0	0	0	4.76024e-06	0	0	0	0	0	5.00757e-06	0	0	0	0	0	0	0	0	0
Archaea;Crenarchaeota;Nitrososphaeria;Nitrososphaerales;Nitrososphaeraceae;Nitrososphaeraceae	1.23271e-05	6.63225e-06	2.03564e-05	9.44084e-06	1.69616e-05	2.76607e-05	0.0006214	0.0319794	0.0256632	0.00458492	0.000724814	1.70591e-05	2.74641e-05	4.73992e-06	9.86451e-06	5.86839e-06	2.97978e-05	0	4.72739e-06	0	3.24456e-06	2.11288e-05	4.9897e-06	4.90134e-06	2.26828e-05	6.88189e-06	1.17361e-05	3.11594e-05	1.63807e-05	2.45387e-05	0	4.34224e-06	1.60105e-05	3.33217e-05	1.07814e-05	4.00999e-06	2.09545e-05	3.8521e-05	1.31721e-05	1.50227e-05	9.17166e-06	2.09308e-05	1.00568e-05	0	9.01226e-06	3.19632e-05	0	4.15421e-05	1.84781e-05
Archaea;Crenarchaeota;Nitrososphaeria;Nitrosotaleales;Nitrosotaleaceae;__	0	0	0	0	0	0	0	0	0	0	0	0	0	0	0	0	0	0	0	0	0	0	0	0	0	0	0	0	0	0	0	0	0	0	0	0	0	0	0	0	0	0	0	0	0	0	0	0	0
Archaea;Crenarchaeota;Nitrososphaeria;Nitrosotaleales;Nitrosotaleaceae;Candidatus_Nitrosotalea	0	0	0	0	0	0	0	0	0	0	0	0	0	0	0	0	0	0	0	0	0	0	0	0	0	0	0	0	0	0	0	0	0	0	0	0	0	0	0	0	0	0	0	0	0	0	0	0	0
Archaea;Crenarchaeota;Nitrososphaeria;Nitrosotaleales;Nitrosotaleaceae;Nitrosotaleaceae	0	0	0	0	0	0	0	0	0	0	0	0	0	0	0	0	0	0	0	0	0	0	0	0	0	0	0	0	0	0	0	0	0	0	0	0	0	0	0	0	0	0	0	0	0	0	0	0	0
Archaea;Crenarchaeota;Nitrososphaeria;SCGC_AB-179-E04;SCGC_AB-179-E04;SCGC_AB-179-E04	0	0	0	0	0	0	0	0	0	0	0	0	0	0	0	0	0	0	0	0	0	0	0	0	4.53656e-06	0	0	0	0	0	0	0	0	0	0	0	0	2.56807e-06	0	0	0	0	0	0	0	0	0	0	0
Archaea;Crenarchaeota;Thermoprotei;__;__;__	0	0	0	0	0	0	0	0	0	0	0	0	0	0	0	0	0	0	0	0	0	0	0	0	0	0	0	0	0	0	0	0	0	0	0	0	0	0	4.3907e-06	0	0	5.2327e-06	0	0	4.50613e-06	0	0	0	0
Archaea;Crenarchaeota;Thermoprotei;Desulfurococcales;__;__	0	0	0	0	0	0	0	0	0	0	0	0	0	0	0	0	0	0	0	0	0	0	0	0	0	0	0	0	0	0	0	0	0	0	0	0	0	0	0	0	0	0	0	0	0	0	0	0	0
Archaea;Crenarchaeota;Thermoprotei;Desulfurococcales;Desulfurococcaceae;Thermosphaera	0	0	0	0	0	0	0	0	0	0	0	0	0	0	0	0	0	0	0	0	0	0	0	0	0	0	0	0	0	0	0	0	0	0	0	0	0	0	0	0	0	0	0	0	0	0	0	0	0
Archaea;Crenarchaeota;Thermoprotei;Desulfurococcales;Ignisphaeraceae;Ignisphaera	0	0	0	0	0	0	0	0	0	0	0	0	0	0	0	0	0	0	0	0	0	0	0	0	0	0	0	0	0	0	0	0	0	0	0	0	0	0	0	0	0	0	0	0	0	0	0	0	0
Archaea;Crenarchaeota;Thermoprotei;Desulfurococcales;Ignisphaeraceae;uncultured	0	0	0	0	0	0	0	0	0	0	0	0	0	0	0	0	0	0	0	0	0	0	0	0	0	0	0	0	0	0	0	0	0	0	0	0	0	0	0	0	0	0	0	0	0	0	0	0	0
Archaea;Crenarchaeota;Thermoprotei;Fervidicoccales;Fervidicoccaceae;Fervidicoccus	0	0	0	0	0	0	0	0	0	0	0	0	0	0	0	0	0	0	0	0	0	0	0	0	0	0	0	0	0	0	0	0	0	0	0	0	0	0	0	0	0	0	0	0	0	0	0	0	0
Archaea;Crenarchaeota;Thermoprotei;Geoarchaeales;Geoarchaeales;Geoarchaeales	0	0	0	0	0	0	0	0	0	0	0	0	0	0	0	0	0	0	0	0	0	0	0	0	0	0	0	0	0	0	0	0	0	0	0	0	0	0	0	0	0	0	0	0	0	0	0	0	0
Archaea;Crenarchaeota;Thermoprotei;Sulfolobales;Sulfolobaceae;Metallosphaera	0	0	0	0	0	0	0	0	0	0	0	0	0	0	0	0	0	0	0	0	0	0	0	0	0	0	0	0	0	0	0	0	0	0	0	0	0	0	0	0	0	0	0	0	0	0	0	0	0
Archaea;Crenarchaeota;Thermoprotei;Sulfolobales;Sulfolobaceae;Saccharolobus	0	0	0	0	0	0	0	0	0	0	0	0	0	0	0	0	0	0	0	0	0	0	0	0	0	0	0	0	0	0	0	0	0	0	0	0	0	0	0	0	0	0	0	0	0	0	0	0	0
Archaea;Crenarchaeota;Thermoprotei;Thermoproteales;Thermoproteaceae;Pyrobaculum	0	0	0	0	0	0	0	0	0	0	0	0	0	0	0	0	0	0	0	0	0	0	0	0	0	0	0	0	0	0	0	0	0	0	0	0	0	0	0	0	0	0	0	0	0	0	0	0	0
Archaea;Euryarchaeota;Methanobacteria;Methanobacteriales;Methanobacteriaceae;__	6.16356e-06	0	2.84989e-05	3.20988e-05	1.27212e-05	0	7.81635e-06	2.90695e-06	5.97861e-06	5.63991e-05	7.83582e-06	1.02355e-05	2.51754e-05	0	0	0	7.56405e-05	0	0	0	0	5.28219e-06	1.49691e-05	0	9.07311e-06	0	1.76041e-05	0	0.000174045	0.000151322	4.57916e-06	8.68448e-06	0	7.14036e-06	5.3907e-06	2.005e-05	0	4.36572e-05	4.3907e-05	4.7572e-05	4.58583e-06	3.13962e-05	1.50853e-05	5.39222e-06	0	1.1623e-05	0	1.15395e-05	1.23187e-05
Archaea;Euryarchaeota;Methanobacteria;Methanobacteriales;Methanobacteriaceae;Methanobacterium	0.107286	0.012147	0.00985044	0.0195218	0.0113049	0.00306804	0.017235	0.0110973	0.0310678	0.103035	0.00247416	0.0551027	0.0660443	0.00332268	0.000759567	0.000387314	0.162441	0.00968674	0.00346045	9.47713e-05	0.00104962	0.00552781	0.00156676	0.0211199	0.078149	0.0670881	0.0871255	0.0620198	0.122882	0.0634988	0.088806	0.0865126	0.108157	0.105051	0.0988763	0.119243	0.0819425	0.0846603	0.134944	0.100775	0.0971027	0.0819571	0.086861	0.0465726	0.0437906	0.0698817	0.077548	0.042673	0.0498724
Archaea;Euryarchaeota;Methanobacteria;Methanobacteriales;Methanobacteriaceae;Methanobrevibacter	0.00122655	0.000795869	0.00137609	0.00159739	0.00123819	0.00105341	0.00160626	0.000771796	0.000926684	0.00575603	0.000323228	0.00446097	0.0057606	0.00200262	0.000143035	0.000102697	0.00643174	0.00149887	0.00126458	6.76938e-05	0.000210897	0.00150278	0.000316846	0.00225952	0.00119085	0.000867118	0.00140246	0.000763406	0.00194316	0.00139707	0.00295585	0.00270521	0.00216943	0.00184697	0.00184901	0.0022456	0.00208497	0.00236519	0.00240171	0.00175515	0.00238005	0.00303758	0.00284609	0.00255321	0.00260905	0.00467825	0.00431793	0.00151167	0.00130579
Archaea;Euryarchaeota;Methanobacteria;Methanobacteriales;Methanobacteriaceae;Methanosphaera	7.39627e-05	3.64773e-05	0.00011196	9.0632e-05	5.93654e-05	4.61012e-05	1.95409e-05	3.77904e-05	1.49465e-05	3.64936e-05	2.74254e-05	7.67661e-05	0.000176228	7.34688e-05	4.93226e-06	2.34736e-05	4.58428e-06	1.52427e-05	1.89096e-05	3.86822e-06	2.27119e-05	1.84877e-05	1.49691e-05	8.33227e-05	5.21704e-05	6.1937e-05	5.86803e-05	3.73913e-05	7.98558e-05	3.7626e-05	9.61624e-05	5.64491e-05	6.67106e-05	3.80819e-05	6.19931e-05	4.81199e-05	4.1909e-05	4.62253e-05	5.70791e-05	5.00757e-05	4.81512e-05	1.56981e-05	4.02274e-05	0.00015907	0.000101388	0.000244082	0.000113737	7.84685e-05	4.10624e-05
Archaea;Euryarchaeota;Methanobacteria;Methanobacteriales;Methanothermobacteriaceae;Methanothermobacter	0	6.63225e-06	0	0	0	0	0	0	0	0	0	0	0	0	0	0	0	0	4.72739e-06	0	3.24456e-06	0	0	0	0	0	0	0	0	0	0	0	0	0	0	4.00999e-06	0	0	0	0	0	0	0	0	0	0	0	0	0
Archaea;Euryarchaeota;Methanococci;Methanococcales;Methanococcaceae;Methanococcus	0	0	0	0	0	0	0	0	0	0	0	0	0	0	0	0	0	0	0	0	0	0	0	0	0	0	0	0	0	0	0	0	0	0	0	0	0	0	0	0	0	0	0	0	0	0	0	0	0
Archaea;Euryarchaeota;Methanococci;Methanococcales;Methanococcaceae;Methanothermococcus	0	0	0	0	0	0	0	0	0	0	0	0	0	0	0	0	0	0	0	0	0	0	0	0	0	0	0	0	0	0	0	0	0	0	0	0	0	0	0	0	0	0	0	0	0	0	0	0	0
Archaea;Euryarchaeota;Thermococci;Methanofastidiosales;__;__	0.00313725	9.94837e-06	0.00320409	0.00453349	0.00300219	0.00110182	0.00520373	0.0078197	0.00761675	0.00274697	0.00667025	0.00454285	0.00203234	0.00486316	0	2.05394e-05	2.75057e-05	2.03236e-05	2.60007e-05	3.09457e-05	6.65135e-05	1.58466e-05	0.000124742	0.000259771	0.00163543	0.00121809	0.00175161	0.00311283	0.00231377	0.00214714	0.000265591	0.000184545	0.00473378	0.00336787	0.00331528	0.000278695	0.00266122	0.0035067	0.00236	0.00349278	0.00484034	0.00664553	0.00344196	7.00988e-05	7.20981e-05	1.45287e-05	0	0.000447732	0.000819196
Archaea;Euryarchaeota;Thermococci;Methanofastidiosales;Methanofastidiosaceae;Candidatus_Methanofastidiosum	0.00591701	0.00454972	0.000181172	0.00261889	0.000371034	0.00121938	0.00494189	0.00301451	0.00379941	0.0029029	0.00115187	0.0022774	0.0036367	0.000682549	2.95935e-05	0.000809838	2.75057e-05	0.00219495	0.00294753	0.00070595	0.00405895	0.00246678	0.00313353	0.00195808	0.000753068	2.75275e-05	0.000865534	0.000741595	0.00256563	0.00366036	0.00367478	0.00404479	0.000619074	0.00384627	0.00370341	0.0027268	0.000118742	0.00345791	0.000821061	0.00248626	0.00413642	0.00226314	2.26279e-05	0.00365592	0.00117385	0.00232169	0.000333086	0.00532432	0.00487822
Archaea;Euryarchaeota;Thermococci;Methanofastidiosales;uncultured;uncultured	1.23271e-05	0	0.000203564	0.000251126	1.48414e-05	9.22024e-06	1.95409e-05	5.23251e-05	2.9893e-05	2.32232e-05	0.000485821	0.000255887	2.05981e-05	1.89597e-05	0.00315171	4.69471e-05	0	0	0	0.00082393	1.62228e-05	7.13095e-05	9.97939e-06	0	1.36097e-05	3.09685e-05	1.17361e-05	3.11594e-06	2.04759e-06	1.47232e-05	4.57916e-06	0	5.33685e-05	3.57018e-05	8.08606e-06	0	3.49241e-06	3.8521e-05	1.75628e-05	6.76022e-05	5.96158e-05	5.75597e-05	1.00568e-05	0	0	0	0	2.3079e-06	4.10624e-06
Archaea;Euryarchaeota;Thermococci;Thermococcales;Thermococcaceae;Pyrococcus	0	0	0	0	0	0	0	0	0	0	0	0	0	0	0	0	0	0	0	0	0	0	0	0	0	0	0	0	0	0	0	0	0	0	0	0	0	0	0	0	0	0	0	0	0	0	0	0	0
Archaea;Hadarchaeota;Hadarchaeia;Hadarchaeia;Hadarchaeales;Hadarchaeales	2.7736e-05	0	2.44276e-05	3.02107e-05	3.60433e-05	0	1.56327e-05	7.99412e-05	6.57647e-05	6.63519e-06	0	0.000170591	6.17942e-05	0	0	0	0	3.81068e-05	4.25466e-05	0	0	1.58466e-05	0	3.92107e-05	5.21704e-05	3.44094e-05	4.40102e-05	0.000121522	3.07138e-05	0.000125965	5.26604e-05	3.25668e-05	2.66842e-05	5.71229e-05	4.85163e-05	2.6065e-05	0	8.98824e-05	3.95163e-05	5.50833e-05	2.7515e-05	4.70943e-05	1.00568e-05	0	9.01226e-06	0	0	4.84658e-05	4.31156e-05
Archaea;Halobacterota;__;__;__;__	0	0	0	0	0	0	0	0	0	0	3.91791e-06	0	0	0	0	0	0	0	0	0	0	0	0.000301877	0	0	0	0	0	0	0	0	0	0	1.9041e-05	0	0	0	0	0	0	0	0	0	0	0	0	0	0	0
Archaea;Halobacterota;Halobacteria;Halobacterales;__;__	0	0	0	0	0	0	0	0	0	0	0	0	0	0	0	0	0	0	0	0	0	0	0	0	0	0	0	0	0	0	0	0	0	0	0	0	0	0	0	0	0	0	0	0	0	0	0	0	0
Archaea;Halobacterota;Halobacteria;Halobacterales;Haloadaptaceae;Haladaptatus	0	0	0	0	0	0	0	0	0	0	0	0	0	0	0	0	0	0	0	0	0	0	0	0	0	0	0	0	0	0	0	0	0	0	0	0	0	1.28403e-06	0	0	0	0	0	0	0	0	0	0	0
Archaea;Halobacterota;Halobacteria;Halobacterales;Halobacteriaceae;Halobacterium	0	0	0	0	0	0	0	0	0	0	0	0	0	0	0	0	0	0	0	0	0	0	0	0	0	0	0	0	0	0	0	0	0	0	0	0	0	0	0	0	0	0	0	0	0	0	0	0	0
Archaea;Halobacterota;Halobacteria;Halobacterales;Halococcaceae;Halalkalicoccus	0	0	0	0	4.24039e-06	0	0	0	0	0	0	0	0	0	0	0	4.58428e-06	0	0	0	0	0	9.97939e-06	0	0	0	0	0	0	1.63591e-06	0	4.34224e-06	0	0	0	8.01999e-06	0	0	0	0	0	0	0	0	4.50613e-06	0	0	2.3079e-06	0
Archaea;Halobacterota;Halobacteria;Halobacterales;Halococcaceae;Halococcus	0	0	0	0	4.24039e-06	0	0	0	0	0	0	0	0	0	0	0	0	0	0	0	3.24456e-06	0	0	0	0	0	0	0	0	0	0	0	0	0	0	0	0	0	0	0	0	5.2327e-06	0	5.39222e-06	0	0	0	0	0
Archaea;Halobacterota;Halobacteria;Halobacterales;Haloferacaceae;__	0	0	0	0	0	0	0	0	0	0	0	0	0	0	0	0	0	0	0	0	0	0	0	0	0	0	0	0	0	2.45387e-06	0	0	0	0	0	0	0	0	4.3907e-06	0	0	0	0	0	0	0	0	0	0
Archaea;Halobacterota;Halobacteria;Halobacterales;Haloferacaceae;Haloferacaceae	0	0	8.14254e-06	0	0	0	0	0	0	0	0	0	0	0	0	0	0	0	0	0	0	0	0	0	0	0	0	0	4.09517e-06	3.27183e-06	0	0	0	0	0	0	0	0	0	0	0	0	0	0	0	2.90574e-06	0	0	0
Archaea;Halobacterota;Halobacteria;Halobacterales;Haloferacaceae;Halohasta	0	0	0	0	0	0	0	0	0	0	0	0	0	0	0	0	0	0	0	0	0	0	0	0	0	0	0	0	0	0	0	0	0	0	0	0	0	0	0	0	0	0	0	0	0	0	0	0	0
Archaea;Halobacterota;Halobacteria;Halobacterales;Haloferacaceae;Halolamina	0	0	0	0	0	0	0	0	0	0	0	0	0	0	0	0	0	0	0	0	0	0	0	0	0	0	0	0	0	0	0	0	0	0	0	0	0	0	0	0	0	0	0	0	0	0	0	0	0
Archaea;Halobacterota;Halobacteria;Halobacterales;Haloferacaceae;Halopiger	0	0	0	0	0	0	0	0	0	0	0	0	0	0	0	0	0	0	0	0	0	0	0	0	0	0	0	0	0	0	0	0	0	0	0	0	0	1.28403e-06	0	0	0	0	0	0	0	0	0	0	0
Archaea;Halobacterota;Halobacteria;Halobacterales;Haloferacaceae;Halostagnicola	0	0	0	0	0	0	0	0	0	0	0	0	0	0	0	0	0	0	0	0	0	0	0	0	0	0	0	0	0	0	0	0	0	0	0	0	0	0	0	0	0	0	0	0	0	0	0	0	0
Archaea;Halobacterota;Halobacteria;Halobacterales;Haloferacaceae;Haloterrigena	0	0	0	0	0	0	0	0	0	0	0	0	0	0	0	0	0	0	0	0	0	0	0	0	0	0	0	0	0	0	0	0	0	0	0	0	0	0	0	0	0	0	0	0	0	0	0	0	0
Archaea;Halobacterota;Halobacteria;Halobacterales;Haloferacaceae;Halovivax	0	0	0	0	0	0	0	0	0	0	0	0	0	0	0	0	0	0	0	0	0	0	0	0	0	0	0	0	0	0	0	0	0	0	0	0	0	0	0	0	0	0	0	0	0	0	0	0	0
Archaea;Halobacterota;Halobacteria;Halobacterales;Haloferacaceae;Natrialba	0	0	0	0	0	0	0	0	0	0	0	0	0	0	0	0	0	0	0	0	0	0	0	0	0	0	0	0	0	0	0	0	0	0	0	0	0	0	0	0	0	0	0	0	0	0	0	0	0
Archaea;Halobacterota;Halobacteria;Halobacterales;Haloferacaceae;Natronoarchaeum	0	0	0	3.77634e-06	0	0	0	0	0	0	0	0	0	0	0	0	0	0	0	0	0	0	0	0	0	0	0	0	0	0	0	0	0	0	0	0	0	0	0	0	0	0	0	0	0	0	0	0	0
Archaea;Halobacterota;Halobacteria;Halobacterales;Haloferacaceae;Natronococcus	0	0	0	0	4.24039e-06	0	0	0	0	0	0	0	0	0	0	0	0	0	0	0	0	0	0	0	0	0	0	0	0	0	0	0	0	0	0	0	0	0	0	0	0	0	0	0	0	0	0	0	0
Archaea;Halobacterota;Halobacteria;Halobacterales;Haloferacaceae;Natronolimnobius	0	0	0	0	0	0	0	0	0	0	0	0	0	0	0	0	0	0	0	0	0	0	0	0	0	0	0	0	0	0	0	0	0	0	0	0	0	0	0	0	0	0	0	0	0	0	0	0	0
Archaea;Halobacterota;Halobacteria;Halobacterales;Haloferacaceae;Natronorubrum	0	0	0	0	0	0	0	0	0	0	0	0	0	0	0	0	0	0	0	0	0	5.28219e-06	0	0	0	0	0	0	0	0	0	0	0	0	0	0	0	0	0	0	0	0	0	0	0	0	0	0	0
Archaea;Halobacterota;Halobacteria;Halobacterales;Haloferacaceae;Salinarchaeum	0	0	0	0	0	0	0	0	0	0	0	0	0	0	0	0	0	0	0	0	0	0	0	0	0	0	0	0	0	0	0	0	0	0	0	0	0	0	0	0	0	0	0	0	0	0	0	0	0
Archaea;Halobacterota;Halobacteria;Halobacterales;Haloferacaceae;uncultured	0	0	0	0	0	0	0	0	0	0	0	0	0	0	0	0	0	0	0	0	0	0	0	0	0	0	0	0	0	0	0	0	0	0	0	0	0	0	0	0	0	0	0	0	0	0	0	0	0
Archaea;Halobacterota;Halobacteria;Halobacterales;Halomicrobiaceae;__	0	0	0	0	0	0	0	0	0	0	0	0	0	0	0	0	0	0	0	0	0	0	0	0	0	0	0	0	0	0	0	0	0	0	0	0	0	0	0	0	0	0	0	0	0	0	0	0	0
Archaea;Halobacterota;Halobacteria;Halobacterales;Halomicrobiaceae;Halapricum	0	0	0	0	0	0	0	0	0	0	0	0	0	0	0	0	0	0	0	0	0	0	0	0	0	0	0	0	0	0	0	0	0	0	0	0	0	0	0	0	0	0	0	0	0	0	0	0	0
Archaea;Halobacterota;Halobacteria;Halobacterales;Halomicrobiaceae;Halomicrobium	0	0	0	0	0	0	0	0	0	0	0	0	0	0	0	0	0	0	4.72739e-06	0	0	0	0	0	0	0	0	0	0	0	0	0	0	0	0	0	0	0	0	0	0	0	0	0	0	0	0	0	0
Archaea;Halobacterota;Halobacteria;Halobacterales;Halomicrobiaceae;Halorientalis	0	0	0	0	0	0	0	0	0	0	0	0	0	0	0	0	0	0	0	0	0	0	0	0	0	0	0	0	0	0	0	0	0	0	0	0	0	0	0	0	0	0	0	0	0	0	0	0	0
Archaea;Halobacterota;Halobacteria;Halobacterales;Halomicrobiaceae;uncultured	0	0	0	0	0	0	0	0	0	0	0	0	0	0	0	0	0	0	0	0	0	0	0	0	0	0	0	0	0	0	0	0	0	0	0	0	0	0	0	0	0	0	0	0	0	0	0	0	0
Archaea;Halobacterota;Methanocellia;Methanocellales;Methanocellaceae;Methanocella	0.000271196	0	8.14254e-06	1.88817e-06	1.0601e-05	4.61012e-06	0	3.48834e-05	1.79358e-05	0	1.95896e-06	9.55312e-05	1.83094e-05	0	0	1.17368e-05	4.12585e-05	1.52427e-05	0	0	9.73369e-06	0	7.48454e-06	0	3.17559e-05	6.88189e-06	0	6.23189e-06	0.000176092	0.000625737	9.15833e-06	4.34224e-06	5.33685e-06	0	1.07814e-05	1.4035e-05	6.98483e-06	0.000166925	2.63442e-05	0.000122686	0.000112353	3.13962e-05	1.50853e-05	0	0	0	0	1.38474e-05	2.05312e-05
Archaea;Halobacterota;Methanocellia;Methanocellales;Methanocellaceae;Rice_Cluster_I	0.000610192	0	4.07127e-06	0	6.36058e-06	0	8.9888e-05	0.000296509	0.000209251	0.000242185	0	7.8472e-05	0.000100702	0	2.71274e-05	0	5.0427e-05	5.0809e-06	0	3.86822e-06	3.24456e-06	0	9.97939e-06	9.80267e-06	0.00019734	1.72047e-05	4.10762e-05	9.97102e-05	0.000171997	0.000426973	1.83167e-05	1.7369e-05	2.66842e-06	9.52048e-06	0	0	0	0.000327429	6.80559e-05	0.000180273	0.000307251	5.2327e-05	1.50853e-05	0	4.50613e-06	0	0	3.23106e-05	0.000108815
Archaea;Halobacterota;Methanocellia;Methanocellales;Methanocellales;uncultured	0	0	0	0	0	0	0	2.90695e-06	2.9893e-06	0	0	0	0	0	0	0	0	0	0	0	0	0	0	0	4.30973e-05	1.37638e-05	1.76041e-05	4.67392e-05	6.75703e-05	0.000159502	0	1.30267e-05	0	3.57018e-05	6.73838e-05	0	0	0	0	0	0	0	0	0	0	0	0	0	1.23187e-05
Archaea;Halobacterota;Methanomicrobia;Methanomicrobiales;Methanocorpusculaceae;Methanocalculus	0	0	0	0	0	0	0	0	0	0	0	0	0	0	1.47968e-05	0.000158447	0	0	0	4.44845e-05	8.76032e-05	1.58466e-05	4.9897e-06	0	0	0	0	0	0	0	0	0	0	0	0	0	0	0	0	0	0	0	0	0	0	0	0	0	0
Archaea;Halobacterota;Methanomicrobia;Methanomicrobiales;Methanocorpusculaceae;Methanocorpusculum	0.000302014	0	3.66414e-05	2.2658e-05	6.5726e-05	0	0.00158476	0.00498833	0.00607726	0.0148927	0	0.0104573	0.00573313	0	0.00615052	5.86839e-06	0.000110023	0.000162589	8.50931e-05	0.00209657	4.0557e-05	0.0178089	0	7.10694e-05	9.7536e-05	0.000805181	0.000184843	0.000118406	0.000417708	0.000290375	0.000247275	0.000149807	0.00013609	4.99825e-05	0.000781652	0.00209522	0.00210592	0.00059194	9.65954e-05	0.000648481	9.17166e-05	0.000217157	0.000759292	0.0218223	0.0474698	0.0459195	0.085997	0.000690061	0.000774027
Archaea;Halobacterota;Methanomicrobia;Methanomicrobiales;Methanomicrobiaceae;__	0	0	0	3.77634e-06	0	4.61012e-06	0	0	0	0	0	0	0	0	3.69919e-05	0	0	0	0	0.000367481	0	0	0	0	0	0	0	0	0	0	0	0	0	0	0	0	0	0	0	0	0	0	0	0	0	0	0	0	0
Archaea;Halobacterota;Methanomicrobia;Methanomicrobiales;Methanomicrobiaceae;Methanoculleus	0.00183058	0.0047719	5.08909e-05	5.6645e-05	7.6327e-05	0.000626977	4.68981e-05	1.74417e-05	2.69037e-05	0.000288631	0.000170429	0.000523716	0.000180805	0.000464512	3.45258e-05	2.93419e-05	0.000763282	0.00027945	0.00265916	7.34961e-05	6.48912e-06	0.00024034	0.0168003	8.0872e-05	4.30973e-05	7.57007e-05	4.10762e-05	5.6087e-05	8.80462e-05	0.000102245	9.15833e-05	0.00011724	0.000285521	0.000130907	0.000118596	0.000320799	0.000275901	5.52135e-05	4.3907e-05	0.000100151	5.503e-05	7.84905e-05	9.554e-05	0.000253434	0.000209535	0.000393728	0.000215287	9.46238e-05	0.000234056
Archaea;Halobacterota;Methanomicrobia;Methanomicrobiales;Methanomicrobiaceae;Methanofollis	0.00520204	3.64773e-05	8.14254e-05	4.72042e-05	8.69279e-05	9.22024e-06	0.0178564	7.70342e-05	0.000155444	0.0159543	3.91791e-06	0.0288385	0.00115349	1.42198e-05	0.0316897	0.00101817	0	0.000271828	4.72739e-06	0.0138018	6.81358e-05	0.0388795	2.49485e-06	0.000122533	4.99021e-05	4.12913e-05	5.86803e-06	6.23189e-06	0.000122855	6.29826e-05	3.66333e-05	1.30267e-05	0.000480316	2.14211e-05	4.5821e-05	6.41599e-05	0.000230499	1.54084e-05	1.75628e-05	2.00303e-05	3.43937e-05	0	1.50853e-05	0.000186031	0.000691691	0.000246988	0.000138109	0.000260792	0.000160144
Archaea;Halobacterota;Methanomicrobia;Methanomicrobiales;Methanomicrobiaceae;Methanogenium	0	0	0	0	4.24039e-06	0	0	0	5.97861e-06	0	0	0	0	0	0.00176821	0.000134973	0	0	0	0.00208497	2.92011e-05	0	0	0	0	0	0	0	0	0	0	0	0	0	0	0	0	0	0	0	0	0	0	0	0	0	0	0	0
Archaea;Halobacterota;Methanomicrobia;Methanomicrobiales;Methanomicrobiaceae;Methanolacinia	0	0	0	0	0	0	0	0	0	0	0	0	0	0	0	1.76052e-05	0	0	0	0	0.000499663	0	0	0	0	0	0	0	0	0	0	0	0	0	0	0	0	0	0	0	0	0	0	0	0	0	0	0	0
Archaea;Halobacterota;Methanomicrobia;Methanomicrobiales;Methanomicrobiaceae;Methanomicrobium	0	0	0	0	0	0	0	0	0	0	0	0	0	0	0.000145502	1.17368e-05	0	0	0	2.90116e-05	2.59565e-05	5.28219e-06	0	0	0	0	0	0	0	0	0	0	0	0	0	0	0	0	0	0	0	0	0	0	0	0	0	0	0
Archaea;Halobacterota;Methanomicrobia;Methanomicrobiales;Methanomicrobiaceae;uncultured	0	0	0	0	0	0	0	0	0	0	0	0	0	0	0.000286071	0.000152578	0	0	0	0.00465153	0.000906855	7.92328e-06	0	0	0.000140633	8.60236e-05	0.000117361	0.000205652	0.000147426	0.000242933	9.15833e-06	4.34224e-06	5.33685e-06	1.42807e-05	0	0	0	7.319e-05	7.02512e-05	4.00606e-05	2.29292e-05	5.49433e-05	3.5199e-05	0	0	0	0	9.23159e-06	0
Archaea;Halobacterota;Methanomicrobia;Methanomicrobiales;Methanomicrobiales;uncultured	0.00269964	0.000245393	1.83207e-05	2.2658e-05	8.48078e-06	0	0.00136981	0.00111918	0.00273521	0.00181473	6.85635e-05	8.52957e-06	0.000157919	0.0005996	0.000288537	5.86839e-06	0.00017191	0.00115336	0.000465648	0.00225904	2.92011e-05	0.000182235	5.98764e-05	0.00130376	0.000993506	0.00118713	0.000715899	0.00130558	0.00174045	0.00137417	0.000755562	0.000811998	0.00287656	0.00102583	0.00116709	0.00153783	0.00227356	0.00095147	0.00114378	0.00100652	0.0010043	0.00108055	0.00101826	0.000574271	0.000892213	0.000742417	0.000641799	0.000463887	0.000455793
Archaea;Halobacterota;Methanomicrobia;Methanomicrobiales;Methanoregulaceae;__	0	0	0	0	0	0	0	0	0	0	0	0	0	0	1.72629e-05	0	0	0	0	0.000121849	0	0	0	0	0	0	0	0	0	0	0	0	0	0	0	0	0	0	0	0	0	0	0	0	0	0	0	0	0
Archaea;Halobacterota;Methanomicrobia;Methanomicrobiales;Methanoregulaceae;Methanolinea	0.00394776	3.31612e-05	0.0298343	0.0179168	0.0137855	0.0433997	0.0101476	0.00347817	0.00450787	0.00209672	0.11027	0.0036063	0.00138923	0.0426877	0.0104736	0.0521582	0.00129047	0.0183522	0.0149693	0.0159661	0.0133725	0.00448194	0.00252728	0.00143854	0.0163112	0.00717093	0.015653	0.0182252	0.00904419	0.0102711	0.00324434	0.003413	0.00914202	0.00888261	0.00604837	0.0035709	0.00456109	0.00874043	0.00886483	0.00608921	0.00619316	0.00805051	0.00319305	0.00105148	0.00111752	0.000616018	0.00038183	0.00518354	0.00693134
Archaea;Halobacterota;Methanomicrobia;Methanomicrobiales;Methanoregulaceae;Methanoregula	0.00411109	1.98967e-05	0.000675831	0.00135382	0.000453721	0.000539384	0.00282952	0.00749848	0.014241	0.00363277	0.0014986	0.00767491	0.00552486	0.000727578	0.00110729	0.000798101	0.00356198	0.000177832	0.000373464	0.00812713	0.000485062	0.000863638	3.74227e-05	0.000669032	0.026895	0.00571197	0.0131561	0.0325242	0.00703346	0.0101746	0.00300851	0.00351721	0.00557701	0.00774015	0.00809953	0.00211126	0.00265423	0.0121097	0.00651141	0.00786189	0.0085457	0.00590248	0.00142304	0.000827705	0.00075027	0.000305103	0.000190915	0.00307873	0.00559476
Archaea;Halobacterota;Methanomicrobia;Methanomicrobiales;Methanoregulaceae;Methanosphaerula	0.000708809	0	4.07127e-06	0	4.24039e-06	4.61012e-06	2.54031e-05	0.00026744	0.000454374	0.00107822	0	2.38828e-05	2.97528e-05	0	0	0	0.00100166	2.03236e-05	9.45479e-06	0	3.24456e-06	0	0	8.0872e-05	7.71215e-05	6.53779e-05	6.74823e-05	0.000127754	0.000133093	0.000144778	5.495e-05	3.25668e-05	0.000112074	7.85439e-05	4.85163e-05	3.60899e-05	0.000118742	0.000593224	0.000252465	0.000543322	0.000247635	0.00103869	0.000676323	0.000218385	0.000114906	0.000151099	4.87442e-05	0.000210019	0.000166303
Archaea;Halobacterota;Methanomicrobia;Methanomicrobiales;Methanospirillaceae;Methanospirillum	0.00266266	0.001028	0.00843771	0.00520379	0.0115551	0.000972736	0.000783589	0.00171655	0.00663924	0.00928264	0.00226651	0.00380078	0.0154966	0.0031876	0.0041061	0.00083918	0.00741506	0.00223814	0.000706746	0.00070595	0.000467217	0.00109077	0.000678599	0.0293026	0.00310754	0.00644489	0.00348854	0.00252391	0.00444531	0.00331681	0.00927967	0.0118065	0.00468308	0.00418663	0.00385974	0.00354283	0.00801159	0.00709943	0.00719636	0.00483481	0.00542274	0.00962293	0.0132021	0.00788342	0.0100419	0.0202995	0.0174301	0.00777761	0.00533607
Archaea;Halobacterota;Methanomicrobia;Methanomicrobiales;Rice_Cluster_II;Rice_Cluster_II	0	0	0	0	0	0	0	0	0	0	0	0	0	0	0	0	0	0	0	0	0	0	0	0	0	0	0	0	2.25234e-05	5.48031e-05	0	0	0	0	0	0	0	6.42017e-05	3.51256e-05	2.50379e-05	8.0252e-05	6.0176e-05	2.51421e-05	0	0	0	0	0	0
Archaea;Halobacterota;Methanosarcinia;Methanosarciniales;Methanoperedenaceae;Candidatus_Methanoperedens	0	0	0	0	0	0	0	1.45348e-06	0	0	0	0	4.57735e-06	0	0	0	0	0	0	0	0	0	0	0	0	0	5.86803e-06	0	4.09517e-06	3.27183e-06	0	0	0	0	0	0	0	0	0	0	0	0	0	0	0	0	0	0	0
Archaea;Halobacterota;Methanosarcinia;Methanosarciniales;Methanosaetaceae;Methanosaeta	0.0502361	0.0371373	0.128041	0.0777	0.144727	0.0465115	0.0290162	0.0332352	0.0433718	0.0524645	0.0888641	0.0289289	0.0701937	0.0450482	0.0515149	0.0185911	0.0890243	0.118194	0.0949332	0.0406356	0.0310602	0.166463	0.0612011	0.0929808	0.0461663	0.162564	0.114518	0.0497461	0.0809615	0.0481065	0.111684	0.111142	0.111473	0.112677	0.129558	0.129208	0.137702	0.0529048	0.0946723	0.141749	0.0905541	0.11372	0.0999072	0.123619	0.129918	0.0332577	0.0642733	0.0767376	0.071847
Archaea;Halobacterota;Methanosarcinia;Methanosarciniales;Methanosarcinaceae;ANME-3	0	0	0	0	0	0	0	0	0	0	0	0	0	0	0	0	0	0	0	0	0	0	0	0	0	0	0	0	0	0	0	0	0	0	0	0	0	0	0	0	0	0	0	0	0	0	0	0	0
Archaea;Halobacterota;Methanosarcinia;Methanosarciniales;Methanosarcinaceae;Methanohalophilus	0	0	0	0	0	0	0	0	0	0	0	0	0	0	0	0	0	0	0	0	3.24456e-06	0	0	0	0	0	0	0	0	0	0	0	0	0	0	0	0	0	0	0	0	0	0	0	0	0	0	0	0
Archaea;Halobacterota;Methanosarcinia;Methanosarciniales;Methanosarcinaceae;Methanolobus	0	0	6.10691e-06	0	2.12019e-06	0	1.75868e-05	5.8139e-06	5.97861e-06	0	0	5.11774e-06	0	0	4.19242e-05	5.86839e-06	2.06292e-05	0	0	0.00015086	0	0	0	1.22533e-05	2.26828e-05	0	5.86803e-06	9.34783e-06	1.02379e-05	1.30873e-05	1.14479e-05	3.03957e-05	1.06737e-05	9.52048e-06	2.69535e-05	3.80949e-05	1.39697e-05	5.13614e-06	8.7814e-06	7.51136e-06	0	5.2327e-06	5.02842e-06	2.4265e-05	2.47837e-05	1.59816e-05	4.06202e-05	2.3079e-05	8.21249e-06
Archaea;Halobacterota;Methanosarcinia;Methanosarciniales;Methanosarcinaceae;Methanomethylovorans	0.000320505	0	0.000629011	0.000502253	0.000345592	0.000129083	0.000918421	0.000536333	0.000585904	0.000408064	1.95896e-06	0.000134767	0.000132743	4.73992e-06	0.000123306	2.93419e-05	0.000277349	0.000162589	0.00010873	0.000146992	1.62228e-05	0.000359189	0.000172145	0.000749904	0.000499021	0.000357858	0.000369686	0.00043	0.00100741	0.00124657	0.000863172	0.000905357	0.000859233	0.000921106	0.000878685	0.000828064	0.000921997	0.000713923	0.00056201	0.000788693	0.000644309	0.000470943	0.00068638	0.000566183	0.000547495	0.000636358	0.000702729	0.000468503	0.000505068
Archaea;Halobacterota;Methanosarcinia;Methanosarciniales;Methanosarcinaceae;Methanosarcina	0.119887	1.32645e-05	0.00442954	0.00271707	0.00478316	1.38304e-05	0.00813096	0.0136452	0.0157746	0.126304	1.95896e-05	0.114086	0.0149473	4.02893e-05	0.0917252	3.81445e-05	0.0072294	0.000652896	0.000449103	0.0614389	0.000154117	0.0269312	9.97939e-06	0.00242126	0.0238918	0.0602096	0.00778394	0.00313464	0.0055121	0.00592364	0.0364204	0.0428058	0.00253233	0.00555758	0.00917228	0.054191	0.00903487	0.00736137	0.00280127	0.0223538	0.00797017	0.00282827	0.0437523	0.0566533	0.0673373	0.0662742	0.0719059	0.00129473	0.00224612
Archaea;Halobacterota;Methanosarcinia;Methanosarciniales;Syntrophoarchaeaceae;Syntrophoarchaeaceae	0	0	0	0	0	0	0	0	0	0	0	0	0	0	0	0	0	0	0	0	0	0	0	0	0	0	0	0	0	0	0	0	0	0	0	0	0	0	0	0	0	0	0	0	0	0	0	0	0
Archaea;Iainarchaeota;Iainarchaeia;Iainarchaeales;Iainarchaeales;Candidatus_Iainarchaeum	0	0	0	0	0	0	0	0	0	0	0	0	0	0	0	0	0	0	0	0	0	0	0	0	0	0	0	0	0	0	0	0	0	0	0	0	0	0	0	0	0	0	0	0	0	0	0	0	0
Archaea;Micrarchaeota;Micrarchaeia;Micrarchaeales;CG1-02-32-21;CG1-02-32-21	0	0	0	0	0	0	0	0	0	0	0	0	0	0	0	0	0	0	0	0	0	0	0	0	0	0	0	0	0	0	0	0	0	0	0	0	0	0	0	0	0	0	0	0	0	0	0	0	0
Archaea;Micrarchaeota;Micrarchaeia;Micrarchaeales;Micrarchaeales;Micrarchaeales	0	0	0	0	0	0	7.62094e-05	1.45348e-06	8.96791e-06	0	0	3.41183e-06	0	0	0	0	0	0	0	0	3.24456e-06	0	0	9.80267e-06	0	0	0	0	0	0	0	0	0	0	0	0	0	0	0	5.00757e-06	0	0	0	0	0	2.90574e-06	0	0	0
Archaea;Nanoarchaeota;Nanoarchaeia;Woesearchaeales;__;__	0	0	0	0	0	0	0	0	0	0	0	0	0	0	0	0	0	0	0	0	0	0	0	0	0	0	0	0	0	1.63591e-06	0	0	0	0	0	0	0	0	0	0	0	0	0	0	0	0	0	0	0
Archaea;Nanoarchaeota;Nanoarchaeia;Woesearchaeales;CG1-02-57-44;CG1-02-57-44	0	0	0	0	0	0	0	0	0	0	0	0	0	0	0	0	0	0	0	0	0	0	0	0	0	0	0	0	0	0	0	0	0	0	0	0	0	0	0	0	0	0	0	0	0	0	0	0	0
Archaea;Nanoarchaeota;Nanoarchaeia;Woesearchaeales;GW2011;AR15	0	0	0	0	0	0	0	0	0	0	0	0	0	0	0	0	0	0	0	0	0	0	0	0	0	0	0	0	0	0	0	0	0	0	0	0	0	0	0	0	0	0	0	0	0	0	0	0	0
Archaea;Nanoarchaeota;Nanoarchaeia;Woesearchaeales;SCGC_AAA011-D5;SCGC_AAA011-D5	0	0	0	0	0	0	0	0	0	0	0	0	0	0	0	0	0	0	0	0	0	0	0	0	0	0	0	0	0	0	0	0	0	0	0	0	0	0	0	0	4.58583e-06	0	0	0	0	0	0	0	0
Archaea;Nanoarchaeota;Nanoarchaeia;Woesearchaeales;SCGC_AAA286-E23;SCGC_AAA286-E23	0	0	0	0	0	0	0	0	0	0	0	0	0	0	0	0	0	0	0	0	0	0	0	0	0	0	0	0	0	0	0	0	0	0	0	0	0	0	0	0	0	0	0	0	0	0	0	0	0
Archaea;Nanoarchaeota;Nanoarchaeia;Woesearchaeales;Woesearchaeales;Woesearchaeales	0	0	0	0	0	0	0.00161017	4.94182e-05	3.8861e-05	0	0	0	0	0	0	0	0	5.0809e-06	2.3637e-06	8.31667e-05	0.000120049	0	0	0	0	0	0	0	0	0	0	0	0	0	0	0	0	2.56807e-06	0	0	0	0	0	0	0	0	0	6.00053e-05	0
Archaea;Thermoplasmatota;Thermoplasmata;__;__;__	0	0	0	0	0	0	0	0	0	0	0	0	0	0	0	0	0	0	0	0	0	0	0	0	0	0	0	0	0	0	0	0	0	4.76024e-06	0	0	0	0	0	0	0	0	0	0	0	0	0	0	0
Archaea;Thermoplasmatota;Thermoplasmata;Marine_Benthic_Group_D_and_DHVEG-1;Marine_Benthic_Group_D_and_DHVEG-1;Marine_Benthic_Group_D_and_DHVEG-1	1.84907e-05	0	2.03564e-05	7.55267e-05	4.45241e-05	0	0.000244261	0.0126743	0.00548836	0.00204364	0	5.9707e-05	2.28868e-06	0	2.95935e-05	5.86839e-06	0.00013982	0.000193074	1.41822e-05	0.000114112	0	0	0	9.80267e-06	0.00503104	0.00292136	0.00291641	0.00647805	0.000190425	0.000764789	0.000130506	0.000149807	8.00527e-05	0.000145187	0.000587587	0.00013634	0.000111757	0.000143812	0.000100986	4.25644e-05	6.87875e-05	3.92452e-05	7.54263e-05	0	0	0	0	0.011948	0.000893108
Archaea;Thermoplasmatota;Thermoplasmata;Marine_Group_II;Marine_Group_II;Marine_Group_II	0	0	0	0	0	0	0	0	0	0	0	0	0	0	0	0	0	0	0	0	0	0	0	0	0	0	0	0	0	0	0	0	0	0	0	0	0	0	0	0	0	0	0	0	0	0	0	0	0
Archaea;Thermoplasmatota;Thermoplasmata;Methanomassiliicoccales;Methanomassiliicoccaceae;Methanomassiliicoccus	0.00100774	0.000421148	0.000329773	0.000766596	0.000269265	0.000424131	8.40257e-05	0.000632262	0.000696508	0.00059385	0.000109702	0.00212898	0.00123131	0.000324685	1.47968e-05	7.62891e-05	0.000511147	0.000614789	0.000683109	7.73644e-06	0.000402326	4.22575e-05	2.49485e-05	0.000737651	0.000406022	0.000116992	0.000205381	0.00031471	0.000358328	0.000740251	0.00038236	0.000364748	0.000138758	0.000233252	0.000245277	0.000102255	0.000136204	0.000449412	0.000142698	0.000125189	0.000226999	0.000162214	5.53127e-05	0.000452946	0.000182498	0.000422786	0.000324962	0.000609285	0.000771974
Archaea;Thermoplasmatota;Thermoplasmata;Methanomassiliicoccales;Methanomassiliicoccaceae;uncultured	0.000961515	0.00048747	0.00217813	0.00222237	0.00169191	0.000507113	0.00180558	0.00225434	0.00226589	0.00102846	0.000932463	0.00194645	0.00181034	0.000450292	0.00348217	0.000252341	0.00357803	0.00259634	0.00199969	0.00230933	0.00129296	0.000470115	0.00329819	0.00181595	0.00492216	0.0113895	0.00403134	0.00485153	0.00714198	0.00667452	0.00503479	0.00516075	0.00425347	0.00301561	0.00345544	0.00289521	0.0103934	0.00564719	0.00685169	0.00427897	0.00298308	0.00448181	0.0103384	0.00169585	0.00316781	0.00324136	0.00399703	0.0024833	0.00294007
Archaea;Thermoplasmatota;Thermoplasmata;Methanomassiliicoccales;Methanomethylophilaceae;__	0	0	0	0	0	0	0	0	0	0	0	0	0	0	0	0	0	0	0	0	0	0	0	0	0	0	0	0	0	0	0	0	0	0	0	0	0	0	0	0	0	0	0	0	0	0	0	0	0
Archaea;Thermoplasmatota;Thermoplasmata;Methanomassiliicoccales;Methanomethylophilaceae;Candidatus_Methanomethylophilus	0	0	0	0	0	0	0	0	0	0	0	0	0	0	0	0	0	0	0	0	0	0	0	0	0	0	0	0	0	0	0	0	0	0	0	0	0	0	0	0	0	0	0	0	0	0	0	0	0
Archaea;Thermoplasmatota;Thermoplasmata;Methanomassiliicoccales;Methanomethylophilaceae;Candidatus_Methanoplasma	0	0	0	0	4.24039e-06	0	0	0	0	6.63519e-06	0	0	0	0	0	0	0	0	0	0	0	0	0	0	0	0	0	0	0	3.27183e-06	0	0	0	0	0	0	0	0	0	0	0	0	0	1.34805e-05	1.80245e-05	8.71723e-06	0	0	4.10624e-06
Archaea;Thermoplasmatota;Thermoplasmata;Methanomassiliicoccales;Methanomethylophilaceae;RumEn_M2	0	0	0	0	0	0	0	0	0	0	0	0	0	0	0	0	0	0	0	0	0	0	0	0	0	0	0	0	0	1.63591e-06	0	0	0	0	0	0	0	0	0	0	0	0	0	0	0	0	0	0	0
Archaea;Thermoplasmatota;Thermoplasmata;Methanomassiliicoccales;Methanomethylophilaceae;uncultured	0	1.98967e-05	0	0	0	0	0	0	0	0	0	0	0	0	0	0	0	0	0	0	0	5.28219e-06	0	0	0	0	0	0	0	0	0	0	0	0	0	0	0	0	0	0	0	0	0	2.69611e-06	0	0	0	0	0
Archaea;Thermoplasmatota;Thermoplasmata;Methanomassiliicoccales;uncultured;uncultured	0	0	4.07127e-06	3.77634e-06	0	0	0	0	0	0	1.95896e-06	0	0	0	0	0	0	0	0	5.80233e-06	0	0	0	4.90134e-06	0	0	0	0	0	5.7257e-06	0	0	0	0	0	0	0	7.70421e-06	0	0	0	0	0	0	0	0	0	0	0
Archaea;Thermoplasmatota;Thermoplasmata;SG8-5;SG8-5;SG8-5	0	0	0	0	0	0	0	0	0	0	0	0	0	0	0	0	0	0	0	0	0	0	0	0	0	0	0	0	0	0	0	0	0	0	0	0	0	0	0	0	0	0	0	0	0	0	0	0	0
Archaea;Thermoplasmatota;Thermoplasmata;Thermoplasmata;Thermoplasmata;Marine_Group_III	0	0	0	0	0	0	0	0	0	0	0	0	0	0	0	0	0	0	0	0	0	0	0	0	0	0	0	6.23189e-06	0	3.27183e-06	0	0	0	0	0	0	6.98483e-06	0	0	0	0	0	0	0	0	0	0	0	0
Archaea;Thermoplasmatota;Thermoplasmata;Thermoplasmatales;Thermoplasmataceae;A-plasma	0	0	0	0	0	0	0	0	0	0	0	0	0	0	0	0	0	0	0	0	0	0	0	0	0	0	0	0	0	0	0	0	0	0	0	0	0	0	0	0	0	0	0	0	0	0	0	0	0
Archaea;Thermoplasmatota;Thermoplasmata;uncultured;uncultured;uncultured	0	0	0	0	0	0	0	0	0	0	0	0	0	0	0	0	0	0	0	0	0	0	0	0	4.53656e-06	0	0	6.23189e-06	0	0	0	0	0	0	0	0	0	0	0	0	0	0	0	0	0	0	0	0	0
Bacteria;__;__;__;__;__	1.54089e-05	0	8.14254e-06	1.32172e-05	1.27212e-05	0	0	1.74417e-05	1.49465e-05	6.63519e-06	7.83582e-06	1.02355e-05	3.43301e-05	0	0	0	0	1.01618e-05	1.89096e-05	0.000309457	8.11141e-06	0	0	1.4704e-05	0.000603362	0.000354417	0.000296335	0.000311594	0.00162374	0.00112469	4.12125e-05	4.77646e-05	7.20475e-05	5.9503e-05	9.1642e-05	6.81699e-05	9.08027e-05	0.000102723	0.00012733	6.50985e-05	5.04441e-05	8.11068e-05	5.02842e-05	5.39222e-06	4.50613e-06	2.90574e-06	0	0.000170784	0.000127294
Bacteria;Abditibacteriota;Abditibacteria;Abditibacteriales;Abditibacteriaceae;Abditibacterium	0	0	0	3.77634e-06	0	0	0	0	0	0	0	0	0	0	0	0	0	0	0	5.80233e-06	1.62228e-06	0	0	0	0	0	0	0	0	0	0	4.34224e-06	0	0	0	0	0	5.13614e-06	1.09768e-05	0	0	0	0	0	0	4.35862e-05	0	2.3079e-06	0
Bacteria;Acetothermia;Acetothermiia;Acetothermiia;Acetothermiia;Acetothermiia	0	0	0	0	0	0	0.000103567	1.45348e-05	5.97861e-06	0	3.13433e-05	0	0	0	0	0	0	0	0	0	6.65135e-05	0.000208646	0.0188785	0	0	0	0	0	0	0	0	0	0	0	0	0	0	0	0	0	0	0	0	0	0	0	0	0	0
Bacteria;Acidobacteriota;__;__;__;__	3.08178e-05	0	0.000504838	0.000415397	0.000339231	0.000306573	2.3449e-05	1.16278e-05	0	0	9.99068e-05	1.02355e-05	0	0.000812896	0.000500624	0.00311025	2.75057e-05	1.01618e-05	0	8.12326e-05	0.00385292	6.33863e-05	1.49691e-05	4.4112e-05	3.17559e-05	2.75275e-05	4.10762e-05	1.86957e-05	0.000276424	0.000179132	6.41083e-05	2.38823e-05	0.000133421	6.18831e-05	0.000118596	6.21549e-05	7.68331e-05	0.000208014	0.000118549	8.51288e-05	7.56662e-05	0.00024332	0.000105597	4.31377e-05	4.50613e-05	5.81149e-06	8.12404e-06	5.53895e-05	0.000147825
Bacteria;Acidobacteriota;Acidobacteriae;__;__;__	1.23271e-05	0	2.2392e-05	5.6645e-06	1.27212e-05	0	3.90817e-06	1.88952e-05	2.9893e-06	0	4.89739e-05	0	6.86603e-06	7.10988e-06	0	1.76052e-05	4.58428e-06	0	1.18185e-05	0	0	1.05644e-05	0	0	0	6.88189e-06	0	0	4.09517e-05	1.06334e-05	0	1.7369e-05	0	0	1.07814e-05	0	6.98483e-06	0	0	5.00757e-06	4.58583e-06	0	5.02842e-06	1.07844e-05	4.50613e-06	6.8285e-05	1.62481e-05	4.61579e-06	4.10624e-06
Bacteria;Acidobacteriota;Acidobacteriae;Acidobacteriae;Acidobacteriae;Paludibaculum	0.000132516	0	0.000140459	0.000209587	0.00021414	0	0.00012897	0.000353195	0.000544053	0.00016588	4.3097e-05	6.65306e-05	3.20415e-05	4.50292e-05	4.93226e-06	0	0.000114607	0.000274369	9.21842e-05	5.80233e-05	3.24456e-05	2.37698e-05	0	0.000362699	0.000156511	0.000172047	0.000161371	0.000180725	0.000380851	0.000301826	0.000318252	0.000264877	0.0001014	0.000180889	0.000148244	9.42348e-05	0.000209545	0.000227274	0.000226121	0.000100151	0.000155918	0.0002721	0.00042993	0.000417897	0.000468637	0.000133664	0.000121861	0.000207711	0.0003942
Bacteria;Acidobacteriota;Acidobacteriae;Acidobacteriales;__;__	0	0	0	0	0	0	0	0	0	0	0	0	0	0	0	0	0	0	0	0	0	0	0	0	0	0	0	0	0	0	0	0	0	0	0	0	0	0	0	5.00757e-06	0	0	0	0	0	0	0	0	0
Bacteria;Acidobacteriota;Acidobacteriae;Acidobacteriales;Acidobacteriaceae_(Subgroup_1);__	0	0	0	0	0	0	0	0	0	0	0	0	0	0	0	0	0	0	0	0	0	0	0	0	0	0	0	0	0	0	0	0	0	0	0	0	0	0	0	0	0	0	0	0	0	0	0	0	0
Bacteria;Acidobacteriota;Acidobacteriae;Acidobacteriales;Acidobacteriaceae_(Subgroup_1);Acidicapsa	0	0	0	0	0	0	0	0	0	0	0	0	0	0	0	0	0	0	0	0	0	0	0	0	0	0	0	0	0	0	0	0	0	0	0	0	0	0	0	0	0	0	0	0	0	0	0	0	0
Bacteria;Acidobacteriota;Acidobacteriae;Acidobacteriales;Acidobacteriaceae_(Subgroup_1);Acidipila	0	0	0	0	0	0	0	0	0	0	0	0	0	0	0	0	0	0	0	0	0	0	0	0	0	0	0	0	0	1.63591e-06	0	0	5.33685e-06	0	0	0	0	0	0	0	0	0	0	0	0	0	0	0	4.10624e-06
Bacteria;Acidobacteriota;Acidobacteriae;Acidobacteriales;Acidobacteriaceae_(Subgroup_1);Acidobacterium	0	0	0	0	0	0	0	0	0	0	0	0	0	0	0	0	0	0	0	0	0	0	0	0	0	0	0	0	0	0	0	0	0	0	0	0	0	0	0	0	0	0	0	0	0	0	0	0	0
Bacteria;Acidobacteriota;Acidobacteriae;Acidobacteriales;Acidobacteriaceae_(Subgroup_1);Edaphobacter	0	0	0	0	0	0	0	0	0	0	0	0	0	0	0	0	0	0	0	0	0	0	0	0	0	0	0	0	0	0	0	0	0	0	0	0	0	0	0	0	0	0	0	0	0	0	0	0	0
Bacteria;Acidobacteriota;Acidobacteriae;Acidobacteriales;Acidobacteriaceae_(Subgroup_1);Granulicella	0	0	0	0	0	0	0	0	0	0	0	0	0	0	0	0	0	0	0	0	0	0	0	0	0	0	0	0	0	0	0	0	0	0	0	0	0	0	0	0	0	0	0	0	0	0	0	0	0
Bacteria;Acidobacteriota;Acidobacteriae;Acidobacteriales;Acidobacteriaceae_(Subgroup_1);Occallatibacter	0	0	0	0	0	0	0	0	0	0	0	0	0	0	0	0	0	0	0	0	0	0	0	0	0	0	0	0	0	0	0	0	0	0	0	0	0	0	0	0	0	0	0	0	0	0	0	0	0
Bacteria;Acidobacteriota;Acidobacteriae;Acidobacteriales;Acidobacteriaceae_(Subgroup_1);Terriglobus	0	0	0	0	0	0	0	0	0	0	0	0	0	0	0	0	0	0	0	0	0	0	0	0	0	0	0	0	0	0	0	0	0	0	0	0	0	0	0	0	0	0	0	0	0	0	0	0	0
Bacteria;Acidobacteriota;Acidobacteriae;Acidobacteriales;Acidobacteriaceae_(Subgroup_1);uncultured	0	0	0	0	0	0	0	0	0	0	0	0	0	0	0	0	0	5.0809e-06	0	0	0	0	0	0	0	0	0	0	0	0	0	0	0	0	0	0	0	0	0	0	0	0	5.02842e-06	0	0	2.90574e-06	0	0	0
Bacteria;Acidobacteriota;Acidobacteriae;Acidobacteriales;Koribacteraceae;Candidatus_Koribacter	0	0	0	0	0	0	2.73572e-05	0	0	0	0	1.70591e-05	0	0	0	0	0	0	0	0	0	0	0	0	0	0	0	0	0	0	0	0	0	0	0	0	0	0	0	0	0	0	0	0	0	2.90574e-06	0	0	0
Bacteria;Acidobacteriota;Acidobacteriae;Acidobacteriales;uncultured;uncultured	0	0	0	0	0	0	0	0	0	0	0	0	0	0	0	0	0	0	0	0	0	0	0	0	0	6.88189e-06	0	6.23189e-06	0	8.17956e-07	0	0	0	0	0	0	0	1.79765e-05	8.7814e-06	0	0	2.09308e-05	1.00568e-05	0	0	8.71723e-06	0	0	0
Bacteria;Acidobacteriota;Acidobacteriae;AKIW659;AKIW659;AKIW659	0	0	0	0	0	0	0	0	0	0	0	0	0	0	0	0	0	0	0	0	0	0	0	0	0	0	0	0	0	0	0	0	0	4.76024e-06	5.3907e-06	0	0	0	0	0	0	0	0	0	0	0	0	0	0
Bacteria;Acidobacteriota;Acidobacteriae;Bryobacterales;Bryobacteraceae;Bryobacter	0.000517739	0.000116064	0.000140459	0.000209587	0.00022262	9.68126e-05	7.81635e-05	0.00268457	0.00197593	0.000238867	8.42351e-05	0.000431596	0.0002426	7.82087e-05	4.19242e-05	4.40129e-05	0.000158157	7.11326e-05	4.25466e-05	0.000133454	3.08233e-05	0.000184877	0	0.000154392	9.52677e-05	7.57007e-05	9.09544e-05	0.000105942	0.000184283	0.000137417	0.000130506	0.000121583	0.000141426	0.000140427	0.000172503	0.00010426	0.000153666	0.000118131	0.000160261	9.51439e-05	8.71308e-05	0.000156981	0.000140796	0.000261522	0.000189257	0.000159816	0.000113737	0.000334645	0.000472218
Bacteria;Acidobacteriota;Acidobacteriae;Elev-16S-1166;Elev-16S-1166;Elev-16S-1166	0	0	4.07127e-06	0	0	0	0	0	0	0	0	0	9.1547e-06	0	0	0	0	5.0809e-06	0	1.93411e-06	0	0	0	0	0.000149706	0.000158283	0.000217117	0.000155797	0	0	0	0	2.66842e-06	9.52048e-06	0	0	1.39697e-05	2.56807e-06	0	0	0	5.2327e-06	1.00568e-05	2.69611e-05	1.80245e-05	5.81149e-06	0	0	0
Bacteria;Acidobacteriota;Acidobacteriae;GOUTB8;GOUTB8;GOUTB8	1.23271e-05	0	2.2392e-05	1.69935e-05	2.33221e-05	4.61012e-06	0	0	2.9893e-06	6.63519e-06	2.74254e-05	3.41183e-06	4.57735e-06	0	0	0	1.37528e-05	0	0	0	0	1.05644e-05	9.97939e-06	1.4704e-05	0	6.88189e-06	0	0	4.09517e-06	1.63591e-05	4.57916e-06	8.68448e-06	0	0	5.3907e-06	2.406e-05	0	2.05446e-05	0	1.50227e-05	9.17166e-06	5.2327e-06	0	3.23533e-05	2.70368e-05	1.59816e-05	3.24962e-05	6.92369e-06	8.21249e-06
Bacteria;Acidobacteriota;Acidobacteriae;PAUC26f;PAUC26f;PAUC26f	0	0	0	0	0	0	0	0	0	0	0	0	0	0	0.000113442	2.93419e-06	0	0	0	0.000145058	0.000129782	0	0	0	0	0	0	0	0	0	0	0	0	0	0	0	0	0	0	0	0	0	0	0	0	0	0	0	0
Bacteria;Acidobacteriota;Acidobacteriae;Solibacterales;Solibacteraceae;Candidatus_Solibacter	3.08178e-06	0.000145909	6.10691e-05	3.20988e-05	5.30048e-05	7.83721e-05	7.62094e-05	3.19765e-05	0.000110604	6.63519e-06	1.95896e-05	4.60597e-05	3.20415e-05	1.65897e-05	9.86451e-06	0	3.43821e-05	1.77832e-05	2.12733e-05	7.73644e-06	6.48912e-06	7.92328e-06	2.99382e-05	3.18587e-05	3.62925e-05	6.88189e-06	3.52082e-05	4.98551e-05	5.32372e-05	7.36161e-05	4.12125e-05	2.60534e-05	1.8679e-05	1.9041e-05	3.50396e-05	1.203e-05	5.58786e-05	5.13614e-05	1.75628e-05	1.50227e-05	1.83433e-05	4.18616e-05	3.26848e-05	5.93144e-05	4.50613e-05	8.86252e-05	2.43721e-05	4.15421e-05	4.31156e-05
Bacteria;Acidobacteriota;Acidobacteriae;Subgroup_12;Subgroup_12;Subgroup_12	0	0	0	0	0	0	0	0	0	0	0	0	0	0	0	0	0	0	0	0	0	0	0	0	0	0	0	0	0	0	0	0	0	0	0	0	0	0	0	0	0	0	0	0	0	0	0	0	0
Bacteria;Acidobacteriota;Acidobacteriae;Subgroup_13;Subgroup_13;Subgroup_13	0	0	4.07127e-06	3.77634e-06	0	0	0	8.72085e-06	5.97861e-06	6.63519e-06	7.83582e-06	8.52957e-06	6.86603e-06	2.60696e-05	0	5.86839e-06	0	1.01618e-05	0	0	8.11141e-06	0	0	0	0	0	5.86803e-06	0	3.07138e-05	4.08978e-05	0	0	1.06737e-05	1.66608e-05	1.61721e-05	4.00999e-06	0	2.56807e-06	0	0	0	5.2327e-06	0	0	0	0	0	0	8.21249e-06
Bacteria;Acidobacteriota;Acidobacteriae;Subgroup_2;Subgroup_2;Subgroup_2	0	0	4.07127e-06	0	0	0	0	0	0	0	0	0	0	0	0	0	0	0	0	0	0	0	0	0	0	0	0	0	4.09517e-06	0	0	0	0	0	5.3907e-06	0	0	0	0	0	0	0	0	0	0	0	0	0	0
Bacteria;Acidobacteriota;Aminicenantia;Aminicenantales;Aminicenantales;Aminicenantales	0.0081852	0.012084	0.0230841	0.0233699	0.0208966	0.0423901	0.00151833	0.00401741	0.00573349	0.00865561	0.0308947	0.00884175	0.0223489	0.00273019	0.000831085	0.000278749	0.00564095	0.0997533	0.0846795	0.0137457	0.000340679	0.0498216	0.0515061	0.0126234	0.0121489	0.00665134	0.00906317	0.0068395	0.017687	0.0135879	0.0118028	0.00976786	0.011565	0.00784725	0.00654971	0.00989466	0.00654129	0.0156678	0.0214222	0.00603663	0.00986871	0.0130896	0.0062277	0.0221081	0.00745088	0.0367969	0.0283001	0.0057882	0.00967431
Bacteria;Acidobacteriota;AT-s3-28;AT-s3-28;AT-s3-28;AT-s3-28	0	0	0	0	0	0	0	0	0	0	0	0	0	0	0	0	0	0	0	0	0	0	0	0	0	0	0	0	0	0	0	0	0	0	0	0	0	0	0	0	0	0	0	0	0	0	0	0	0
Bacteria;Acidobacteriota;Blastocatellia;11-24;11-24;11-24	0	6.63225e-06	4.07127e-06	0	0	0	0.000107475	8.28481e-05	5.97861e-05	1.6588e-05	0	0	0	0	0	0	0	0	4.72739e-06	0	0	0	0	0	0	0	5.86803e-06	0	0	1.63591e-06	0	0	2.66842e-06	9.52048e-06	0	0	0	2.56807e-06	0	0	4.58583e-06	0	7.54263e-06	5.39222e-06	0	0	0	0	0
Bacteria;Acidobacteriota;Blastocatellia;Blastocatellales;Blastocatellaceae;__	3.69813e-05	6.63225e-06	2.2392e-05	4.15397e-05	5.93654e-05	0	0.00106302	0	5.97861e-06	1.99056e-05	3.91791e-06	0.000141591	2.97528e-05	0	0	0	0	3.81068e-05	7.09109e-06	0	0	5.28219e-06	0	9.80267e-06	0	0	0	0	0	0	3.20541e-05	2.17112e-05	4.26948e-05	3.80819e-05	1.07814e-05	5.21299e-05	2.44469e-05	1.28403e-06	4.3907e-06	1.50227e-05	0	0	1.00568e-05	0.000366671	0.000270368	0.000331255	0.000178729	0.000163861	0.000268959
Bacteria;Acidobacteriota;Blastocatellia;Blastocatellales;Blastocatellaceae;Aridibacter	0	0	0	0	0	0	3.90817e-06	0	0	0	0	0	0	0	0	0	0	0	0	0	0	0	0	0	0	0	0	0	0	0	0	0	0	0	0	0	0	0	0	0	0	0	0	0	0	2.90574e-06	8.12404e-06	0	0
Bacteria;Acidobacteriota;Blastocatellia;Blastocatellales;Blastocatellaceae;Blastocatella	0	0	0	0	0	0	0	0	0	0	0	0	0	0	0	0	0	0	0	0	0	0	0	0	0	0	0	0	0	0	0	0	0	0	0	0	0	0	0	0	0	0	0	0	0	0	0	0	0
Bacteria;Acidobacteriota;Blastocatellia;Blastocatellales;Blastocatellaceae;JGI_0001001-H03	1.23271e-05	0	1.22138e-05	7.55267e-06	4.24039e-06	0	1.95409e-05	1.45348e-05	1.19572e-05	6.30343e-05	3.91791e-06	0.00169568	0.000922336	0	0	1.17368e-05	0	0.000172751	0.000205642	0	2.59565e-05	1.05644e-05	0	9.06747e-05	3.85607e-05	2.75275e-05	2.34721e-05	4.98551e-05	0	3.27183e-06	9.61624e-05	0.000125925	0.000125416	7.85439e-05	0.000215628	0.00013233	0.000195575	6.16337e-05	9.44001e-05	4.50682e-05	6.42016e-05	5.2327e-05	3.77132e-05	0.000102452	8.11103e-05	0.000119135	5.68683e-05	6.23132e-05	0.000123187
Bacteria;Acidobacteriota;Blastocatellia;Blastocatellales;Blastocatellaceae;Stenotrophobacter	0	0	0	0	0	0	3.51736e-05	1.16278e-05	0	1.32704e-05	0	0	0	0	0	0	0	5.0809e-06	0	0	0	0	0	0	4.53656e-06	0	0	0	0	0	0	0	0	0	0	0	0	5.13614e-06	0	0	0	0	0	1.61766e-05	1.35184e-05	1.1623e-05	0	0	0
Bacteria;Acidobacteriota;Blastocatellia;Blastocatellales;Blastocatellaceae;uncultured	6.16356e-06	0	8.14254e-06	1.51053e-05	2.12019e-05	0	0.00728093	0.00693744	0.00803525	0.00329769	3.91791e-06	0	0	4.73992e-06	0	7.92233e-05	9.16855e-06	0.00294946	0.00315317	0	0	5.28219e-06	0	0.000318587	0.000142902	0.000137638	9.97565e-05	9.97102e-05	0.000221139	0.00155657	0.00319168	0.00195401	0.0104469	0.0101036	0.00747421	0.00312378	0.00743185	5.13614e-06	1.09768e-05	0	1.83433e-05	1.04654e-05	7.54263e-06	0.0270069	0.0105331	0.00152697	0.000459008	0.00144705	0.0158788
Bacteria;Acidobacteriota;Blastocatellia;DS-100;DS-100;DS-100	0	3.31612e-05	0.000637154	0.000879886	0.00135056	0.000325014	0.00032047	0.00071511	0.00162917	0.000773	0.00041334	0	8.01036e-05	4.73992e-06	0	1.17368e-05	0.000142113	0.000459822	0.000250552	0	4.86684e-06	0	0	0.00164685	0.00253367	0.00165509	0.00175454	0.00214689	4.09517e-06	2.29028e-05	0.000865462	0.000673047	0.000939285	0.000814001	0.000932592	0.000515284	0.000939459	0.00372755	0.00565962	0.0033025	0.00526912	0.00305066	0.00424902	5.39222e-06	0	2.90574e-06	8.12404e-06	0.00151398	0.00173284
Bacteria;Acidobacteriota;Blastocatellia;Pyrinomonadales;Pyrinomonadaceae;RB41	0	0	0	0	0	0	0	0	0	0	0	0	0	0	0	0	0	0	0	0	0	0	0	0	0	6.88189e-06	0	0	0	0	0	0	0	0	0	2.005e-06	0	0	0	0	0	0	0	0	0	0	0	0	0
Bacteria;Acidobacteriota;Holophagae;Acanthopleuribacterales;Acanthopleuribacteraceae;Acanthopleuribacter	0	0	0	0	0	0	0	0	0	0	0	0	0	0	0.000113442	0	0	0	0	1.16047e-05	0	0	0	0	0	0	0	0	0	0	0	0	0	0	0	0	0	0	0	0	0	0	0	0	0	0	0	0	0
Bacteria;Acidobacteriota;Holophagae;Holophagales;Holophagaceae;__	5.5472e-05	1.32645e-05	0.000175065	0.000152942	0.000163255	4.61012e-05	7.81635e-06	1.45348e-05	1.19572e-05	6.30343e-05	0.000252705	0.000470832	0.000389075	0.000175377	4.93226e-06	0	0.000391956	1.52427e-05	4.72739e-06	3.86822e-06	3.24456e-05	0.000765917	3.2433e-05	0.000102928	2.26828e-05	6.88189e-06	1.17361e-05	1.24638e-05	0.000157664	0.000118604	7.55562e-05	9.33581e-05	9.87317e-05	4.28421e-05	6.19931e-05	7.61899e-05	5.9371e-05	6.16337e-05	6.36652e-05	6.00909e-05	5.503e-05	6.54087e-05	3.5199e-05	7.00988e-05	2.92898e-05	3.19632e-05	5.68683e-05	4.84658e-05	3.69562e-05
Bacteria;Acidobacteriota;Holophagae;Holophagales;Holophagaceae;Geothrix	6.16356e-05	2.6529e-05	0.000244276	0.000256791	0.00021626	4.61012e-06	0	3.19765e-05	1.19572e-05	2.65408e-05	0	0.000143297	0.000519529	1.89597e-05	0	5.86839e-06	0.000259012	0.000360744	9.45479e-05	0	3.24456e-06	3.43342e-05	0	7.84214e-05	1.36097e-05	2.75275e-05	1.46701e-05	2.49276e-05	1.22855e-05	2.20848e-05	0.000286198	0.00025185	6.9379e-05	3.57018e-05	7.00792e-05	0.000102255	8.38179e-05	1.02723e-05	4.3907e-06	0	0	5.2327e-06	1.00568e-05	8.08832e-05	0.000135184	0.000193232	6.49923e-05	0.000159245	0.000135506
Bacteria;Acidobacteriota;Holophagae;Holophagales;Holophagaceae;Holophaga	0	0	0	0	1.27212e-05	4.61012e-06	0	0	0	0	0	1.87651e-05	1.60207e-05	4.73992e-06	0	0	0	0	0	0	0	0	0	0	0	0	0	0	0	0	0	0	0	0	0	0	0	0	0	0	0	0	5.02842e-06	5.39222e-06	9.01226e-06	1.45287e-05	1.21861e-05	4.61579e-06	0
Bacteria;Acidobacteriota;Holophagae;Holophagales;Holophagaceae;uncultured	3.08178e-05	6.63225e-06	5.29265e-05	2.45462e-05	4.02837e-05	0	0	0	0	0	1.95896e-06	2.0471e-05	3.20415e-05	9.47984e-06	9.86451e-06	0	0.000770158	3.04854e-05	7.09109e-06	1.35388e-05	8.11141e-06	5.28219e-06	0	0.000254869	6.35118e-05	4.81732e-05	2.34721e-05	1.55797e-05	0.000395184	0.000458056	0.000254144	0.000247508	6.40422e-05	6.66433e-05	4.31256e-05	8.82198e-05	5.9371e-05	0.000190037	0.000138307	0.000220333	0.000213241	0.000209308	0.000188566	0.000528437	0.000576784	2.90574e-05	8.12404e-06	0.000184632	8.21249e-05
Bacteria;Acidobacteriota;Holophagae;Subgroup_7;Subgroup_7;Subgroup_7	0.000228052	1.65806e-05	0.000488553	0.000354976	0.000292587	9.22024e-06	0.000627262	3.63369e-05	2.09251e-05	2.65408e-05	3.52612e-05	9.04134e-05	0.000304394	1.65897e-05	0	1.76052e-05	0.000249843	6.60517e-05	5.20013e-05	0	2.27119e-05	0	0	0.00264427	0.0044617	0.00319664	0.00318341	0.00325305	3.68565e-05	6.05288e-05	0.000858593	0.00116806	0.000266842	0.000454603	0.000741222	0.000703754	0.000946444	0.00013354	0.0001888	8.51288e-05	0.000119232	0.000266868	0.000233822	8.08832e-05	9.23756e-05	0.000174345	8.93644e-05	0.0023102	0.00194636
Bacteria;Acidobacteriota;Subgroup_11;Subgroup_11;Subgroup_11;Subgroup_11	0	0	0	0	0	0	0	0	0	0	0	0	0	0	0	0	0	0	0	0	0	0	0	0	1.81462e-05	0	0	1.86957e-05	0	0	0	0	0	0	0	0	0	0	0	0	0	5.2327e-06	5.02842e-06	0	0	0	0	0	8.21249e-06
Bacteria;Acidobacteriota;Subgroup_18;Subgroup_18;Subgroup_18;Subgroup_18	0.000147925	0.000112748	0.000130281	0.000122731	0.00011025	0.000108338	6.25308e-05	9.30224e-05	9.56577e-05	5.30815e-05	0.000105784	0.000107473	0.000148764	0.000289135	4.43903e-05	8.80258e-05	0.000105438	0.000350582	0.000342736	5.60892e-05	0.000121671	5.28219e-06	1.49691e-05	0.000181349	9.52677e-05	0.000116992	0.000105625	0.000255507	0.000198616	0.000281377	3.20541e-05	4.34224e-05	0.000106737	0.000133287	0.000126682	6.81699e-05	0.000104772	0.000197741	0.000129526	8.01212e-05	0.000144454	0.000259019	0.000258964	7.27949e-05	9.01226e-06	2.90574e-05	8.12404e-06	0.000154629	0.000275118
Bacteria;Acidobacteriota;Subgroup_22;Subgroup_22;Subgroup_22;Subgroup_22	0	0	0	3.77634e-06	0	4.61012e-05	6.8393e-05	0	0	6.63519e-06	1.56716e-05	0.000557834	0.000437137	9.71684e-05	0	0	9.16855e-06	1.77832e-05	9.45479e-06	0	9.73369e-06	0	0	3.43094e-05	0.000326632	0.000275275	0.000196579	0.000333406	6.96179e-05	6.70724e-05	4.80812e-05	2.38823e-05	0.0001014	5.47427e-05	0.000102423	4.41099e-05	0.000104772	0.000111711	0.000103182	3.5053e-05	0.000105474	0.000201459	0.000128225	2.69611e-06	0	5.81149e-06	8.12404e-06	5.07737e-05	2.05312e-05
Bacteria;Acidobacteriota;Subgroup_25;Subgroup_25;Subgroup_25;Subgroup_25	0	0	0	0	0	0	0	0	0	0	0	0	0	0	0	0	0	0	0	0	0	0	0	0	4.53656e-06	6.88189e-06	1.76041e-05	1.86957e-05	0	0	0	0	0	0	0	0	0	0	0	0	0	1.04654e-05	0	0	0	0	0	0	0
Bacteria;Acidobacteriota;Subgroup_26;Subgroup_26;Subgroup_26;Subgroup_26	0	0	0	0	0	0	0	0	0	0	0	0	0	0	0	0	0	0	0	0	0	0	0	0	0	0	0	0	0	0	0	0	0	0	0	0	0	0	0	0	0	0	0	0	0	0	0	0	0
Bacteria;Acidobacteriota;Subgroup_5;Subgroup_5;Subgroup_5;Subgroup_5	0	0	0	0	0	0	0	0	0	0	0	0	0	0	0	0	0	0	0	0	0	0	0	0	0	0	0	0	0	0	0	0	0	0	0	0	0	2.56807e-06	0	0	0	0	0	0	0	0	0	0	0
Bacteria;Acidobacteriota;Thermoanaerobaculia;Thermoanaerobaculales;Thermoanaerobaculaceae;Subgroup_10	0.000169498	0.00026529	0.000150637	0.000162382	0.000127212	0	2.73572e-05	0.000420054	0.000230176	6.63519e-06	0	0	4.57735e-06	0	7.645e-05	0	4.58428e-06	0.00141249	0.0015104	9.67054e-06	0	0	0	2.9408e-05	8.1658e-05	3.09685e-05	2.93401e-05	7.47827e-05	3.68565e-05	9.3247e-05	7.32666e-05	0.000149807	0.000184121	0.000364158	0.000398912	0.000146365	0.000352734	5.64975e-05	0.000109768	4.7572e-05	4.58583e-05	2.61635e-05	2.01137e-05	3.23533e-05	1.80245e-05	2.90574e-06	8.12404e-06	0.000650827	0.000260747
Bacteria;Acidobacteriota;Thermoanaerobaculia;Thermoanaerobaculales;Thermoanaerobaculaceae;Subgroup_23	0	0	0	0	0	4.61012e-06	0	0	0	0	0	0	0	0	0	0	0	0	0	0	0	0	0	0	9.07311e-06	0	5.86803e-06	0	3.27614e-05	4.00799e-05	0	0	0	0	0	0	0	2.56807e-06	8.7814e-06	0	4.58583e-06	5.2327e-06	5.02842e-06	0	0	0	0	0	0
Bacteria;Acidobacteriota;Thermoanaerobaculia;Thermoanaerobaculales;Thermoanaerobaculaceae;Thermoanaerobaculum	1.84907e-05	0	0.000120103	7.36385e-05	5.93654e-05	1.84405e-05	1.17245e-05	3.63369e-05	4.18503e-05	3.64936e-05	0	3.41183e-06	3.89075e-05	0	0	0	9.16855e-06	0	0	2.12752e-05	2.27119e-05	0	0	5.39147e-05	6.80484e-05	2.06457e-05	5.86803e-05	6.23189e-05	1.02379e-05	1.63591e-05	4.57916e-06	8.68448e-06	5.33685e-06	2.85614e-05	1.61721e-05	1.604e-05	6.98483e-06	0.000102723	7.46419e-05	5.00757e-05	7.10804e-05	9.15722e-05	8.54832e-05	5.39222e-06	1.35184e-05	0	0	2.76948e-05	0.000180675
Bacteria;Acidobacteriota;Thermoanaerobaculia;Thermoanaerobaculales;Thermoanaerobaculaceae;TPD-58	0	0	0.00036845	0.000307771	0.00011025	4.61012e-06	8.59798e-05	0.00129795	0.000726401	5.30815e-05	0.000107743	1.02355e-05	1.83094e-05	1.89597e-05	0	3.81445e-05	5.27192e-05	0	0	3.86822e-06	0.000100581	0.000448986	0.00122248	0	4.0829e-05	0.000106669	0.000126163	0.000236812	0.00116508	0.00157784	3.66333e-05	8.68448e-06	0.0001521	0.000111866	9.1642e-05	4.00999e-06	0.000199068	0.000771705	4.3907e-06	0.000445674	0.000371452	0.000444779	0.000163424	0	0	2.90574e-06	0	1.84632e-05	5.13281e-05
Bacteria;Acidobacteriota;Vicinamibacteria;Subgroup_17;Subgroup_17;Subgroup_17	8.01262e-05	0	0.000170993	9.44084e-05	0.000169616	0.000447182	0.000123107	5.95925e-05	5.97861e-05	7.63047e-05	6.26866e-05	3.41183e-06	1.37321e-05	4.73992e-06	0.000959324	0.000296354	1.37528e-05	5.0809e-05	4.01829e-05	0.000798787	8.27363e-05	0.000533501	0	9.80267e-05	0.000265389	0.000141079	0.000176041	0.000177609	2.66186e-05	4.49876e-05	5.495e-05	4.12513e-05	0.000141426	0.000183269	0.000132072	7.41849e-05	0.000129219	7.83261e-05	0.000917657	4.50682e-05	8.48379e-05	4.97106e-05	4.52558e-05	9.16677e-05	2.92898e-05	1.59816e-05	8.12404e-06	8.07764e-05	8.4178e-05
Bacteria;Acidobacteriota;Vicinamibacteria;Vicinamibacterales;uncultured;uncultured	0	9.94837e-06	0.000250383	0.000366305	0.000313789	2.76607e-05	2.54031e-05	0.00037209	0.000176369	9.62103e-05	8.8153e-05	0.000296829	0.000723221	0.000163527	4.93226e-06	5.86839e-06	0.000201708	9.39967e-05	0.000113457	1.16047e-05	1.1356e-05	2.64109e-06	0	7.352e-06	0.000133828	0.000123874	8.50864e-05	0.000205652	0.000198616	0.00041225	8.92937e-05	6.51336e-05	9.33948e-05	0.000119006	0.00015633	7.61899e-05	0.000136204	9.24505e-05	5.48838e-05	2.50379e-05	5.73229e-05	6.54087e-05	7.54263e-05	5.39222e-06	6.75919e-06	2.32459e-05	8.12404e-06	6.6929e-05	5.54343e-05
Bacteria;Acidobacteriota;Vicinamibacteria;Vicinamibacterales;Vicinamibacteraceae;__	0	0	0	0	0	0	1.95409e-06	0	0	0	0	0	0	0	0	0	0	0	0	0	0	0	0	0	0.000283535	8.94645e-05	0.000152569	0.000121522	4.09517e-05	4.41696e-05	0	4.34224e-06	1.06737e-05	1.42807e-05	1.07814e-05	6.01499e-06	1.74621e-05	1.41244e-05	3.07349e-05	2.50379e-05	2.98079e-05	2.09308e-05	2.26279e-05	0	0	0	0	0	4.10624e-06
Bacteria;Acidobacteriota;Vicinamibacteria;Vicinamibacterales;Vicinamibacteraceae;Luteitalea	0	0	8.14254e-06	0	4.24039e-06	0	0	8.72085e-06	0	0	0	0	0	0	0	0	0	0	0	0	0	0	0	0	4.53656e-06	2.75275e-05	2.34721e-05	5.6087e-05	0	0	0	0	0	0	0	4.00999e-06	6.98483e-06	0	8.7814e-06	0	0	0	0	0	0	0	0	0	0
Bacteria;Acidobacteriota;Vicinamibacteria;Vicinamibacterales;Vicinamibacteraceae;uncultured	0	0	0	0	0	0	0.000691747	1.45348e-06	0	0	9.79478e-06	0	0	0	0	5.86839e-06	2.29214e-06	0	0	0	0	0	0	4.90134e-06	0.000113414	1.37638e-05	7.04163e-05	7.47827e-05	2.04759e-06	4.90774e-06	0	0	0	1.42807e-05	1.07814e-05	0	6.98483e-06	1.02723e-05	2.63442e-05	1.00151e-05	9.17166e-06	5.2327e-06	2.51421e-05	0	4.50613e-06	0	0	0	1.23187e-05
Bacteria;Acidobacteriota;Vicinamibacteria;Vicinamibacterales;Vicinamibacteraceae;Vicinamibacter	0	0	0	0	0	0	0	0	0	0	0	0	0	0	0	0	0	0	0	0	0	0	0	0	4.0829e-05	3.44094e-05	3.22742e-05	6.23189e-05	0	0	0	0	0	0	0	0	0	0	0	0	4.58583e-06	0	0	0	0	0	0	0	4.10624e-06
Bacteria;Acidobacteriota;Vicinamibacteria;Vicinamibacterales;Vicinamibacteraceae;Vicinamibacteraceae	0	0	0	0	0	0	1.75868e-05	8.72085e-06	1.79358e-05	0	1.95896e-06	0	0	9.47984e-06	4.93226e-06	0	0	0	4.72739e-06	7.73644e-06	4.86684e-06	0	0	0	0.000893702	0.000512701	0.000651351	0.000707319	0.000223187	0.000291192	7.32666e-05	5.86202e-05	2.66842e-05	5.23626e-05	6.46885e-05	2.807e-05	4.88938e-05	0.000285056	0.000195386	0.000127693	0.000263685	0.000151748	0.000213708	0	4.50613e-06	8.71723e-06	0	4.61579e-06	1.23187e-05
Bacteria;Actinobacteriota;__;__;__;__	0	0	0	0	0	0	0	0	0	0	0	0	0	0	0	0	0	0	0	0	0	0	0	0	0	0	2.93401e-05	0	0	0	0	0	0	0	0	0	0	0	0	0	1.37575e-05	0	0	0	0	2.90574e-06	0	0	0
Bacteria;Actinobacteriota;Acidimicrobiia;__;__;__	0	0	0	0	0	0	0	0	0	0	0	0	0	0	0	0	0	0	0	0	0	0	0	0	0	0	0	0	0	0	0	0	0	0	0	0	0	0	0	0	0	0	0	0	0	0	0	0	0
Bacteria;Actinobacteriota;Acidimicrobiia;Acidimicrobiales;Acidimicrobiaceae;Acidimicrobium	0	0	0	0	0	0	0	0	0	0	0	0	0	0	0	0	0	0	0	0	0	0	0	0	0	0	0	0	0	0	0	0	0	0	0	0	0	0	0	0	0	0	0	0	0	0	0	0	0
Bacteria;Actinobacteriota;Acidimicrobiia;Acidimicrobiales;Acidimicrobiaceae;Ferrimicrobium	0	0	0	0	0	0	0	0	0	0	0	0	0	0	0	0	0	0	0	0	0	0	0	0	0	0	0	0	0	0	0	0	0	0	0	0	0	0	0	0	0	0	0	0	0	0	0	0	0
Bacteria;Actinobacteriota;Acidimicrobiia;Acidimicrobiales;Acidimicrobiaceae;uncultured	0	0	0	0	0	0	0	0	0	0	0	0	0	0	0	0	0	0	0	0	0	0	0	0	0	0	0	0	0	0	0	0	0	0	0	0	0	0	0	0	0	0	0	0	0	0	0	0	0
Bacteria;Actinobacteriota;Acidimicrobiia;Actinomarinales;Actinomarinaceae;Candidatus_Actinomarina	0	0	0	0	0	0	0	0	0	0	0	0	0	0	0	0	0	0	0	0	0	0	0	0	0	0	0	0	0	0	0	0	0	0	0	0	0	0	0	0	0	0	0	0	0	0	0	0	0
Bacteria;Actinobacteriota;Acidimicrobiia;Actinomarinales;uncultured;uncultured	0	0	0	0	0	0	3.90817e-06	6.1046e-05	3.58717e-05	0	3.91791e-06	0	0	0	0	5.86839e-06	0	1.52427e-05	1.41822e-05	3.86822e-06	3.24456e-06	0	0	0	3.62925e-05	1.37638e-05	2.64061e-05	1.24638e-05	0.000190425	0.000145596	2.28958e-06	4.34224e-06	1.06737e-05	1.19006e-05	0	4.00999e-06	6.98483e-06	1.02723e-05	2.63442e-05	0	9.17166e-06	5.2327e-06	5.02842e-06	0	0	0	0	0	0
Bacteria;Actinobacteriota;Acidimicrobiia;IMCC26256;IMCC26256;IMCC26256	4.62267e-05	0	0.00019135	0.000258679	0.000203539	0.000246642	0.000212995	0.000985457	0.00116284	0.000597167	0.000197855	2.0471e-05	3.43301e-05	1.65897e-05	7.15177e-05	9.38942e-05	0.00131798	0.000591925	0.000392374	0.000112178	0.000107071	1.58466e-05	1.24742e-05	0.00341378	0.00697949	0.00489302	0.00586216	0.00409747	0.000591752	0.000739433	0.00380528	0.00378643	0.00313273	0.00328218	0.00428831	0.00436287	0.00465539	0.00318954	0.00310203	0.00245121	0.00247635	0.00198319	0.0022829	1.61766e-05	0	1.45287e-05	8.12404e-06	0.000242329	0.0017431
Bacteria;Actinobacteriota;Acidimicrobiia;Microtrichales;__;__	0	0	0	0	0	0	0	0	0	0	0	0	0	0	0	0	0	0	0	0	0	0	0	3.92107e-05	0	0	0	0	0	0	0	0	0	0	0	0	0	0	0	0	0	0	0	0	0	0	0	0	0
Bacteria;Actinobacteriota;Acidimicrobiia;Microtrichales;Iamiaceae;Iamia	0	0	8.14254e-06	0	4.24039e-06	4.61012e-06	3.12654e-05	2.90695e-06	0	0	3.91791e-06	1.36473e-05	0	0	0	0	2.75057e-05	0	0	3.67481e-05	3.24456e-06	0	0	0.00054895	4.53656e-05	0	2.93401e-05	3.11594e-05	8.19034e-06	1.63591e-05	3.43437e-05	2.38823e-05	5.33685e-06	9.52048e-06	1.61721e-05	8.01999e-06	6.98483e-06	1.28403e-05	0	1.75265e-05	0	2.61635e-05	6.28553e-05	5.39222e-06	0	0	0	0	4.10624e-06
Bacteria;Actinobacteriota;Acidimicrobiia;Microtrichales;Ilumatobacteraceae;__	0	0	2.03564e-05	0	0	4.61012e-06	1.95409e-06	3.0523e-05	8.96791e-06	0	2.35075e-05	0	0	0	0	0	0	0	0	0	0	0	4.9897e-06	0	3.17559e-05	6.88189e-06	5.86803e-06	2.80435e-05	0	0	2.7475e-05	1.7369e-05	1.06737e-05	4.76024e-06	2.15628e-05	3.60899e-05	1.39697e-05	0.000511046	0.00043468	0.000358042	0.000295786	0.000102038	9.80543e-05	0	0	0	0	0	0
Bacteria;Actinobacteriota;Acidimicrobiia;Microtrichales;Ilumatobacteraceae;CL500-29_marine_group	0.000255788	1.65806e-05	0.000506873	0.000222804	0.000260784	9.68126e-05	9.96584e-05	0.000114825	5.08182e-05	3.64936e-05	1.95896e-05	0.00119926	0.000299816	0.000215666	0	2.34736e-05	1.37528e-05	2.7945e-05	2.60007e-05	0.000398426	1.46005e-05	5.28219e-06	0.000518928	8.33227e-05	0.000206413	0.000178929	0.000149635	0.000186957	2.86662e-05	0.000125147	0.000416704	0.000160663	9.33948e-05	4.76024e-05	0.000118596	0.00115087	7.33407e-05	0.000115563	0.000125135	7.51136e-05	2.06362e-05	6.27924e-05	9.30258e-05	7.5491e-05	7.20981e-05	0.000884799	0.000519938	7.61606e-05	0.00042089
Bacteria;Actinobacteriota;Acidimicrobiia;Microtrichales;Ilumatobacteraceae;Ilumatobacter	0	0	0	0	0	0	0	0	0	0	0	0	0	0	0	1.17368e-05	0	4.82686e-05	1.89096e-05	0	1.62228e-06	0	4.9897e-06	0	0.000190535	0.000192693	0.000164305	0.000146449	0	4.08978e-06	4.57916e-06	0	0	0	1.61721e-05	4.00999e-06	0	5.77816e-05	4.3907e-05	2.00303e-05	2.98079e-05	1.30817e-05	2.51421e-05	5.39222e-06	0	0	0	0	0
Bacteria;Actinobacteriota;Acidimicrobiia;Microtrichales;Ilumatobacteraceae;uncultured	3.69813e-05	9.94837e-06	4.07127e-06	1.88817e-06	0	2.30506e-06	0	0	0	0	0	0	0	0	2.46613e-06	5.86839e-06	0	1.01618e-05	0	0	0	5.28219e-06	0	0	0.00026312	0.000147961	0.000287533	0.000149565	4.09517e-06	3.27183e-06	0.000206062	0.00021277	9.07264e-05	0.000104725	0.000145549	0.00016441	0.000195575	0.0008847	0.000619089	0.000513276	0.000350816	0.000340125	0.000384674	5.39222e-06	4.50613e-06	8.71723e-06	0	1.84632e-05	3.69562e-05
Bacteria;Actinobacteriota;Acidimicrobiia;Microtrichales;Microtrichaceae;__	0	0	0	0	0	0	0	0	0	0	0	0	0	0	0	0	0	0	0	3.86822e-06	0	0	0	0	0	0	0	0	0	0	0	0	0	0	0	0	0	0	0	0	0	0	0	0	0	0	0	0	0
Bacteria;Actinobacteriota;Acidimicrobiia;Microtrichales;Microtrichaceae;Candidatus_Microthrix	0	0	0	0	0	0	0	0	0	0	0	0	0	0	0	0	3.20899e-05	0	0	0	0	0	0	0	0	0	0	0	0	0	0	0	0	0	0	0	0	0	0	0	0	0	0	0	0	0	0	0	0
Bacteria;Actinobacteriota;Acidimicrobiia;Microtrichales;Microtrichaceae;IMCC26207	0.00597865	9.94837e-05	0.00281121	0.000107626	0.000207779	0.000108338	0.000209087	0	5.97861e-06	0	8.22762e-05	0.00111908	0.000936068	0.000135088	0	7.62891e-05	0.00127672	6.60517e-05	3.78192e-05	0.00017407	4.54239e-05	3.16931e-05	0.000202083	0.0047788	0.000174657	7.57007e-05	0.000176041	0.000102826	3.27614e-05	7.36161e-05	0.000467075	0.000199743	0.000608401	8.56843e-05	0.000568719	0.00247016	0.000157159	0.000186185	7.46419e-05	0.000175265	9.40095e-05	0.000143899	0.000374618	0.00191693	0.00135184	0.0032864	0.00131609	0.000221558	0.000324393
Bacteria;Actinobacteriota;Acidimicrobiia;Microtrichales;Microtrichaceae;Sva0996_marine_group	0	0	0	0	0	0	0	0	0	0	0	0	0	0	0	0	0	0	0	0	0	0	0	0	0	0	0	0	0	0	0	0	0	0	0	0	0	0	0	0	0	0	0	0	0	0	0	0	0
Bacteria;Actinobacteriota;Acidimicrobiia;Microtrichales;Microtrichaceae;uncultured	9.24533e-06	0	0.000344022	1.1329e-05	2.54423e-05	1.84405e-05	0.000115291	8.72085e-06	0	6.63519e-06	0.000499534	4.43538e-05	1.83094e-05	0	0	0	0	2.54045e-05	2.83644e-05	0	3.24456e-06	0	8.48248e-05	4.90134e-06	2.26828e-05	3.78504e-05	2.93401e-05	3.11594e-05	3.68565e-05	7.27981e-05	4.35021e-05	3.90801e-05	5.33685e-06	2.38012e-05	1.07814e-05	0.00010827	6.98483e-06	0	4.3907e-06	2.00303e-05	1.83433e-05	1.04654e-05	1.50853e-05	6.47066e-05	6.75919e-05	0.000138023	0.000105612	9.23159e-06	1.23187e-05
Bacteria;Actinobacteriota;Acidimicrobiia;Microtrichales;uncultured;uncultured	6.16356e-06	6.63225e-06	0.000903822	0.000341758	0.000235342	1.61354e-05	0.000623354	0.000813946	0.00038562	0.000142657	0.000215485	0.00107302	0.000707201	5.45091e-05	0.000165231	0.000123236	0.00104063	0.000185453	4.01829e-05	0.000266907	0.000246587	5.28219e-06	6.23712e-05	0.000397008	0.00209135	0.00148649	0.00214183	0.0019942	4.91421e-05	8.26136e-05	0.000361754	0.000214941	0.000386922	0.000295135	0.000436647	0.000856133	0.000429567	0.00311378	0.00130184	0.00214324	0.00134365	0.00115119	0.00177503	0.000913981	0.000761536	0.00143834	0.000840838	0.000288487	0.000324393
Bacteria;Actinobacteriota;Acidimicrobiia;uncultured;uncultured;uncultured	3.08178e-05	0	2.44276e-05	5.28687e-05	5.30048e-05	0	3.90817e-06	3.77904e-05	2.9893e-05	2.98584e-05	1.56716e-05	3.07065e-05	9.1547e-06	4.02893e-05	0	0	9.16855e-06	5.84304e-05	2.3637e-05	0	0	0	0	4.90134e-06	6.57801e-05	2.06457e-05	5.86803e-05	1.55797e-05	0.000114665	0.000103063	5.72395e-05	3.03957e-05	4.53632e-05	4.76024e-05	3.23442e-05	4.41099e-05	6.98483e-05	7.70421e-05	2.19535e-05	2.00303e-05	1.83433e-05	7.58741e-05	5.53127e-05	0	0	0	0	3.46184e-05	5.74874e-05
Bacteria;Actinobacteriota;Actinobacteria;__;__;__	3.69813e-05	2.32129e-05	0.000537408	0.00062876	0.000667861	0.000829822	3.12654e-05	0	0	0	0	2.0471e-05	0.000203692	7.82087e-05	0	4.40129e-05	0	0.000287071	0.000278916	0	3.24456e-06	2.64109e-06	2.24536e-05	9.06747e-05	0	3.44094e-06	0	0	2.04759e-06	1.63591e-06	0	0	5.33685e-06	2.85614e-05	5.3907e-06	0	6.98483e-06	0	0	2.00303e-05	0	5.2327e-06	5.02842e-06	2.69611e-06	0	0	0	0.000496198	0.000156037
Bacteria;Actinobacteriota;Actinobacteria;0319-7L14;0319-7L14;0319-7L14	0	0	0	0	0	0	0	0	0	0	0	0	0	0	0	0	0	0	0	0	0	0	0	0	0	0	0	0	0	0	0	0	0	0	0	0	0	0	0	0	0	0	0	0	0	0	0	0	0
Bacteria;Actinobacteriota;Actinobacteria;Actinomycetales;Actinomycetaceae;Actinomyces	0	1.32645e-05	2.03564e-05	2.45462e-05	1.27212e-05	4.61012e-05	7.81635e-06	1.30813e-05	0	0	8.42351e-05	2.55887e-05	1.14434e-05	1.42198e-05	9.12467e-05	0.000877324	2.75057e-05	8.63753e-05	0	0.0424827	0.0475117	0.000515013	0.000830784	4.4112e-05	9.52677e-05	8.25826e-05	6.74823e-05	4.05073e-05	0.000282567	0.000285467	0.000141954	4.55935e-05	0.000184121	0.00019993	0.000140158	0.00021253	0.000244469	0.000179765	0.000208558	0.000150227	0.00012611	0.000185761	0.000170966	0.000212993	0.000223053	0.000292027	0.000243721	0.000184632	0.000170409
Bacteria;Actinobacteriota;Actinobacteria;Actinomycetales;Actinomycetaceae;Actinotignum	0	0	0	0	0	0	0	0	0	0	0	0	0	0	0	0	0	0	0	0	0	0	4.9897e-06	0	0	0	0	0	0	0	0	0	0	0	0	0	0	0	0	0	0	0	0	0	0	0	0	0	0
Bacteria;Actinobacteriota;Actinobacteria;Actinomycetales;Actinomycetaceae;Arcanobacterium	0	0	0	0	0	0	0	0	0	0	0	0	0	0	0	0	0	0	0	3.86822e-06	4.86684e-06	0	0	0	0	0	0	0	0	1.63591e-06	0	0	0	0	0	0	0	0	0	0	0	0	0	0	0	2.90574e-06	0	0	0
Bacteria;Actinobacteriota;Actinobacteria;Actinomycetales;Actinomycetaceae;F0332	0	6.63225e-06	0	0	0	0	0	0	0	0	0	0	0	2.36996e-06	1.47968e-05	3.52103e-05	0	0	0	1.54729e-05	8.59809e-05	0	4.9897e-06	0	9.07311e-06	0	0	0	0	3.27183e-06	0	0	5.33685e-06	4.76024e-06	5.3907e-06	0	0	5.13614e-06	4.3907e-06	0	4.58583e-06	5.2327e-06	5.02842e-06	2.69611e-05	5.85797e-05	3.48689e-05	5.28062e-05	0	0
Bacteria;Actinobacteriota;Actinobacteria;Actinomycetales;Actinomycetaceae;Flaviflexus	0	0	0	0	0	0	0	0	0	0	0	0	0	0	0	0	0	0	0	0	0	0	0	0	0	0	0	0	0	0	0	0	0	0	0	0	0	0	0	0	0	0	0	0	0	2.90574e-06	0	0	0
Bacteria;Actinobacteriota;Actinobacteria;Actinomycetales;Actinomycetaceae;Mobiluncus	0	0	0	0	0	0	0	0	0	0	0	0	0	0	0	0	0	0	0	0	0	0	0	0	0	0	0	0	0	0	0	0	0	0	0	0	0	0	0	0	0	0	0	0	0	0	0	0	0
Bacteria;Actinobacteriota;Actinobacteria;Actinomycetales;Actinomycetaceae;Trueperella	0	0	0	0	0	0	0	0	0	0	0	0	0	0	0	0	0	0	0	0	0	0	0	0	0	0	0	0	0	0	0	0	0	0	0	0	0	0	0	0	0	0	0	0	0	0	0	0	0
Bacteria;Actinobacteriota;Actinobacteria;Actinomycetales;Actinomycetaceae;uncultured	0	2.6529e-05	4.07127e-06	7.55267e-06	0	9.22024e-06	0	0	0	0	7.83582e-06	0	0	4.73992e-06	0	0.000572168	0.000288809	9.14562e-05	3.07281e-05	0.000224357	0.000270921	7.39506e-05	0.000369238	5.39147e-05	0	1.37638e-05	5.86803e-06	0	5.32372e-05	8.83393e-05	2.28958e-05	2.82245e-05	1.06737e-05	3.80819e-05	3.77349e-05	6.81699e-05	4.1909e-05	5.77816e-05	4.82977e-05	4.50682e-05	5.04441e-05	6.27924e-05	4.27416e-05	0.000555398	0.000574531	0.000844118	0.000848962	7.15448e-05	3.69562e-05
Bacteria;Actinobacteriota;Actinobacteria;Actinomycetales;Actinomycetaceae;Varibaculum	0	0	0	0	0	0	0	0	0	0	0	0	0	0	0	0	0	0	0	3.86822e-06	1.62228e-06	0	4.9897e-06	0	0	0	0	0	0	0	0	0	0	0	0	0	0	0	0	0	0	5.2327e-06	0	0	0	0	0	0	0
Bacteria;Actinobacteriota;Actinobacteria;Bifidobacteriales;Bifidobacteriaceae;__	0	0	0	0	0	0	0	0	0	0	3.91791e-06	0	0	0	0	0	0	0	0	0	0	0	0	0	0	0	0	0	0	0	0	0	0	0	0	0	0	0	0	0	0	5.2327e-06	0	0	0	0	0	0	0
Bacteria;Actinobacteriota;Actinobacteria;Bifidobacteriales;Bifidobacteriaceae;Alloscardovia	0	0	0	0	0	4.61012e-06	0	0	0	0	0	0	0	0	0	0	0	0	0	0	0	0	0	0	0	0	0	0	0	0	0	0	0	0	0	0	0	0	0	0	0	0	0	0	0	0	0	0	0
Bacteria;Actinobacteriota;Actinobacteria;Bifidobacteriales;Bifidobacteriaceae;Bifidobacterium	0	1.98967e-05	8.14254e-06	1.51053e-05	2.12019e-05	0	0	1.01743e-05	5.97861e-06	0	1.56716e-05	1.87651e-05	0	1.42198e-05	7.89161e-05	0.00054576	1.37528e-05	5.0809e-06	0	0.000864547	0.00283575	6.07452e-05	0.000279423	1.4704e-05	4.53656e-06	1.37638e-05	0	0	1.22855e-05	1.9631e-05	5.03708e-05	1.95401e-05	3.20211e-05	1.42807e-05	2.15628e-05	1.203e-05	2.09545e-05	1.66925e-05	1.53675e-05	5.00757e-06	9.17166e-06	2.09308e-05	0	2.69611e-05	4.50613e-05	6.8285e-05	0.000121861	1.84632e-05	8.21249e-06
Bacteria;Actinobacteriota;Actinobacteria;Bifidobacteriales;Bifidobacteriaceae;Gardnerella	0	0	0	0	0	0	0	0	0	0	0	0	0	0	0	0	0	0	0	0	6.48912e-06	0	0	0	0	0	0	0	0	0	0	0	0	0	0	0	0	0	0	0	0	0	0	0	0	0	0	0	0
Bacteria;Actinobacteriota;Actinobacteria;Bifidobacteriales;Bifidobacteriaceae;Scardovia	0	0	0	0	0	0	0	0	0	0	0	0	0	0	0	0	0	0	0	0	0	0	0	0	0	0	0	0	0	0	0	0	0	0	0	0	0	0	0	0	0	0	0	0	0	0	0	0	0
Bacteria;Actinobacteriota;Actinobacteria;Catenulisporales;Actinospicaceae;Actinospica	0	0	0	0	0	0	0	0	0	0	0	0	0	0	0	0	0	0	0	0	0	0	0	0	0	0	0	0	0	0	0	0	0	0	0	0	0	0	0	0	0	0	0	0	0	0	0	0	0
Bacteria;Actinobacteriota;Actinobacteria;Catenulisporales;Catenulisporaceae;Catenulispora	0	0	0	0	0	0	0	0	0	0	0	0	0	0	0	0	0	0	0	0	0	0	0	0	0	0	0	0	0	0	0	0	0	0	0	0	0	0	0	0	0	0	0	0	0	0	0	0	0
Bacteria;Actinobacteriota;Actinobacteria;Corynebacteriales;__;__	0	0	0	0	0	0	0	0	0	0	0	0	0	0	0	0	0	0	0	0	0	0	0	0	0	0	0	0	0	0	0	0	0	0	0	0	0	0	0	0	0	0	0	0	0	0	0	0	0
Bacteria;Actinobacteriota;Actinobacteria;Corynebacteriales;Corynebacteriaceae;Corynebacterium	1.84907e-05	4.97418e-05	8.14254e-06	3.77634e-06	1.69616e-05	6.22366e-05	6.44849e-05	2.90695e-05	2.39144e-05	0.000116116	0.000272295	2.72946e-05	1.14434e-05	3.31794e-05	4.93226e-06	0.000243538	4.58428e-06	1.01618e-05	4.72739e-06	0.000154729	0.00027741	5.28219e-05	0.000107278	1.4704e-05	4.99021e-05	2.75275e-05	4.40102e-05	4.98551e-05	4.50469e-05	8.01597e-05	4.57916e-06	1.30267e-05	2.13474e-05	5.47427e-05	2.15628e-05	4.00999e-05	1.39697e-05	4.36572e-05	1.75628e-05	3.5053e-05	2.52221e-05	3.13962e-05	3.01705e-05	6.20105e-05	6.30858e-05	8.57194e-05	0.000138109	1.61553e-05	5.33812e-05
Bacteria;Actinobacteriota;Actinobacteria;Corynebacteriales;Corynebacteriaceae;Lawsonella	0	6.63225e-06	0	0	0	0	0	2.90695e-06	0	0	5.87687e-06	0	0	7.10988e-06	0	5.86839e-06	0	0	0	0	0	0	0	0	0	0	0	0	0	0	0	0	0	0	0	0	0	0	0	5.00757e-06	0	0	0	0	2.25306e-06	2.90574e-06	0	0	4.10624e-06
Bacteria;Actinobacteriota;Actinobacteria;Corynebacteriales;Dietziaceae;Dietzia	0	0	0	3.77634e-06	0	2.30506e-06	4.68981e-05	5.8139e-06	0	0	3.13433e-05	3.41183e-06	0	4.73992e-06	0	7.04207e-05	4.58428e-06	0	0	1.35388e-05	2.75788e-05	1.05644e-05	1.24742e-05	0	1.13414e-05	2.06457e-05	5.86803e-06	0	1.22855e-05	1.47232e-05	1.37375e-05	8.68448e-06	1.60105e-05	4.76024e-06	2.15628e-05	1.4035e-05	6.98483e-06	2.18286e-05	3.95163e-05	4.50682e-05	4.58583e-06	1.83144e-05	1.00568e-05	3.23533e-05	9.01226e-06	2.46988e-05	2.43721e-05	1.61553e-05	4.10624e-06
Bacteria;Actinobacteriota;Actinobacteria;Corynebacteriales;Mycobacteriaceae;Hoyosella	0	0	0	0	0	0	0	2.90695e-06	8.96791e-06	0	0	0	0	0	0	0	0	0	0	0	3.24456e-06	0	0	0	0	0	0	0	0	0	0	0	0	0	0	0	0	0	0	0	0	0	0	0	0	0	0	0	0
Bacteria;Actinobacteriota;Actinobacteria;Corynebacteriales;Mycobacteriaceae;Mycobacterium	0.00272121	0.0015022	0.0204724	0.031776	0.0320043	0.0111127	0.0028432	0.0140493	0.0147074	0.00865229	0.00215289	0.00425967	0.0139563	0.00323974	0.0239683	0.0146416	0.0996186	0.00852321	0.00587142	0.0132912	0.00839044	0.00131791	0.00492982	0.0105281	0.0028104	0.00219532	0.00240002	0.0019537	0.000634752	0.000846585	0.00113334	0.00105733	0.00210806	0.00233966	0.00138002	0.00158796	0.00200814	0.00413074	0.00327327	0.00300454	0.00309314	0.00224483	0.00243627	0.0918807	0.078339	0.0439421	0.0498816	0.00690061	0.00439368
Bacteria;Actinobacteriota;Actinobacteria;Corynebacteriales;Nocardiaceae;__	1.23271e-05	1.32645e-05	4.07127e-06	2.2658e-05	1.0601e-05	0.000161354	3.90817e-06	2.90695e-06	0	6.63519e-06	1.56716e-05	6.82366e-06	2.28868e-05	3.79194e-05	1.47968e-05	4.10787e-05	2.29214e-05	3.30259e-05	2.3637e-05	4.25504e-05	3.08233e-05	0	1.99588e-05	8.33227e-05	2.26828e-05	6.88189e-06	0	6.23189e-06	5.938e-05	4.58056e-05	3.66333e-05	2.60534e-05	9.33948e-05	0.000164228	4.31256e-05	6.21549e-05	4.88938e-05	3.5953e-05	2.19535e-05	3.5053e-05	1.60504e-05	1.04654e-05	5.02842e-06	0.000390936	0.000396539	0.000446032	0.000394016	0.000281563	8.4178e-05
Bacteria;Actinobacteriota;Actinobacteria;Corynebacteriales;Nocardiaceae;Gordonia	0.00125737	0.00241414	6.92116e-05	8.87439e-05	5.72452e-05	0.00203767	0.000193455	8.8662e-05	7.17433e-05	0.000175833	0.000289925	0.000129649	0.000130454	0.000428963	0.000239214	0.000912535	0.00635839	0.000180372	0.000148913	0.000232093	0.000267676	0.000105644	0.00032932	0.000191152	0.000256315	0.000240866	0.000143767	0.000227464	0.000303043	0.00036808	0.000137375	0.000108556	0.000504332	0.000559328	0.000326138	0.000407014	0.00041909	0.000418595	0.000417117	0.00031047	0.000270564	0.000319195	0.000165938	0.000868147	0.000817862	0.000883346	0.000629613	0.000597745	0.000849993
Bacteria;Actinobacteriota;Actinobacteria;Corynebacteriales;Nocardiaceae;Nocardia	0	0	0	0	0	4.61012e-06	3.90817e-06	2.90695e-06	0	0	3.91791e-06	0	0	4.73992e-06	0	0	1.83371e-05	5.0809e-06	0	7.73644e-06	0	1.05644e-05	4.9897e-06	9.80267e-06	4.53656e-06	6.88189e-06	0	6.23189e-06	0	1.8813e-05	0	0	3.20211e-05	1.9041e-05	2.15628e-05	2.807e-05	6.98483e-06	3.5953e-05	2.63442e-05	1.50227e-05	1.37575e-05	7.84905e-06	0	1.61766e-05	2.25306e-05	4.64919e-05	2.43721e-05	2.76948e-05	3.90093e-05
Bacteria;Actinobacteriota;Actinobacteria;Corynebacteriales;Nocardiaceae;Rhodococcus	2.7736e-05	4.31096e-05	2.64633e-05	3.58752e-05	2.12019e-05	6.22366e-05	0.00212605	2.47091e-05	1.79358e-05	6.63519e-06	5.09329e-05	2.0471e-05	2.74641e-05	6.1619e-05	2.46613e-05	6.45523e-05	0.000176495	5.58899e-05	3.07281e-05	7.34961e-05	8.76032e-05	3.16931e-05	5.48867e-05	5.39147e-05	9.98042e-05	4.12913e-05	4.69442e-05	5.29711e-05	9.00938e-05	9.73368e-05	5.03708e-05	2.17112e-05	8.53896e-05	7.61638e-05	6.46885e-05	5.81449e-05	4.88938e-05	0.000101439	0.000129526	6.25947e-05	9.17166e-05	7.58741e-05	7.79406e-05	0.00011054	6.53389e-05	0.000139476	0.000125923	0.000140782	0.000119081
Bacteria;Actinobacteriota;Actinobacteria;Corynebacteriales;Nocardiaceae;Smaragdicoccus	0	0	0	3.77634e-06	0	9.22024e-06	3.90817e-06	0	0	0	3.91791e-06	0	4.57735e-06	4.73992e-06	0	1.17368e-05	0	2.54045e-05	2.83644e-05	0	6.48912e-06	0	4.9897e-06	0	1.36097e-05	0	1.17361e-05	0	4.09517e-06	4.90774e-06	4.57916e-06	0	0	9.52048e-06	0	4.00999e-06	0	5.13614e-06	8.7814e-06	5.00757e-06	0	0	5.02842e-06	5.39222e-06	0	1.1623e-05	8.12404e-06	0	4.10624e-06
Bacteria;Actinobacteriota;Actinobacteria;Corynebacteriales;Nocardiaceae;Williamsia	0	0	0	1.88817e-06	0	0	0	0	0	0	0	0	0	0	0	1.17368e-05	0	0	0	0	0	1.05644e-05	9.97939e-06	2.45067e-06	0	0	0	6.23189e-06	0	3.27183e-06	0	4.34224e-06	0	0	0	0	0	0	2.19535e-06	0	0	2.61635e-06	0	0	0	0	0	4.61579e-06	0
Bacteria;Actinobacteriota;Actinobacteria;Corynebacteriales;Segniliparaceae;Segniliparus	0	0	0	0	0	0	0	0	0	0	0	0	0	0	0	0	0	0	0	0	0	0	0	0	0	0	0	0	0	0	0	0	0	0	0	0	0	0	0	0	0	0	0	0	0	0	0	0	0
Bacteria;Actinobacteriota;Actinobacteria;Corynebacteriales;Tsukamurellaceae;Tsukamurella	6.16356e-06	6.63225e-06	0	0	0	4.61012e-06	0	0	0	0	1.17537e-05	6.82366e-06	0	0	4.93226e-06	0	2.06292e-05	1.52427e-05	4.72739e-06	7.73644e-06	2.59565e-05	0	1.49691e-05	4.90134e-06	0.000111146	5.50551e-05	2.64061e-05	3.73913e-05	0	2.37207e-05	9.15833e-06	4.34224e-06	1.8679e-05	1.42807e-05	5.3907e-06	2.406e-05	0	1.28403e-05	1.31721e-05	1.00151e-05	4.58583e-06	0	0	3.23533e-05	1.12653e-05	2.32459e-05	2.43721e-05	2.3079e-05	1.6425e-05
Bacteria;Actinobacteriota;Actinobacteria;Euzebyales;Euzebyaceae;Euzebya	0	0	0	0	0	0	0	0	0	0	0	0	0	0	0	0	0	0	0	0	0	0	0	0	0	0	0	0	0	0	0	0	0	0	0	0	0	0	0	0	0	0	0	0	0	0	0	0	0
Bacteria;Actinobacteriota;Actinobacteria;Euzebyales;Euzebyaceae;uncultured	0	0	0	0	0	0	0	0	0	0	0	0	0	0	0	0	0	0	0	0	0	0	0	0	0	0	0	0	0	0	0	0	0	0	0	0	0	0	0	0	0	0	0	0	0	0	0	0	0
Bacteria;Actinobacteriota;Actinobacteria;Frankiales;__;__	0	0	0	3.77634e-06	0	4.61012e-06	3.51736e-05	0.00013372	7.47326e-05	4.9764e-05	3.52612e-05	0	0	0	0	5.86839e-06	4.35506e-05	2.03236e-05	4.72739e-06	1.35388e-05	9.73369e-06	0	0	4.90134e-06	0.00123848	0.000887763	0.000777514	0.000850653	0.000147426	0.000408978	0.000563237	0.000432053	0.000648427	0.000687854	0.000865208	0.000896233	0.00126775	0.000227274	0.00021734	0.000137708	0.000169676	0.000115119	0.000130739	0	9.01226e-06	2.90574e-06	0	4.61579e-06	1.6425e-05
Bacteria;Actinobacteriota;Actinobacteria;Frankiales;Acidothermaceae;Acidothermus	0	0	0	0	0	0	0	0	0	0	0	0	0	0	0	0	0	0	0	0	0	0	0	4.90134e-06	0	0	0	0	0	0	0	0	0	0	0	0	6.98483e-06	1.28403e-06	0	0	0	0	0	0	0	0	0	0	0
Bacteria;Actinobacteriota;Actinobacteria;Frankiales;Cryptosporangiaceae;Cryptosporangium	0	0	0	0	0	0	0	0	0	0	0	0	0	0	0	0	0	0	0	0	0	0	0	0	0	0	0	0	0	0	0	0	2.66842e-06	7.14036e-06	0	4.00999e-06	0	0	0	0	0	0	0	0	0	0	0	0	0
Bacteria;Actinobacteriota;Actinobacteria;Frankiales;Frankiaceae;__	0	0	0	0	0	0	0	0	0	0	0	0	0	0	0	0	0	0	0	7.73644e-06	1.62228e-06	0	0	0	4.0829e-05	1.37638e-05	4.10762e-05	0	0	0	0	0	0	0	0	0	0	1.02723e-05	4.3907e-06	0	2.29292e-06	0	0	0	0	0	0	0	0
Bacteria;Actinobacteriota;Actinobacteria;Frankiales;Frankiaceae;Frankia	0	0	0	0	0	4.61012e-06	0	0	0	0	0	0	0	0	0	0	0	0	0	0	0	0	0	0	0	0	0	0	0	1.63591e-06	0	0	0	0	0	0	0	0	0	0	0	0	0	0	0	0	0	0	0
Bacteria;Actinobacteriota;Actinobacteria;Frankiales;Frankiaceae;Jatrophihabitans	0	6.63225e-06	0	3.77634e-06	4.24039e-06	0	0	0	0	0	3.91791e-06	0	0	0	0	5.86839e-06	0	0	0	5.80233e-06	0	0	9.97939e-06	0	0	0	0	0	4.09517e-06	1.63591e-06	0	4.34224e-06	0	0	0	0	0	0	0	1.00151e-05	0	0	0	5.39222e-06	0	5.81149e-06	0	0	0
Bacteria;Actinobacteriota;Actinobacteria;Frankiales;Frankiales;Frankiales	0	6.63225e-06	0	0	0	0	0	2.90695e-06	0	0	0	0	0	0	0	0	0	0	4.72739e-06	0	0	0	0	4.90134e-06	0.000905043	0.000891204	0.00110906	0.000598261	2.86662e-05	3.59901e-05	0.000100742	8.03314e-05	0.0003042	0.000340357	0.000148244	0.00026065	0.000282885	0.00274783	0.00264979	0.00201304	0.00185497	0.00115643	0.00121436	0	0	0	0	1.38474e-05	0
Bacteria;Actinobacteriota;Actinobacteria;Frankiales;Geodermatophilaceae;Antricoccus	0	0	0	0	0	0	0	0	0	0	0	0	0	0	0	0	0	0	0	0	0	0	0	0	0	0	0	0	0	0	0	0	0	0	0	0	0	0	0	0	0	0	0	0	0	0	0	0	0
Bacteria;Actinobacteriota;Actinobacteria;Frankiales;Geodermatophilaceae;Blastococcus	0	0	0	0	2.12019e-06	0	0	0	0	0	0	0	0	0	0	0	0	0	0	0	0	2.64109e-06	0	0	0	0	0	0	0	1.63591e-06	0	0	0	0	0	0	0	0	4.3907e-06	5.00757e-06	0	0	0	0	9.01226e-06	8.71723e-06	8.12404e-06	4.61579e-06	0
Bacteria;Actinobacteriota;Actinobacteria;Frankiales;Geodermatophilaceae;Geodermatophilus	0	0	0	0	0	0	0	0	0	0	0	0	0	0	0	0	0	0	0	0	0	0	0	0	0	0	5.86803e-06	6.23189e-06	0	2.45387e-06	1.37375e-05	4.34224e-06	5.33685e-06	9.52048e-06	0	0	0	0	4.3907e-06	0	4.58583e-06	0	0	5.39222e-06	4.50613e-06	2.90574e-06	0	1.38474e-05	0
Bacteria;Actinobacteriota;Actinobacteria;Frankiales;Geodermatophilaceae;Klenkia	0	0	0	0	0	0	0	0	0	0	0	0	0	0	0	0	0	0	0	0	0	0	0	0	0	0	0	0	0	0	0	0	0	0	0	0	0	0	0	0	0	0	0	0	0	0	0	0	0
Bacteria;Actinobacteriota;Actinobacteria;Frankiales;Geodermatophilaceae;Modestobacter	0	0	0	0	4.24039e-06	0	0	0	0	0	0	0	0	0	0	0	0	0	0	1.35388e-05	6.48912e-06	0	0	0	0	0	0	0	0	0	0	0	0	0	0	0	0	0	0	0	0	0	0	0	0	0	0	0	0
Bacteria;Actinobacteriota;Actinobacteria;Frankiales;Nakamurellaceae;Nakamurella	6.16356e-06	2.6529e-05	4.07127e-06	0	4.24039e-06	9.22024e-06	0	0	0	9.95279e-06	3.91791e-06	1.70591e-06	9.1547e-06	4.73992e-06	1.9729e-05	0.000132039	0.000857259	5.58899e-05	5.67287e-05	5.80233e-05	0.000144383	2.11288e-05	0.000109773	7.352e-06	9.07311e-06	6.88189e-06	5.86803e-06	6.23189e-06	3.68565e-05	9.48829e-05	3.20541e-05	1.7369e-05	5.87053e-05	0.000109485	3.77349e-05	8.62148e-05	3.84165e-05	6.67698e-05	6.36652e-05	5.75871e-05	3.66866e-05	3.13962e-05	3.01705e-05	0.000129413	0.000119412	0.0002528	0.000174667	0.000253869	0.000147825
Bacteria;Actinobacteriota;Actinobacteria;Frankiales;Sporichthyaceae;__	0	0	0	0	0	0	0	0	0	0	0	0	0	0	0	0	0	0	0	0	0	0	0	0	0	0	0	0	0	0	0	0	0	0	0	0	0	0	0	0	0	0	0	0	0	0	0	0	0
Bacteria;Actinobacteriota;Actinobacteria;Frankiales;Sporichthyaceae;Candidatus_Planktophila	0	0	0	0	0	0	0	0	0	0	0	0	0	0	0	0	0	0	0	0	0	0	0	0	0	0	0	0	0	0	0	0	0	0	0	0	0	0	0	0	0	0	0	0	0	0	0	0	0
Bacteria;Actinobacteriota;Actinobacteria;Frankiales;Sporichthyaceae;hgcI_clade	0	0	0	0	0	0	0	0	0	0	0	0	0	0	0	1.76052e-05	0	0	0	0	0	0	0	0	0	0	0	0	4.09517e-06	0	0	0	0	0	0	4.00999e-06	0	0	0	0	0	0	0	0	0	0	0	0	0
Bacteria;Actinobacteriota;Actinobacteria;Frankiales;Sporichthyaceae;Longivirga	4.00631e-05	6.63225e-06	8.54967e-05	7.17504e-05	7.42068e-05	1.38304e-05	0	2.7616e-05	1.79358e-05	6.63519e-06	0	0.000134767	8.01036e-05	1.65897e-05	0	1.17368e-05	0.000786203	9.90776e-05	9.21842e-05	0	0	0	0	5.8816e-05	0.000195072	0.000306244	0.000161371	0.000174493	0.000561039	0.000874395	0.000519735	0.000436395	8.8058e-05	8.56843e-05	0.000256058	0.00018847	0.000342256	0.000577816	0.000430289	0.000247875	0.000534249	0.00038722	0.000457587	0.00116472	0.00102064	0.000926932	0.000584931	0.00250176	0.00228102
Bacteria;Actinobacteriota;Actinobacteria;Frankiales;Sporichthyaceae;Sporichthya	0	0	0	0	0	0	0	0	0	0	0	0	0	0	0	0	0	0	0	0	0	0	0	0	0	0	0	0	0	0	0	0	0	0	0	0	0	5.13614e-06	0	0	0	0	0	0	0	0	0	0	8.21249e-06
Bacteria;Actinobacteriota;Actinobacteria;Frankiales;Sporichthyaceae;uncultured	0	0	0	0	0	0	0	0	0	0	0	0	0	0	0	0	0	0	0	0	0	0	0	1.22533e-05	0.000226828	0.000168606	0.000152569	0.000146449	8.19034e-06	2.45387e-06	9.15833e-06	6.51336e-06	1.06737e-05	7.14036e-06	0	1.203e-05	2.09545e-05	1.02723e-05	1.31721e-05	5.00757e-06	0	1.04654e-05	0	0	0	0	0	0	0
Bacteria;Actinobacteriota;Actinobacteria;Frankiales;uncultured;uncultured	0	0	0	0	0	0	0	0	0	0	0	0	0	0	0	0	0	0	0	0	0	0	0	0	0	0	0	0	0	0	0	0	0	0	0	0	0	0	4.3907e-06	0	0	0	0	0	0	0	0	0	0
Bacteria;Actinobacteriota;Actinobacteria;Glycomycetales;Glycomycetaceae;Glycomyces	0	0	0	0	0	0	0	0	0	0	0	0	0	0	0	0	0	0	0	0	0	0	0	0	0	0	0	0	0	0	0	0	0	0	0	0	0	0	0	0	0	0	0	0	0	0	0	0	0
Bacteria;Actinobacteriota;Actinobacteria;Kineosporiales;Kineosporiaceae;__	4.00631e-05	7.95869e-05	4.4784e-05	0.000171823	6.14856e-05	6.45417e-05	0	0	0	0	7.83582e-06	3.75301e-05	0	1.65897e-05	4.93226e-06	5.86839e-06	0.000146697	4.57281e-05	2.3637e-05	1.35388e-05	3.56902e-05	0	7.48454e-06	7.352e-06	1.81462e-05	6.88189e-06	0	0	2.25234e-05	1.9631e-05	1.14479e-05	8.68448e-06	3.73579e-05	4.52223e-05	5.3907e-06	1.0025e-05	5.58786e-05	1.41244e-05	2.85396e-05	1.00151e-05	9.17166e-06	7.84905e-06	2.01137e-05	1.07844e-05	2.47837e-05	1.59816e-05	2.43721e-05	1.15395e-05	6.98062e-05
Bacteria;Actinobacteriota;Actinobacteria;Kineosporiales;Kineosporiaceae;Angustibacter	0	0	0	0	0	0	0	0	0	0	0	0	0	0	0	0	0	0	0	0	0	0	0	0	0	0	0	0	0	0	0	0	0	0	0	0	0	0	0	0	0	0	0	0	0	0	0	0	0
Bacteria;Actinobacteriota;Actinobacteria;Kineosporiales;Kineosporiaceae;Kineococcus	0	0	0	0	0	0	0	0	0	0	0	0	0	0	0	0	0	0	0	0	0	0	0	0	0	0	0	0	0	0	0	0	0	0	0	0	0	0	0	0	0	0	0	0	0	0	0	0	0
Bacteria;Actinobacteriota;Actinobacteria;Kineosporiales;Kineosporiaceae;Kineosporia	0	0	0	0	0	0	0	0	0	0	0	0	0	0	0	0	0	0	0	1.93411e-06	0	0	0	0	0	0	0	0	0	0	0	0	0	0	0	0	3.49241e-06	0	0	0	0	0	0	0	0	0	0	0	0
Bacteria;Actinobacteriota;Actinobacteria;Kineosporiales;Kineosporiaceae;Quadrisphaera	6.16356e-06	1.65806e-05	0	5.6645e-06	2.12019e-06	1.61354e-05	3.90817e-06	0	0	0	0	6.82366e-06	2.28868e-06	2.36996e-05	0	0	0.000135236	5.0809e-06	1.89096e-05	0	0	0	9.97939e-06	4.90134e-06	0	0	0	0	2.04759e-05	8.99752e-06	2.97646e-05	2.60534e-05	3.46895e-05	4.0462e-05	3.77349e-05	4.00999e-05	6.98483e-06	2.56807e-06	4.3907e-06	0	0	0	0	1.88728e-05	2.25306e-05	1.88873e-05	2.43721e-05	4.15421e-05	9.85499e-05
Bacteria;Actinobacteriota;Actinobacteria;Micrococcales;__;__	0	0	4.07127e-06	0	4.24039e-06	4.61012e-06	0	0	0	0	0	0	0	0	4.93226e-06	0.000105631	3.20899e-05	5.0809e-05	2.83644e-05	1.16047e-05	9.73369e-06	1.05644e-05	2.49485e-06	4.90134e-06	0	6.88189e-06	0	0	6.14276e-06	0	0	0	5.33685e-06	9.52048e-06	0	4.00999e-06	0	0	0	7.51136e-06	4.58583e-06	0	2.51421e-06	2.69611e-06	4.50613e-06	2.90574e-06	8.12404e-06	0	6.15937e-06
Bacteria;Actinobacteriota;Actinobacteria;Micrococcales;Beutenbergiaceae;__	0	1.32645e-05	0	0	0	1.61354e-05	3.90817e-06	0	0	6.63519e-06	2.35075e-05	1.02355e-05	4.57735e-06	9.47984e-06	5.91871e-05	0.000877324	2.29214e-06	1.52427e-05	0	9.09031e-05	0.000126538	1.58466e-05	7.73403e-05	4.90134e-06	9.07311e-06	0	0	0	4.09517e-06	1.55412e-05	0	0	5.33685e-06	1.42807e-05	1.07814e-05	8.01999e-06	6.98483e-06	1.79765e-05	8.7814e-06	1.00151e-05	9.17166e-06	1.04654e-05	0	4.04416e-05	4.95674e-05	5.95677e-05	5.68683e-05	2.3079e-05	1.6425e-05
Bacteria;Actinobacteriota;Actinobacteria;Micrococcales;Bogoriellaceae;Georgenia	6.16356e-06	9.94837e-06	0	0	4.24039e-06	1.38304e-05	0	2.90695e-06	0	6.63519e-06	0	0	4.57735e-06	0	0	1.17368e-05	3.20899e-05	0.00153443	0.00104712	4.25504e-05	2.43342e-05	1.84877e-05	1.99588e-05	0	6.80484e-06	0	2.93401e-06	1.24638e-05	0.000100332	7.85238e-05	9.15833e-06	0	7.20475e-05	8.09241e-05	5.92978e-05	4.41099e-05	4.88938e-05	9.63026e-05	0.000100986	6.76022e-05	9.17166e-05	9.41886e-05	8.54832e-05	4.85299e-05	2.25306e-05	5.23034e-05	5.68683e-05	3.00027e-05	9.64968e-05
Bacteria;Actinobacteriota;Actinobacteria;Micrococcales;Brevibacteriaceae;Brevibacterium	0	0	0	0	0	4.61012e-06	0	0	5.97861e-06	6.63519e-06	0	0	0	0	2.46613e-05	0.00012617	0	0	0	0.000160531	8.76032e-05	0	4.9897e-06	9.80267e-06	0	0	5.86803e-06	0	0	1.63591e-06	4.57916e-06	6.51336e-06	0	0	0	2.005e-06	0	0	0	0	0	0	0	1.07844e-05	3.6049e-05	1.59816e-05	4.06202e-05	0	4.10624e-06
Bacteria;Actinobacteriota;Actinobacteria;Micrococcales;Cellulomonadaceae;__	0	3.31612e-06	0	0	0	0	0	0	0	0	0	0	0	2.36996e-06	0	2.05394e-05	0	1.01618e-05	0	0	1.62228e-06	0	0	0	0	0	0	0	0	0	0	0	5.33685e-06	0	0	0	0	0	0	0	4.58583e-06	5.2327e-06	0	0	0	2.90574e-06	0	0	0
Bacteria;Actinobacteriota;Actinobacteria;Micrococcales;Cellulomonadaceae;Actinotalea	0	6.63225e-06	0	0	0	4.61012e-06	0	0	0	0	0	0	0	0	0	0	0	0	0	0	0	0	0	0	0	6.88189e-06	0	0	0	0	0	0	0	0	0	0	0	0	2.19535e-06	0	0	0	0	0	0	0	0	0	0
Bacteria;Actinobacteriota;Actinobacteria;Micrococcales;Cellulomonadaceae;Cellulomonas	0	0	0	0	0	0	0	0	0	0	0	0	0	0	0	5.28155e-05	1.83371e-05	0	4.72739e-06	3.86822e-06	3.24456e-06	5.28219e-06	2.49485e-05	0	0	0	0	6.23189e-06	8.19034e-06	4.90774e-06	0	0	0	4.76024e-06	0	4.00999e-06	0	2.56807e-06	0	0	0	5.2327e-06	0	1.61766e-05	1.35184e-05	2.61517e-05	8.12404e-06	0	0
Bacteria;Actinobacteriota;Actinobacteria;Micrococcales;Cellulomonadaceae;Oerskovia	0	0	0	0	0	0	0	0	0	0	0	0	0	0	0	0	0	0	0	0	0	0	0	0	0	0	0	0	0	0	0	0	0	0	0	0	0	0	0	0	0	0	0	0	0	0	0	0	0
Bacteria;Actinobacteriota;Actinobacteria;Micrococcales;Cellulomonadaceae;Pseudactinotalea	0	0	0	0	0	0	0	0	0	0	0	0	0	0	0	0	0	0	0	0	0	0	0	0	0	0	0	0	0	0	0	0	0	0	0	0	0	0	0	0	0	0	0	0	0	0	0	0	0
Bacteria;Actinobacteriota;Actinobacteria;Micrococcales;Demequinaceae;__	0	0	0	0	0	0	0	0	0	0	0	0	4.57735e-06	0	0	0	0	0	0	0	0	0	0	0	0	0	0	0	0	8.17956e-07	0	0	2.66842e-06	0	0	2.005e-06	0	0	0	0	0	0	0	0	0	0	0	0	0
Bacteria;Actinobacteriota;Actinobacteria;Micrococcales;Demequinaceae;Demequina	3.08178e-06	0	0	0	0	1.38304e-05	0	0	0	0	1.95896e-06	0	0	4.73992e-06	0	2.93419e-05	6.87641e-06	5.0809e-06	0	0	0	0	1.99588e-05	2.45067e-06	0	0	0	0	0	0	0	0	1.33421e-05	4.76024e-06	5.3907e-06	0	1.04772e-05	0	2.19535e-06	0	0	0	0	0	0	0	0	9.23159e-06	6.15937e-06
Bacteria;Actinobacteriota;Actinobacteria;Micrococcales;Demequinaceae;Lysinimicrobium	0	3.31612e-06	0	0	0	0	0	0	0	6.63519e-06	0	0	0	0	0	0.000170183	0	0	0	1.16047e-05	8.11141e-06	7.92328e-06	0	2.45067e-06	0	0	0	0	0	0	0	0	5.33685e-06	0	0	0	6.98483e-06	0	0	0	0	0	0	0	0	0	0	0	4.10624e-06
Bacteria;Actinobacteriota;Actinobacteria;Micrococcales;Dermabacteraceae;__	0	0	0	0	0	0	0	0	0	0	0	3.41183e-06	0	0	0	0	4.58428e-06	5.0809e-06	0	7.73644e-06	1.29782e-05	0	0	0	0	0	0	0	0	1.63591e-06	0	0	5.33685e-06	0	0	1.203e-05	0	2.56807e-06	0	0	0	0	5.02842e-06	0	0	0	0	4.61579e-06	0
Bacteria;Actinobacteriota;Actinobacteria;Micrococcales;Dermabacteraceae;Brachybacterium	0	0	0	0	0	4.61012e-06	3.90817e-06	0	0	0	0	3.41183e-06	4.57735e-06	0	0	5.86839e-06	4.58428e-06	0	0	1.93411e-05	2.10897e-05	0	0	4.90134e-06	9.07311e-06	0	0	6.23189e-06	0	2.45387e-06	6.86875e-06	0	0	9.52048e-06	2.69535e-06	1.604e-05	0	0	0	1.00151e-05	0	0	0	5.93144e-05	8.78695e-05	6.97378e-05	8.93644e-05	4.61579e-06	4.10624e-06
Bacteria;Actinobacteriota;Actinobacteria;Micrococcales;Dermabacteraceae;Dermabacter	0	0	0	0	0	0	0	0	0	0	0	0	0	0	0	0	0	0	0	0	0	0	0	0	0	0	0	0	0	0	0	0	0	0	0	0	0	0	0	0	0	0	0	0	0	0	0	0	0
Bacteria;Actinobacteriota;Actinobacteria;Micrococcales;Dermacoccaceae;__	0	0	0	0	0	0	0	0	0	0	0	0	0	0	0	8.80258e-06	0	0	0	0	9.73369e-06	0	0	0	0	0	0	0	0	1.63591e-06	0	0	0	0	0	0	0	0	0	0	0	0	0	5.39222e-06	4.50613e-06	2.90574e-06	1.62481e-05	9.23159e-06	0
Bacteria;Actinobacteriota;Actinobacteria;Micrococcales;Dermacoccaceae;Dermacoccus	0	0	0	0	0	0	0	0	0	0	0	0	0	0	0	0	0	0	0	3.86822e-06	3.24456e-06	0	0	0	0	0	0	0	0	0	0	0	0	0	0	0	0	0	0	0	0	0	0	0	0	0	8.12404e-06	0	0
Bacteria;Actinobacteriota;Actinobacteria;Micrococcales;Dermacoccaceae;Flexivirga	0	6.63225e-06	0	0	0	0	0	0	0	0	0	0	0	0	0	0	0	0	0	0	0	0	4.9897e-06	0	0	0	0	0	0	1.63591e-06	0	0	0	0	0	0	0	0	0	0	0	0	0	0	4.50613e-06	2.90574e-06	0	2.3079e-06	0
Bacteria;Actinobacteriota;Actinobacteria;Micrococcales;Dermacoccaceae;Kytococcus	3.08178e-06	0	0	0	0	0	0	0	0	0	0	0	0	0	0	0	0	0	0	0	0	0	0	0	0	0	0	0	0	0	0	0	0	0	0	0	0	0	0	0	0	0	0	0	0	0	0	0	0
Bacteria;Actinobacteriota;Actinobacteria;Micrococcales;Dermatophilaceae;__	0.000280442	0.000301767	8.14254e-06	7.55267e-06	0	4.61012e-05	0.000197363	0.000799412	0.000884834	0.000155927	0.000432929	3.41183e-05	1.83094e-05	3.31794e-05	4.93226e-06	7.33549e-05	0.000534068	0.000315016	0.000179641	0.0012475	0.00110964	1.58466e-05	3.2433e-05	4.90134e-05	2.26828e-05	3.44094e-05	2.34721e-05	4.05073e-05	0.000106474	0.000128419	7.78458e-05	2.60534e-05	0.00136623	0.00104249	0.000436647	0.000312779	0.000328287	6.16337e-05	8.56187e-05	8.2625e-05	5.04441e-05	3.13962e-05	8.04548e-05	3.77455e-05	8.78695e-05	8.71723e-05	6.90543e-05	0.000113087	0.000110869
Bacteria;Actinobacteriota;Actinobacteria;Micrococcales;Dermatophilaceae;Dermatophilus	6.16356e-06	2.32129e-05	0	0	4.24039e-06	0	3.90817e-06	0	5.97861e-06	0	2.15485e-05	3.41183e-06	0	9.47984e-06	0	5.86839e-06	0	5.0809e-06	0	3.86822e-06	0	5.28219e-06	4.9897e-06	0	4.53656e-06	0	0	0	8.19034e-06	1.22693e-05	0	0	2.66842e-05	4.76024e-06	5.3907e-06	4.00999e-06	6.98483e-06	0	0	0	4.58583e-06	0	0	5.39222e-06	1.35184e-05	1.45287e-05	1.62481e-05	1.38474e-05	4.10624e-06
Bacteria;Actinobacteriota;Actinobacteria;Micrococcales;Dermatophilaceae;Mobilicoccus	1.23271e-05	0	4.07127e-06	0	4.24039e-06	4.61012e-06	0	0	5.97861e-06	0	3.91791e-06	3.41183e-06	0	9.47984e-06	1.47968e-05	0	6.6472e-05	5.58899e-05	5.67287e-05	2.51434e-05	1.62228e-06	0	1.74639e-05	2.45067e-05	0	0	1.17361e-05	6.23189e-06	8.19034e-06	3.43542e-05	6.86875e-06	4.34224e-06	2.40158e-05	3.80819e-05	2.15628e-05	1.604e-05	6.98483e-06	2.31126e-05	1.75628e-05	1.25189e-05	4.58583e-06	5.2327e-06	3.26848e-05	4.31377e-05	2.25306e-05	5.08505e-05	3.24962e-05	7.38527e-05	4.51687e-05
Bacteria;Actinobacteriota;Actinobacteria;Micrococcales;Dermatophilaceae;uncultured	1.84907e-05	1.32645e-05	0	3.77634e-06	4.24039e-06	3.6881e-05	0	0	5.97861e-06	6.63519e-06	1.76306e-05	3.41183e-06	3.66188e-05	4.73992e-06	0	2.05394e-05	1.14607e-05	5.0809e-06	1.41822e-05	3.86822e-06	6.48912e-06	0	0	4.90134e-06	0	0	0	0	1.02379e-05	1.47232e-05	0	0	2.13474e-05	1.9041e-05	2.15628e-05	8.01999e-06	1.39697e-05	5.13614e-06	8.7814e-06	0	9.17166e-06	0	2.01137e-05	5.39222e-06	6.75919e-06	2.03402e-05	1.62481e-05	2.3079e-05	4.10624e-05
Bacteria;Actinobacteriota;Actinobacteria;Micrococcales;Intrasporangiaceae;__	0.000483839	0.000341561	8.14254e-06	1.51053e-05	1.27212e-05	4.14911e-05	3.90817e-06	0	0	0	5.87687e-06	0.000100649	1.37321e-05	2.13296e-05	0.00141063	0.00776388	0.00649821	0.00144298	0.000423102	0.00927405	0.00479546	2.64109e-05	6.48661e-05	0.000838128	3.62925e-05	6.88189e-06	5.86803e-06	2.18116e-05	5.11896e-05	8.99752e-05	4.35021e-05	1.7369e-05	0.000293527	0.000299895	0.000140158	0.00024461	0.00018859	7.70421e-05	0.000116354	4.7572e-05	8.2545e-05	5.49433e-05	3.77132e-05	0.000385543	0.00027938	0.000357406	0.000459008	0.00045004	0.000821249
Bacteria;Actinobacteriota;Actinobacteria;Micrococcales;Intrasporangiaceae;Intrasporangium	0	0	0	0	0	0	0	0	0	0	0	0	0	0	0	0	0	0	0	9.67054e-05	1.62228e-05	0	0	0	0	0	0	0	0	0	0	0	0	0	0	0	0	0	0	0	0	0	0	0	0	0	0	0	0
Bacteria;Actinobacteriota;Actinobacteria;Micrococcales;Intrasporangiaceae;Janibacter	2.15724e-05	3.31612e-06	0	9.44084e-06	0	0	0	0	0	0	0	0.00160356	6.63716e-05	0	1.9729e-05	0.000111499	0.000100854	2.54045e-05	0	0.000121849	7.62472e-05	5.28219e-06	0	4.90134e-06	0	0	0	0	4.09517e-06	1.63591e-06	4.57916e-06	0	0	0	0	2.005e-06	0	2.56807e-06	0	0	4.58583e-06	2.61635e-06	0	2.69611e-05	9.01226e-06	7.26436e-06	8.12404e-06	2.3079e-06	0.0001314
Bacteria;Actinobacteriota;Actinobacteria;Micrococcales;Intrasporangiaceae;Knoellia	0	0	0	1.88817e-06	0	0	0	0	0	0	0	3.41183e-06	4.57735e-06	4.73992e-06	9.86451e-06	0.000240604	0.00019254	7.62135e-05	3.30918e-05	0.000162465	5.1913e-05	5.28219e-06	0	1.22533e-05	0	0	0	3.11594e-06	4.09517e-06	0	0	0	5.33685e-06	2.38012e-06	2.69535e-06	1.604e-05	0	0	0	0	2.29292e-06	0	0	1.61766e-05	0	4.35862e-06	8.12404e-06	6.92369e-06	4.10624e-05
Bacteria;Actinobacteriota;Actinobacteria;Micrococcales;Intrasporangiaceae;Ornithinibacter	0	0	0	3.77634e-06	0	0	0	0	0	0	0	0	0	0	0	5.86839e-06	9.16855e-06	0	0	0	1.62228e-06	0	0	0	0	0	0	0	1.02379e-05	5.7257e-06	0	0	5.33685e-06	0	1.07814e-05	2.005e-05	6.98483e-06	7.70421e-06	8.7814e-06	1.00151e-05	4.58583e-06	5.2327e-06	0	2.15689e-05	2.92898e-05	1.74345e-05	1.62481e-05	4.61579e-06	2.05312e-05
Bacteria;Actinobacteriota;Actinobacteria;Micrococcales;Intrasporangiaceae;Ornithinicoccus	0	0	0	0	0	0	0	0	0	0	0	0	0	0	0	0	0	0	0	0	0	0	0	0	0	0	0	0	0	0	0	0	0	0	0	0	0	0	0	0	0	0	0	0	0	1.45287e-06	0	0	0
Bacteria;Actinobacteriota;Actinobacteria;Micrococcales;Intrasporangiaceae;Ornithinimicrobium	0	0	0	0	0	0	0	0	0	0	0	0	0	0	0	0	0	0	0	0	0	0	0	0	0	0	0	0	0	0	0	0	0	0	0	0	0	0	0	0	0	0	0	0	4.50613e-06	0	0	0	0
Bacteria;Actinobacteriota;Actinobacteria;Micrococcales;Intrasporangiaceae;Oryzihumus	0	0	0	0	0	0	0	0	0	0	0	0	0	0	0	0	0	0	2.3637e-06	0	0	0	0	0	0	0	0	0	0	0	0	0	0	0	0	0	0	0	0	0	0	0	0	0	0	0	0	0	0
Bacteria;Actinobacteriota;Actinobacteria;Micrococcales;Intrasporangiaceae;Phycicoccus	0	0	0	0	0	0	0	0	0	0	0	0	0	4.73992e-06	0	0	0	0	4.72739e-06	0	0	0	0	0	9.07311e-06	0	0	0	4.09517e-06	3.27183e-06	0	0	0	0	5.3907e-06	0	6.98483e-06	0	0	0	0	0	0	0	0	0	0	0	0
Bacteria;Actinobacteriota;Actinobacteria;Micrococcales;Intrasporangiaceae;Terrabacter	0	0	0	0	0	0	0	0	0	0	0	0	0	0	0	0	0	0	0	0	0	0	0	0	0	6.88189e-06	5.86803e-06	0	0	0	0	0	0	0	0	0	0	0	0	0	0	0	0	0	0	0	0	0	0
Bacteria;Actinobacteriota;Actinobacteria;Micrococcales;Intrasporangiaceae;Tetrasphaera	0.0108756	0.0239921	0.000451911	0.000245462	0.000252303	1.38304e-05	0	1.16278e-05	2.39144e-05	1.99056e-05	1.17537e-05	0.00147391	0	0.000229886	1.47968e-05	0.000132039	0.00187955	0.000195615	5.67287e-05	8.31667e-05	7.78695e-05	0	0	0.00137237	0	0	0	0	1.63807e-05	1.30873e-05	1.60271e-05	1.30267e-05	0.000261506	0.00020469	0.000105119	9.22298e-05	6.28634e-05	2.56807e-06	0	1.00151e-05	0	0	1.00568e-05	0.00102182	0.00107922	0.00181464	0.00183603	0.00181401	0.00212909
Bacteria;Actinobacteriota;Actinobacteria;Micrococcales;Intrasporangiaceae;uncultured	0.000132516	4.31096e-05	0.000168958	0.000160494	0.000142053	6.68468e-05	0	0	0	0	3.91791e-06	0.000134767	1.37321e-05	3.79194e-05	2.46613e-06	8.80258e-06	6.18877e-05	8.12944e-05	2.83644e-05	5.80233e-06	9.73369e-06	3.16931e-05	2.24536e-05	0	0	0	0	0	0	4.90774e-06	2.28958e-06	0	0	4.76024e-06	0	4.00999e-06	0	1.02723e-05	4.3907e-06	5.00757e-06	0	0	0	0	1.57714e-05	1.45287e-05	2.43721e-05	4.61579e-06	8.21249e-06
Bacteria;Actinobacteriota;Actinobacteria;Micrococcales;Jonesiaceae;Jonesia	0	0	0	0	0	0	0	0	0	0	0	0	0	0	0	0	0	0	0	0	0	0	0	0	0	0	0	0	0	0	0	0	0	0	0	0	0	0	0	0	0	0	0	0	0	0	0	0	0
Bacteria;Actinobacteriota;Actinobacteria;Micrococcales;Microbacteriaceae;__	5.23902e-05	0.00011938	4.68196e-05	7.17504e-05	4.02837e-05	5.99316e-05	2.3449e-05	1.30813e-05	2.39144e-05	6.30343e-05	7.24814e-05	5.62952e-05	5.26395e-05	9.95383e-05	0.000157832	0.00176052	0.000231506	0.000256585	0.000132367	0.000152795	0.000186562	0.000137337	0.000381712	4.90134e-05	4.53656e-05	4.12913e-05	3.52082e-05	4.36232e-05	6.75703e-05	5.7257e-05	3.66333e-05	4.12513e-05	0.000160105	0.000188029	9.9728e-05	0.00010025	0.000185098	8.34623e-05	7.90326e-05	7.0106e-05	8.2545e-05	5.2327e-05	6.03411e-05	6.74027e-05	8.56164e-05	9.29838e-05	9.74885e-05	0.000103855	0.000188887
Bacteria;Actinobacteriota;Actinobacteria;Micrococcales;Microbacteriaceae;Agrococcus	0	0	0	0	0	0	3.90817e-06	0	0	0	0	0	0	4.73992e-06	0	3.81445e-05	6.87641e-06	0	0	1.93411e-06	3.24456e-06	0	0	0	0	6.88189e-06	0	0	2.04759e-06	8.17956e-07	0	6.51336e-06	5.33685e-06	0	0	4.00999e-06	6.98483e-06	5.13614e-06	0	0	0	5.2327e-06	0	0	2.25306e-06	0	0	0	4.10624e-06
Bacteria;Actinobacteriota;Actinobacteria;Micrococcales;Microbacteriaceae;Agromyces	0	0	4.07127e-06	0	0	4.61012e-06	0	0	0	0	9.79478e-06	0	0	0	0	0	4.58428e-06	0	2.3637e-06	3.86822e-06	0	0	0	4.90134e-06	0	1.37638e-05	1.76041e-05	0	0	6.54365e-06	0	0	5.33685e-06	0	0	4.00999e-06	0	1.28403e-05	1.31721e-05	0	9.17166e-06	0	0	0	0	5.81149e-06	0	9.23159e-06	1.23187e-05
Bacteria;Actinobacteriota;Actinobacteria;Micrococcales;Microbacteriaceae;Amnibacterium	0	0	0	0	0	0	0	0	0	0	0	0	0	0	0	0	0	0	0	0	0	0	0	0	0	0	0	0	0	0	0	0	0	0	0	0	0	0	0	0	0	0	0	0	0	0	0	0	0
Bacteria;Actinobacteriota;Actinobacteria;Micrococcales;Microbacteriaceae;Aurantimicrobium	0	6.63225e-06	0	0	0	0	0	0	0	0	3.91791e-06	5.11774e-06	0	0	0	1.17368e-05	4.58428e-06	0	0	0	3.24456e-06	0	7.48454e-06	0	1.81462e-05	2.06457e-05	1.76041e-05	0	1.22855e-05	1.63591e-06	2.28958e-05	2.60534e-05	5.33685e-06	1.9041e-05	1.61721e-05	1.604e-05	1.39697e-05	1.79765e-05	1.75628e-05	3.00454e-05	2.06362e-05	4.70943e-05	5.53127e-05	5.39222e-06	0	0	8.12404e-06	1.38474e-05	4.10624e-06
Bacteria;Actinobacteriota;Actinobacteria;Micrococcales;Microbacteriaceae;Candidatus_Aquiluna	0	0	0	0	0	0	0	0	0	0	0	0	0	0	0	0	0	0	0	0	0	0	0	0	0	0	0	0	0	0	0	0	0	0	0	0	0	0	0	0	0	0	0	0	0	0	0	0	0
Bacteria;Actinobacteriota;Actinobacteria;Micrococcales;Microbacteriaceae;Candidatus_Limnoluna	0	0	0	0	0	0	0	0	0	0	0	0	0	0	0	0	0	0	0	0	0	0	0	0	0	0	0	0	0	0	0	0	0	0	0	0	0	0	0	0	0	0	0	0	0	0	0	0	0
Bacteria;Actinobacteriota;Actinobacteria;Micrococcales;Microbacteriaceae;Candidatus_Planktoluna	0	0	0	0	0	0	0	0	0	0	0	0	0	0	0	0	0	0	0	0	0	0	0	0	0	0	0	0	0	0	0	0	0	0	0	0	0	0	0	0	0	0	0	0	0	0	0	0	0
Bacteria;Actinobacteriota;Actinobacteria;Micrococcales;Microbacteriaceae;Clavibacter	0.000110944	0.000387986	6.92116e-05	9.62965e-05	2.75625e-05	0.000253557	0	1.01743e-05	1.19572e-05	6.30343e-05	0.000101866	9.21194e-05	7.55263e-05	0.000331794	0.000110976	0.00153752	0.000818293	0.000388689	0.000137094	0.000214686	0.000287144	0.00014526	0.000414145	0.000127435	7.93897e-05	4.81732e-05	4.69442e-05	1.24638e-05	0.000227282	0.000122693	4.35021e-05	0.000102043	0.000282853	0.000271334	0.0001159	0.00026065	0.000282885	7.4474e-05	4.82977e-05	9.76477e-05	5.27371e-05	8.89559e-05	9.05116e-05	0.000212993	0.000187004	0.000207761	0.000150295	0.000426961	0.000381881
Bacteria;Actinobacteriota;Actinobacteria;Micrococcales;Microbacteriaceae;Conyzicola	0	0	0	0	0	0	0	0	0	0	0	0	0	0	0	5.86839e-06	0	0	0	1.93411e-06	0	0	0	0	0	0	0	0	0	0	0	0	0	2.38012e-06	0	0	0	0	0	0	0	0	0	0	0	0	0	0	0
Bacteria;Actinobacteriota;Actinobacteria;Micrococcales;Microbacteriaceae;Cryobacterium	0	0	0	0	0	0	0	0	0	0	0	0	0	4.73992e-06	0	5.86839e-06	0	0	0	0	0	0	0	0	0	0	0	0	4.09517e-06	1.63591e-06	4.57916e-06	4.34224e-06	0	1.19006e-05	0	2.005e-06	6.98483e-06	0	0	0	0	5.2327e-06	0	0	0	0	8.12404e-06	0	0
Bacteria;Actinobacteriota;Actinobacteria;Micrococcales;Microbacteriaceae;Curtobacterium	3.08178e-06	3.31612e-06	0	0	0	1.15253e-05	0	0	0	6.63519e-06	7.83582e-06	0	0	2.36996e-06	2.21951e-05	0.000369709	0	0	0	1.54729e-05	2.27119e-05	5.28219e-06	2.49485e-05	4.90134e-06	0	0	0	0	0	0	0	0	0	0	0	0	0	0	4.3907e-06	0	0	5.2327e-06	0	5.39222e-06	0	0	4.06202e-06	0	0
Bacteria;Actinobacteriota;Actinobacteria;Micrococcales;Microbacteriaceae;Frigoribacterium	0	0	0	0	0	0	0	0	0	0	0	0	0	0	0	0	0	0	0	0	0	0	0	0	0	0	0	0	0	0	0	0	0	0	0	0	0	0	0	0	0	0	0	0	0	0	0	0	0
Bacteria;Actinobacteriota;Actinobacteria;Micrococcales;Microbacteriaceae;Frondihabitans	0	0	0	0	0	0	0	0	0	0	0	0	0	0	0	0	0	0	0	0	0	0	0	0	0	0	0	0	0	0	0	0	0	0	0	0	0	0	0	0	0	0	0	0	0	0	0	0	0
Bacteria;Actinobacteriota;Actinobacteria;Micrococcales;Microbacteriaceae;Galbitalea	0	0	0	0	0	0	0	0	0	0	0	0	0	0	0	0	0	0	0	0	0	0	0	0	0	0	0	0	0	0	0	0	0	0	0	0	0	0	0	0	0	0	0	0	0	0	0	0	0
Bacteria;Actinobacteriota;Actinobacteria;Micrococcales;Microbacteriaceae;Gryllotalpicola	0	0	0	0	0	0	0	0	0	0	0	0	0	0	0	0	0	0	0	0	0	0	0	0	0	0	0	0	0	0	0	0	0	0	0	0	0	0	0	0	0	0	0	0	0	0	0	0	0
Bacteria;Actinobacteriota;Actinobacteria;Micrococcales;Microbacteriaceae;Gulosibacter	0	0	0	0	0	0	0	0	0	0	0	0	0	0	0	0	0	0	0	0	0	0	0	0	0	0	0	0	0	0	0	0	0	0	0	0	0	2.56807e-06	0	0	0	0	0	0	0	2.90574e-06	0	0	0
Bacteria;Actinobacteriota;Actinobacteria;Micrococcales;Microbacteriaceae;Herbiconiux	0	0	0	0	0	0	0	0	0	0	0	0	0	0	0	0	0	0	0	0	0	0	0	0	0	0	0	0	0	0	0	0	0	0	0	0	0	0	0	0	0	0	0	0	0	0	0	0	0
Bacteria;Actinobacteriota;Actinobacteria;Micrococcales;Microbacteriaceae;Humibacter	0	6.63225e-06	0	0	0	0	0	0	0	0	0	0	0	0	0	0	0	0	0	0	0	0	0	0	0	0	0	0	0	0	0	0	0	0	0	0	0	0	0	0	4.58583e-06	5.2327e-06	0	0	0	0	0	0	0
Bacteria;Actinobacteriota;Actinobacteria;Micrococcales;Microbacteriaceae;Leifsonia	3.08178e-06	1.98967e-05	0	1.51053e-05	4.24039e-06	9.22024e-06	7.81635e-06	0	0	0	2.35075e-05	0	1.37321e-05	2.13296e-05	1.47968e-05	0.000281683	8.93934e-05	4.31877e-05	1.41822e-05	4.25504e-05	5.84021e-05	1.05644e-05	2.99382e-05	1.22533e-05	1.58779e-05	0	8.80204e-06	0	1.02379e-05	1.63591e-06	0	4.34224e-06	1.06737e-05	2.85614e-05	1.88675e-05	8.01999e-06	2.09545e-05	5.13614e-06	0	1.25189e-05	0	5.2327e-06	1.00568e-05	1.07844e-05	2.25306e-05	2.61517e-05	2.43721e-05	1.38474e-05	4.51687e-05
Bacteria;Actinobacteriota;Actinobacteria;Micrococcales;Microbacteriaceae;Leucobacter	0.000178743	0.000550476	0.0001771	0.000264343	9.54087e-05	0.000352674	0.00104153	6.24995e-05	2.69037e-05	9.62103e-05	0.000519123	0.000109179	0.000212847	0.000492952	0.000249079	0.0028403	0.000481349	0.000124482	0.000101639	0.000266907	0.000363391	0.00166389	0.00294143	0.000426416	0.000753068	0.000381945	0.000663087	0.000258623	0.00076375	0.000580749	0.000528893	0.000575347	0.00104069	0.000975849	0.000601064	0.000870168	0.00143538	0.000489217	0.000452242	0.000232852	0.000252221	0.000321811	0.00038216	0.000434073	0.000464131	0.000695926	0.000471194	0.000650827	0.00117028
Bacteria;Actinobacteriota;Actinobacteria;Micrococcales;Microbacteriaceae;Marisediminicola	0	0	0	0	0	0	0	0	0	0	0	1.70591e-06	0	0	0	0	4.58428e-06	0	0	0	0	0	0	0	0	0	0	0	0	0	0	0	0	0	0	0	0	0	0	0	0	0	0	0	0	0	0	0	0
Bacteria;Actinobacteriota;Actinobacteria;Micrococcales;Microbacteriaceae;Microbacterium	0.00118957	0.00319343	0.000557764	0.000925202	0.000449481	0.00212066	0.000467027	0.000193312	0.00025708	0.000411382	0.00175522	0.00113443	0.00121071	0.00452188	0.00132431	0.0153282	0.00555385	0.0034728	0.00169713	0.00171169	0.00291848	0.00123867	0.00509697	0.00164685	0.000859677	0.000471409	0.00080392	0.000389493	0.00247758	0.00239007	0.0011219	0.0010899	0.00369577	0.00352972	0.00194874	0.00287917	0.00369847	0.0015036	0.00114378	0.000948935	0.000713097	0.00109363	0.000799519	0.00184683	0.00196467	0.00239869	0.00190102	0.00472657	0.00480431
Bacteria;Actinobacteriota;Actinobacteria;Micrococcales;Microbacteriaceae;Mycetocola	0	0	0	0	0	0	0	0	0	0	0	0	0	0	0	5.86839e-06	0	0	0	1.93411e-06	0	5.28219e-06	0	0	0	0	0	0	0	0	0	0	0	0	0	0	0	0	0	0	0	0	0	0	0	0	0	0	4.10624e-06
Bacteria;Actinobacteriota;Actinobacteria;Micrococcales;Microbacteriaceae;Parafrigoribacterium	0	0	0	0	0	9.22024e-06	0	0	0	0	0	3.41183e-06	6.86603e-06	4.73992e-06	0	3.52103e-05	0.00019254	5.0809e-05	3.78192e-05	1.35388e-05	6.48912e-06	1.05644e-05	4.49073e-05	0	2.26828e-05	1.37638e-05	2.93401e-06	3.11594e-05	5.11896e-05	5.48031e-05	1.83167e-05	1.30267e-05	6.13738e-05	9.9965e-05	4.5821e-05	8.42099e-05	7.68331e-05	4.49412e-05	2.19535e-05	3.75568e-05	3.66866e-05	3.13962e-05	0.000105597	2.15689e-05	4.50613e-05	6.97378e-05	5.28062e-05	2.07711e-05	0.000102656
Bacteria;Actinobacteriota;Actinobacteria;Micrococcales;Microbacteriaceae;Plantibacter	0	0	0	0	4.24039e-06	0	0	0	0	0	3.91791e-06	0	0	0	0	3.52103e-05	6.87641e-06	0	0	0	3.24456e-06	5.28219e-06	4.9897e-06	0	0	0	0	0	0	0	0	0	1.06737e-05	4.76024e-06	0	4.00999e-06	6.98483e-06	1.28403e-06	4.3907e-06	0	0	0	0	0	0	0	0	0	0
Bacteria;Actinobacteriota;Actinobacteria;Micrococcales;Microbacteriaceae;Pseudoclavibacter	0	0	0	0	0	0	0	0	0	0	0	1.70591e-06	0	9.47984e-06	0	0	1.83371e-05	0	0	0	0	0	0	0	0	0	0	0	0	0	0	0	0	0	0	0	0	0	0	0	0	0	0	0	0	0	0	0	0
Bacteria;Actinobacteriota;Actinobacteria;Micrococcales;Microbacteriaceae;Rathayibacter	0	0	0	0	0	0	0	0	0	0	0	0	0	0	0	0	0	0	0	0	0	0	0	0	0	0	0	0	0	0	0	0	0	0	0	0	0	0	0	0	0	0	0	0	0	0	0	0	0
Bacteria;Actinobacteriota;Actinobacteria;Micrococcales;Microbacteriaceae;Rhodoluna	0	0	0	0	0	0	0	0	0	0	0	0	0	0	0	0	0	0	0	0	0	0	0	0	0	0	0	0	0	0	0	0	0	0	0	0	0	0	0	0	0	0	0	0	0	0	0	0	0
Bacteria;Actinobacteriota;Actinobacteria;Micrococcales;Microbacteriaceae;Subtercola	6.16356e-06	0	4.07127e-06	0	4.24039e-06	0	0	0	0	0	0	1.02355e-05	0	0	0	1.17368e-05	0.000311731	3.04854e-05	0	0	0	0	7.48454e-06	0	0	0	0	0	0	0	0	0	0	0	0	0	6.98483e-06	5.13614e-06	1.31721e-05	0	4.58583e-06	0	0	5.93144e-05	7.20981e-05	7.99079e-05	4.06202e-05	0	0
Bacteria;Actinobacteriota;Actinobacteria;Micrococcales;Microbacteriaceae;uncultured	0	0	0	0	0	0	0	0	0	0	0	0	0	0	0	0	0	0	0	0	0	0	0	0	0	0	0	0	0	0	0	0	0	0	0	0	0	0	0	0	0	0	0	0	0	0	0	0	0
Bacteria;Actinobacteriota;Actinobacteria;Micrococcales;Micrococcaceae;__	0	0	0	0	0	0	0	0	0	0	0	0	0	0	0	0	0	0	0	0	0	0	0	0	0	0	0	0	0	0	0	0	0	0	0	0	0	0	0	0	0	0	0	0	0	0	0	0	0
Bacteria;Actinobacteriota;Actinobacteria;Micrococcales;Micrococcaceae;Arthrobacter	0	6.63225e-06	0	0	0	0	0	0	0	0	0	3.41183e-06	0	0	0	0	0	0	0	0	3.24456e-06	0	4.9897e-06	4.90134e-06	0	0	0	0	8.19034e-06	0	0	0	0	0	0	0	0	2.56807e-06	2.19535e-06	0	0	0	0	0	2.25306e-06	0	0	0	0
Bacteria;Actinobacteriota;Actinobacteria;Micrococcales;Micrococcaceae;Citricoccus	0	0	0	0	0	0	0	0	0	0	0	0	0	0	0	0	0	0	0	0	0	0	0	0	0	0	0	0	0	0	0	0	0	0	0	0	0	0	0	0	0	0	0	0	0	0	0	0	0
Bacteria;Actinobacteriota;Actinobacteria;Micrococcales;Micrococcaceae;Enteractinococcus	0	0	0	0	0	0	0	0	0	0	0	0	0	0	0	0	0	0	0	0	0	0	0	0	0	0	0	0	0	0	0	0	0	0	0	0	0	0	0	0	0	0	0	0	0	5.81149e-06	8.12404e-06	0	0
Bacteria;Actinobacteriota;Actinobacteria;Micrococcales;Micrococcaceae;Glutamicibacter	0	0	0	0	0	0	0	0	0	0	0	0	0	0	0	0	0	0	0	0	0	0	0	0	0	0	0	0	0	0	0	0	0	0	0	0	0	0	0	0	0	0	0	0	4.50613e-06	0	0	0	0
Bacteria;Actinobacteriota;Actinobacteria;Micrococcales;Micrococcaceae;Kocuria	0	6.63225e-06	0	0	0	0	0	2.90695e-06	0	0	0	3.41183e-06	0	0	4.93226e-06	3.22761e-05	0	5.0809e-06	0	5.60892e-05	2.10897e-05	0	4.9897e-06	9.80267e-06	0	0	0	0	0	3.27183e-06	4.57916e-06	0	0	0	0	1.203e-05	0	2.56807e-06	0	5.00757e-06	0	1.04654e-05	1.00568e-05	2.4265e-05	2.70368e-05	7.84551e-05	0.000109675	2.3079e-05	4.10624e-06
Bacteria;Actinobacteriota;Actinobacteria;Micrococcales;Micrococcaceae;Micrococcus	0	0	0	0	0	0	0	0	0	0	0	0	0	0	0	8.80258e-06	0	0	0	5.80233e-06	1.94674e-05	0	0	0	0	0	0	0	0	0	0	0	0	0	0	0	0	0	0	0	0	0	0	0	2.25306e-06	0	8.12404e-06	0	0
Bacteria;Actinobacteriota;Actinobacteria;Micrococcales;Micrococcaceae;Neomicrococcus	0	0	0	0	0	0	0	0	0	0	0	0	0	0	0	0	0	0	0	0	0	0	0	0	0	0	0	0	0	0	0	0	0	0	0	0	0	0	0	0	0	0	0	0	0	0	0	0	0
Bacteria;Actinobacteriota;Actinobacteria;Micrococcales;Micrococcaceae;Nesterenkonia	0	0	0	0	0	0	0	0	0	0	0	0	0	0	0	0	0	0	0	0	0	0	0	0	0	0	0	0	0	0	0	0	0	0	0	0	0	0	0	0	0	0	0	1.07844e-05	0	5.81149e-06	0	0	0
Bacteria;Actinobacteriota;Actinobacteria;Micrococcales;Micrococcaceae;Paenarthrobacter	0	0	0	0	0	0	0	8.72085e-06	5.97861e-06	6.63519e-06	0	0	0	0	0	0	0	0	0	0	0	0	0	0	0	0	0	0	8.19034e-06	4.90774e-06	0	0	0	0	0	0	0	0	0	0	0	0	0	0	0	0	0	0	0
Bacteria;Actinobacteriota;Actinobacteria;Micrococcales;Micrococcaceae;Paeniglutamicibacter	0	0	0	0	0	0	0	0	0	0	0	0	0	0	0	0	0	0	0	0	0	0	0	0	0	0	0	0	0	0	0	0	0	0	0	4.00999e-06	0	0	0	0	0	0	0	0	0	0	0	0	0
Bacteria;Actinobacteriota;Actinobacteria;Micrococcales;Micrococcaceae;Pseudarthrobacter	0	0	0	0	0	0	0	0	0	0	0	0	0	0	0	5.86839e-06	0	0	0	3.86822e-06	0	0	0	0	4.53656e-06	0	8.80204e-06	6.23189e-06	0	3.27183e-06	0	0	0	4.76024e-06	0	0	0	5.13614e-06	0	0	0	0	0	0	0	0	0	0	0
Bacteria;Actinobacteriota;Actinobacteria;Micrococcales;Micrococcaceae;Renibacterium	0	3.31612e-06	4.07127e-06	0	0	0	1.95409e-06	5.8139e-06	5.97861e-06	0	0	6.82366e-06	0	0	0	5.86839e-06	4.58428e-06	5.0809e-06	0	7.73644e-06	6.48912e-06	0	4.9897e-06	0	4.53656e-06	6.88189e-06	0	0	4.09517e-06	3.27183e-06	4.57916e-06	0	5.33685e-06	0	5.3907e-06	4.00999e-06	6.98483e-06	1.28403e-05	1.75628e-05	0	0	1.56981e-05	5.02842e-06	0	1.12653e-05	0	0	0	4.10624e-06
Bacteria;Actinobacteriota;Actinobacteria;Micrococcales;Micrococcaceae;Rothia	0	0	0	0	0	0	0	0	0	0	0	0	0	0	0	0	0	0	0	2.32093e-05	4.21793e-05	0	0	0	0	0	0	0	0	0	0	0	0	0	0	0	0	0	0	0	0	0	0	0	0	0	0	0	0
Bacteria;Actinobacteriota;Actinobacteria;Micrococcales;Micrococcaceae;Sinomonas	0	0	0	0	0	0	0	0	0	0	0	3.41183e-06	0	0	0	0	0	0	0	0	0	0	0	0	0	0	0	0	0	0	0	0	0	0	0	0	0	0	0	0	0	0	0	0	0	0	0	0	0
Bacteria;Actinobacteriota;Actinobacteria;Micrococcales;Micrococcaceae;Yaniella	0	0	0	0	0	0	0	0	0	0	0	0	0	0	0	0	0	0	0	0	0	0	0	0	0	0	0	0	0	0	0	0	0	0	0	0	0	0	0	0	0	0	0	0	0	0	8.12404e-06	0	0
Bacteria;Actinobacteriota;Actinobacteria;Micrococcales;Micrococcales_Incertae_Sedis;Timonella	0	0	0	0	0	0	0	0	0	0	0	0	0	0	0	0	0	0	0	0	0	0	0	0	0	0	0	0	0	0	0	0	0	0	0	0	0	0	0	0	0	0	0	0	0	0	0	0	0
Bacteria;Actinobacteriota;Actinobacteria;Micrococcales;Promicromonosporaceae;__	0	0	0	0	0	0	0	0	0	0	0	0	0	0	0	0	0	0	0	0	0	0	0	0	0	0	0	0	0	0	0	0	0	0	0	0	0	0	0	0	0	0	0	0	0	0	0	0	0
Bacteria;Actinobacteriota;Actinobacteria;Micrococcales;Promicromonosporaceae;Cellulosimicrobium	0	0	0	0	0	0	0	0	0	0	0	0	0	0	0	0	0	0	0	0	0	0	0	0	0	0	0	0	0	0	0	0	0	0	0	0	0	0	0	0	0	0	0	0	0	0	0	0	0
Bacteria;Actinobacteriota;Actinobacteria;Micrococcales;Promicromonosporaceae;Isoptericola	0	1.32645e-05	0	0	0	0	0	0	0	0	0	0	0	0	0	1.17368e-05	0	0	0	0	0	0	4.9897e-06	0	0	0	0	0	0	0	0	0	0	0	0	0	0	0	0	0	0	0	0	0	0	0	0	0	0
Bacteria;Actinobacteriota;Actinobacteria;Micrococcales;Promicromonosporaceae;Myceligenerans	0	0	0	0	0	0	0	0	0	0	0	0	0	0	0	0	0	0	0	0	0	0	0	0	0	0	0	0	0	0	0	0	0	0	0	0	0	0	0	0	0	0	0	0	0	0	0	0	0
Bacteria;Actinobacteriota;Actinobacteria;Micrococcales;Promicromonosporaceae;Promicromonospora	0	0	0	0	0	0	0	0	0	0	0	0	0	0	0	0	0	0	0	0	0	0	0	0	0	0	0	0	0	0	0	0	0	0	0	0	0	0	0	0	0	0	0	0	0	0	0	0	0
Bacteria;Actinobacteriota;Actinobacteria;Micrococcales;Sanguibacteraceae;Sanguibacter	0	0	0	0	0	0	0	0	0	0	0	0	0	0	0	0	0	0	0	0	0	0	0	0	0	0	0	0	0	0	0	0	0	0	0	0	0	0	0	0	0	0	0	0	0	0	0	0	0
Bacteria;Actinobacteriota;Actinobacteria;Micromonosporales;Micromonosporaceae;__	0	0	0	0	0	0	0	2.90695e-06	0	0	0	0	0	0	0	0	0	0	0	0	0	0	0	0	4.53656e-06	0	1.46701e-05	0	0	0	0	4.34224e-06	0	0	5.3907e-06	0	6.98483e-06	0	0	5.00757e-06	0	0	1.00568e-05	0	0	0	0	0	0
Bacteria;Actinobacteriota;Actinobacteria;Micromonosporales;Micromonosporaceae;Actinocatenispora	0	0	0	0	0	0	0	0	0	0	0	0	0	0	0	0	0	0	0	0	0	0	0	0	0	0	0	0	0	0	0	0	0	0	0	0	0	0	0	5.00757e-06	0	0	0	0	0	0	0	0	0
Bacteria;Actinobacteriota;Actinobacteria;Micromonosporales;Micromonosporaceae;Actinoplanes	0	0	0	0	0	0	0	0	0	0	0	0	0	0	0	0	0	0	0	0	0	0	0	0	0	0	0	0	0	1.63591e-06	0	0	0	0	0	0	0	0	0	0	0	0	0	0	0	0	0	0	0
Bacteria;Actinobacteriota;Actinobacteria;Micromonosporales;Micromonosporaceae;Asanoa	0	0	0	0	0	0	0	0	0	0	0	0	0	0	0	0	0	0	0	0	0	0	0	0	0	6.88189e-06	2.93401e-06	0	0	0	0	0	0	0	0	0	0	0	0	0	0	0	0	0	0	0	0	0	4.10624e-06
Bacteria;Actinobacteriota;Actinobacteria;Micromonosporales;Micromonosporaceae;Catellatospora	0	0	0	0	0	0	0	0	0	0	0	0	0	0	0	0	0	0	0	0	0	0	0	0	4.53656e-06	0	0	0	0	0	0	0	0	0	0	0	0	2.56807e-06	0	0	0	0	0	0	0	0	0	0	0
Bacteria;Actinobacteriota;Actinobacteria;Micromonosporales;Micromonosporaceae;Catenuloplanes	0	0	0	0	0	0	0	0	0	0	0	0	0	0	0	0	0	0	0	0	0	0	0	0	0	0	0	0	0	0	0	0	0	0	0	0	0	0	0	0	0	0	0	0	0	0	0	0	0
Bacteria;Actinobacteriota;Actinobacteria;Micromonosporales;Micromonosporaceae;Dactylosporangium	0	0	0	0	0	0	0	0	0	0	0	0	0	0	0	0	0	0	0	0	0	0	0	0	0	0	0	0	0	0	0	0	0	9.52048e-06	0	0	0	0	0	0	0	0	0	0	0	0	0	0	0
Bacteria;Actinobacteriota;Actinobacteria;Micromonosporales;Micromonosporaceae;Hamadaea	0	0	0	0	0	0	0	0	0	0	0	0	0	0	0	0	0	0	0	0	0	0	0	0	0	0	0	0	0	0	0	0	0	0	0	0	0	0	0	0	0	0	0	0	0	0	0	0	4.10624e-06
Bacteria;Actinobacteriota;Actinobacteria;Micromonosporales;Micromonosporaceae;Longispora	0	0	0	0	0	0	0	0	0	0	0	0	0	0	0	0	0	0	0	0	0	0	0	0	0	0	0	0	0	0	0	0	0	0	0	0	0	2.56807e-06	0	0	0	0	0	0	0	0	0	0	0
Bacteria;Actinobacteriota;Actinobacteria;Micromonosporales;Micromonosporaceae;Luedemannella	0	0	0	0	0	4.61012e-06	0	0	0	0	0	0	0	0	0	0	0	0	0	0	3.24456e-06	0	0	0	0	6.88189e-06	0	0	0	0	0	0	0	0	0	0	0	0	0	0	0	0	0	0	0	2.90574e-06	0	4.61579e-06	0
Bacteria;Actinobacteriota;Actinobacteria;Micromonosporales;Micromonosporaceae;Micromonospora	0	6.63225e-06	6.10691e-06	0	2.12019e-06	9.22024e-06	3.90817e-06	5.8139e-06	2.39144e-05	0	0	0	0	4.73992e-06	0	0	0	0	0	0	6.48912e-06	0	0	1.96053e-05	5.21704e-05	3.78504e-05	5.28123e-05	2.80435e-05	0	8.17956e-06	4.57916e-06	8.68448e-06	2.13474e-05	0	1.61721e-05	2.005e-06	1.39697e-05	1.92605e-05	8.7814e-06	5.00757e-06	9.17166e-06	5.2327e-06	5.02842e-06	1.61766e-05	9.01226e-06	1.45287e-06	8.12404e-06	4.61579e-06	8.21249e-06
Bacteria;Actinobacteriota;Actinobacteria;Micromonosporales;Micromonosporaceae;Phytohabitans	0	0	0	0	0	0	0	0	0	0	0	0	0	0	0	0	0	0	0	0	0	0	0	0	0	0	0	0	0	0	0	0	0	0	0	0	0	0	0	0	0	0	0	0	0	0	0	0	0
Bacteria;Actinobacteriota;Actinobacteria;Micromonosporales;Micromonosporaceae;Plantactinospora	0	0	0	0	0	0	0	0	0	0	0	0	0	0	0	0	0	0	0	0	0	0	0	0	0	0	0	0	0	0	0	0	0	0	0	0	0	0	0	0	0	5.2327e-06	0	0	0	0	0	0	0
Bacteria;Actinobacteriota;Actinobacteria;Micromonosporales;Micromonosporaceae;Salinispora	0	0	0	0	0	0	0	0	0	0	0	0	0	0	0	0	0	0	0	0	0	0	0	0	0	0	0	0	0	0	0	0	0	0	0	0	0	0	0	0	0	0	0	0	0	0	0	0	0
Bacteria;Actinobacteriota;Actinobacteria;Micromonosporales;Micromonosporaceae;Stackebrandtia	0	0	0	0	0	0	0	0	0	0	0	0	0	0	0	0	0	0	0	0	0	0	0	0	0	0	0	0	0	0	0	0	0	0	0	0	0	0	0	0	0	0	0	0	0	0	0	0	0
Bacteria;Actinobacteriota;Actinobacteria;Micromonosporales;Micromonosporaceae;uncultured	0	0	0	0	0	0	0	0	0	0	0	0	0	0	0	0	0	0	0	0	0	0	0	0	0	0	0	0	0	2.45387e-06	0	0	0	0	0	0	0	0	0	0	4.58583e-06	0	0	0	0	0	0	0	0
Bacteria;Actinobacteriota;Actinobacteria;Micromonosporales;Micromonosporaceae;Verrucosispora	0	0	0	0	0	0	0	0	0	0	0	0	0	0	0	0	0	0	0	0	0	0	0	0	0	0	0	0	0	0	0	0	0	0	0	0	0	0	0	0	0	0	0	0	0	0	0	0	0
Bacteria;Actinobacteriota;Actinobacteria;Micromonosporales;Micromonosporaceae;Virgisporangium	0	0	0	0	0	0	0	0	0	0	0	0	0	0	0	0	0	0	0	0	0	0	0	0	0	0	0	0	0	0	0	0	0	0	0	0	0	0	0	0	0	0	0	0	0	0	0	0	0
Bacteria;Actinobacteriota;Actinobacteria;Nitriliruptorales;Nitriliruptoraceae;Nitriliruptoraceae	0	0	0	0	0	0	0	0	0	0	0	0	0	0	0	0	0	5.0809e-06	0	0	0	0	0	0	0	0	0	0	0	0	0	0	0	0	0	0	0	0	0	0	0	0	0	0	0	0	0	0	0
Bacteria;Actinobacteriota;Actinobacteria;PeM15;PeM15;PeM15	0.0121114	0.010857	0.00716951	0.00834192	0.00608496	0.00520944	0.000791405	1.45348e-05	3.58717e-05	0.00282659	0.000342817	0.00254011	0.000796459	0.00111625	0.0140915	0.0525866	0.00547133	0.00380559	0.00263789	0.0235671	0.0240081	0.00878692	0.0115586	0.00460971	0.00197567	0.0015209	0.00183082	0.00139594	0.000440231	0.000398345	0.000233537	0.000262705	0.00238824	0.00262289	0.00151479	0.00138946	0.00177415	0.00754114	0.00644775	0.00558094	0.00588821	0.00627139	0.00559412	0.000372063	0.000223053	0.000457655	0.000264031	0.000542356	0.00084178
Bacteria;Actinobacteriota;Actinobacteria;Propionibacteriales;Nocardioidaceae;__	0	0	0	0	0	0	0	0	0	0	0	0	0	0	0	5.86839e-06	0	0	0	0	0	0	0	0	0	0	0	0	2.04759e-06	0	0	0	8.00527e-06	4.76024e-06	0	4.00999e-06	0	0	0	0	0	0	0	0	9.01226e-06	4.35862e-06	0	0	4.10624e-06
Bacteria;Actinobacteriota;Actinobacteria;Propionibacteriales;Nocardioidaceae;Actinopolymorpha	0	0	0	0	0	0	0	0	0	0	0	0	0	0	0	0	0	0	0	0	0	0	0	0	0	0	0	0	0	0	0	0	0	0	0	0	0	0	0	0	0	0	0	0	0	0	0	0	0
Bacteria;Actinobacteriota;Actinobacteria;Propionibacteriales;Nocardioidaceae;Aeromicrobium	6.16356e-06	7.95869e-05	1.62851e-05	1.51053e-05	8.48078e-06	4.37962e-05	0	1.01743e-05	0	6.63519e-06	4.70149e-05	2.55887e-05	2.74641e-05	4.02893e-05	0	3.52103e-05	9.16855e-06	0	0	0	1.78451e-05	1.05644e-05	1.99588e-05	0	0	0	0	0	4.09517e-06	8.17956e-06	0	8.68448e-06	4.00264e-05	3.57018e-05	5.3907e-06	8.01999e-06	0	1.79765e-05	1.75628e-05	1.00151e-05	4.58583e-06	7.84905e-06	2.51421e-05	4.31377e-05	4.95674e-05	6.8285e-05	3.24962e-05	9.23159e-06	4.10624e-05
Bacteria;Actinobacteriota;Actinobacteria;Propionibacteriales;Nocardioidaceae;Kribbella	0	0	0	0	0	0	0	0	0	0	0	0	0	0	0	0	0	0	0	1.93411e-06	3.24456e-06	0	0	0	0	0	0	0	0	0	0	0	0	0	0	0	0	0	0	0	0	0	0	0	0	0	0	0	0
Bacteria;Actinobacteriota;Actinobacteria;Propionibacteriales;Nocardioidaceae;Marmoricola	0	0	0	0	0	0	1.95409e-06	0	0	0	0	0	0	0	2.46613e-06	0	4.58428e-06	1.01618e-05	1.18185e-05	0	3.24456e-06	0	1.49691e-05	2.45067e-06	0	0	0	0	1.43331e-05	4.90774e-06	4.57916e-06	0	2.66842e-06	4.76024e-06	0	0	3.49241e-06	5.13614e-06	2.19535e-06	0	0	5.2327e-06	0	5.39222e-06	1.35184e-05	8.71723e-06	8.12404e-06	4.61579e-06	0.000314128
Bacteria;Actinobacteriota;Actinobacteria;Propionibacteriales;Nocardioidaceae;Mumia	0	0	0	0	0	4.61012e-06	0	0	0	0	3.91791e-06	0	0	0	0	0	0	0	0	0	0	0	0	0	0	0	0	0	0	0	0	0	0	0	0	0	0	0	0	0	0	0	0	0	0	0	0	0	0
Bacteria;Actinobacteriota;Actinobacteria;Propionibacteriales;Nocardioidaceae;Nocardioides	0.00433298	0.00389313	0.00661989	0.0159966	0.00898962	0.00320403	0.00126234	0.000770342	0.00113892	0.00231237	0.00114207	0.00953435	0.0137664	0.00708381	0.00544274	0.00786364	0.00495102	0.00800496	0.00299244	0.0039011	0.00439963	9.77205e-05	0.000204578	0.000465627	0.00146531	0.000598724	0.00133791	0.000592029	0.00052623	0.00040407	0.000199194	0.000225796	0.00123548	0.00110676	0.000339614	0.000619544	0.000726422	0.00123139	0.00136112	0.00102906	0.000864429	0.000557282	0.000585811	0.000296572	0.000216294	0.000374841	0.000296527	0.000964701	0.000568715
Bacteria;Actinobacteriota;Actinobacteria;Propionibacteriales;Nocardioidaceae;uncultured	0	0	0	0	0	0	0	0	0	0	3.91791e-06	0	0	0	0	0	0	0	0	0	0	0	0	0	0	0	0	0	0	0	0	0	0	0	0	4.00999e-06	0	0	0	0	0	0	0	0	0	0	0	0	0
Bacteria;Actinobacteriota;Actinobacteria;Propionibacteriales;Propionibacteriaceae;__	6.77991e-05	0.000129329	8.9568e-05	0.000124619	9.54087e-05	0.000520944	0.00341379	3.48834e-05	7.17433e-05	2.65408e-05	0.00107155	7.67661e-05	7.55263e-05	0.000201447	7.39838e-05	0.000680733	0.000575327	0.000945048	0.000579106	0.000172136	0.000311478	0.000958717	0.000915609	0.000767059	0.000453656	0.000295921	0.000325676	0.000305363	0.00218682	0.00251194	0.000370912	0.000382117	0.00160639	0.00143283	0.00123986	0.00125312	0.00144237	0.00210197	0.00151479	0.00136456	0.000995125	0.00118259	0.00159652	0.00196816	0.00196467	0.00345493	0.00240065	0.00274409	0.0020367
Bacteria;Actinobacteriota;Actinobacteria;Propionibacteriales;Propionibacteriaceae;Acidipropionibacterium	0	0	4.07127e-06	0	0	4.61012e-06	0	0	0	0	0	0	0	0	0	1.17368e-05	0	0	0	4.44845e-05	3.24456e-05	0	9.97939e-06	0	4.53656e-06	0	0	0	0	0	4.57916e-06	0	0	0	0	0	0	7.70421e-06	0	0	0	0	5.02842e-06	5.39222e-06	4.50613e-06	0	0	4.61579e-06	0
Bacteria;Actinobacteriota;Actinobacteria;Propionibacteriales;Propionibacteriaceae;Aestuariimicrobium	0	0	0	0	0	0	0	0	0	0	0	0	0	0	0	0	1.14607e-05	0	0	0	0	0	0	0	0	0	0	0	0	0	0	0	0	0	0	0	0	0	0	0	0	0	0	0	0	0	0	0	0
Bacteria;Actinobacteriota;Actinobacteria;Propionibacteriales;Propionibacteriaceae;Cutibacterium	1.23271e-05	1.32645e-05	8.14254e-06	1.88817e-05	1.90817e-05	1.38304e-05	3.90817e-06	1.74417e-05	0	3.3176e-06	2.35075e-05	1.70591e-05	4.57735e-06	2.36996e-05	1.47968e-05	3.52103e-05	1.83371e-05	0	9.45479e-06	1.54729e-05	4.21793e-05	1.05644e-05	3.99176e-05	9.80267e-06	3.17559e-05	3.44094e-05	2.34721e-05	4.98551e-05	2.04759e-05	2.69926e-05	1.60271e-05	3.03957e-05	2.66842e-05	2.85614e-05	3.77349e-05	1.604e-05	9.08027e-05	2.56807e-05	1.97582e-05	5.00757e-06	1.37575e-05	2.35471e-05	2.01137e-05	5.39222e-06	9.01226e-06	2.32459e-05	4.06202e-06	2.3079e-06	1.23187e-05
Bacteria;Actinobacteriota;Actinobacteria;Propionibacteriales;Propionibacteriaceae;Friedmanniella	0	0	0	0	0	0	0	0	0	0	0	0	0	0	0	0	4.58428e-06	0	0	0	0	0	0	0	0	0	0	0	0	0	0	0	0	0	0	0	0	0	0	0	0	0	0	5.39222e-06	0	0	0	0	0
Bacteria;Actinobacteriota;Actinobacteria;Propionibacteriales;Propionibacteriaceae;Haloactinopolyspora	0	0	0	0	0	0	0	0	0	0	0	0	0	0	0	0	0	0	0	0	0	0	0	0	0	0	0	0	0	0	0	0	0	0	0	0	0	0	0	0	0	0	0	0	0	0	0	0	0
Bacteria;Actinobacteriota;Actinobacteria;Propionibacteriales;Propionibacteriaceae;Jiangella	0	0	0	0	0	0	0	0	0	0	0	0	0	0	0	0	0	0	0	0	0	0	0	0	0	0	0	0	0	0	0	0	0	0	0	0	0	0	0	0	0	0	0	0	0	0	0	0	0
Bacteria;Actinobacteriota;Actinobacteria;Propionibacteriales;Propionibacteriaceae;Luteococcus	0	0	0	0	0	0	0	0	0	0	0	0	0	0	0	0	0	0	0	0	3.24456e-06	0	0	0	0	0	0	0	0	1.63591e-06	0	0	0	0	0	0	0	0	0	0	0	0	0	0	0	8.71723e-06	1.62481e-05	0	0
Bacteria;Actinobacteriota;Actinobacteria;Propionibacteriales;Propionibacteriaceae;Microlunatus	2.46542e-05	0.000232129	3.46058e-05	2.45462e-05	2.54423e-05	0.000251252	1.36786e-05	2.90695e-06	5.97861e-06	1.99056e-05	0.000123414	2.38828e-05	2.74641e-05	0.000253586	3.45258e-05	0.000176052	0.000391956	0.000215938	0.000137094	0.000102508	9.89591e-05	1.05644e-05	0.000209567	6.12667e-05	6.12435e-05	1.37638e-05	9.09544e-05	5.6087e-05	6.96179e-05	0.000160319	3.66333e-05	5.86202e-05	0.00028819	0.000259433	0.000129377	0.000174435	0.000195575	0.000215718	0.000142698	8.51288e-05	0.000119232	0.000154365	6.78837e-05	0.000167159	0.000146449	0.000319632	0.000231535	0.000193863	0.000260747
Bacteria;Actinobacteriota;Actinobacteria;Propionibacteriales;Propionibacteriaceae;Micropruina	0.000194152	0.000550476	4.4784e-05	0.000173711	8.05674e-05	0.000405691	5.27603e-05	5.08716e-05	4.78289e-05	0.000132704	0.000291884	0.000134767	0.000178517	0.000469252	5.42548e-05	0.000563365	0.000891641	0.000243883	0.000160731	0.000189543	0.00018494	8.18739e-05	0.000606248	0.000129885	5.89752e-05	3.44094e-05	4.40102e-05	2.18116e-05	0.00011876	0.00019222	6.41083e-05	0.000108556	0.000229484	0.000304655	0.000188675	0.00024461	0.000370196	0.000272215	0.000129526	0.00025789	0.000130696	0.000211924	0.000188566	0.00033971	0.000443854	0.000739512	0.000532124	0.000408498	0.000574874
Bacteria;Actinobacteriota;Actinobacteria;Propionibacteriales;Propionibacteriaceae;Propionibacterium	0	0	0	0	0	0	0	0	0	0	0	0	0	0	0	5.86839e-06	0	0	0	0	0	0	4.9897e-06	0	0	0	0	0	4.09517e-06	0	0	0	0	0	0	0	0	0	0	5.00757e-06	0	5.2327e-06	0	5.39222e-06	0	0	0	0	0
Bacteria;Actinobacteriota;Actinobacteria;Propionibacteriales;Propionibacteriaceae;Propionicicella	0	4.31096e-05	8.14254e-06	7.55267e-06	4.24039e-06	1.38304e-05	1.56327e-05	4.36043e-06	0	0	3.13433e-05	0	9.1547e-06	1.65897e-05	0.000140569	8.21575e-05	4.58428e-05	2.54045e-06	7.09109e-06	0.000729159	0.000747872	1.84877e-05	7.98351e-05	0.000151941	9.07311e-06	0	0	6.23189e-06	4.50469e-05	2.86285e-05	0	8.68448e-06	2.66842e-05	0.000176129	5.3907e-06	4.00999e-05	2.44469e-05	0.000272215	0.000140502	0.000130197	8.48379e-05	5.49433e-05	9.30258e-05	7.00988e-05	9.01226e-05	0.000104607	9.34264e-05	0.000122319	9.23905e-05
Bacteria;Actinobacteriota;Actinobacteria;Propionibacteriales;Propionibacteriaceae;Propioniciclava	0	6.63225e-06	3.05345e-05	2.2658e-05	2.96827e-05	3.6881e-05	3.90817e-06	2.90695e-06	0	0	8.22762e-05	2.21769e-05	1.37321e-05	2.84395e-05	7.89161e-05	0.000633786	0.000229214	0.00219241	0.00121494	5.02868e-05	7.46249e-05	4.22575e-05	0.000476516	5.39147e-05	3.40242e-05	2.75275e-05	1.46701e-05	1.86957e-05	0.00115484	0.00199909	0.000128217	0.000102043	0.000221479	0.000178509	0.000137463	0.00014035	0.000143189	0.000909097	0.000566401	0.000545826	0.000403553	0.000625307	0.000527984	0.000358582	0.000443854	0.000464919	0.000316837	0.000385419	0.000207365
Bacteria;Actinobacteriota;Actinobacteria;Propionibacteriales;Propionibacteriaceae;Propionicimonas	0	3.31612e-06	3.46058e-05	1.32172e-05	1.69616e-05	0.000283523	0	0	0	3.3176e-06	3.91791e-06	0	2.28868e-06	0	0	1.17368e-05	4.58428e-06	2.54045e-05	2.3637e-05	0	8.11141e-06	5.28219e-06	1.99588e-05	1.71547e-05	4.53656e-06	0	0	6.23189e-06	2.04759e-05	2.37207e-05	9.15833e-06	2.17112e-05	2.13474e-05	0	1.07814e-05	0	3.49241e-06	1.66925e-05	2.63442e-05	1.00151e-05	1.37575e-05	1.56981e-05	1.00568e-05	3.77455e-05	5.63266e-05	7.99079e-05	6.49923e-05	6.92369e-06	1.23187e-05
Bacteria;Actinobacteriota;Actinobacteria;Propionibacteriales;Propionibacteriaceae;Pseudopropionibacterium	0	0	0	3.77634e-06	0	4.61012e-06	0	0	0	0	0	0	9.1547e-06	0	4.93226e-06	1.76052e-05	4.58428e-06	5.0809e-06	0	1.54729e-05	8.11141e-06	5.28219e-06	2.49485e-06	0	0	6.88189e-06	0	0	2.04759e-06	0	0	0	1.06737e-05	0	0	0	0	2.56807e-06	0	0	4.58583e-06	0	0	0	0	0	0	0	0
Bacteria;Actinobacteriota;Actinobacteria;Propionibacteriales;Propionibacteriaceae;Raineyella	0	0	0	0	0	2.30506e-06	0	0	0	0	7.83582e-06	0	0	0	0	0	4.58428e-06	0	0	0	3.24456e-06	0	0	0	0	0	0	0	0	0	0	0	0	0	0	0	0	2.56807e-06	0	0	0	0	0	0	0	0	0	6.92369e-06	4.10624e-06
Bacteria;Actinobacteriota;Actinobacteria;Propionibacteriales;Propionibacteriaceae;Tessaracoccus	0	6.63225e-06	6.10691e-06	1.1329e-05	4.24039e-06	1.15253e-05	0	0	0	0	7.83582e-06	0	0	4.73992e-06	1.47968e-05	0.00027288	0	6.09708e-05	4.72739e-05	0.000143124	0.000152494	0.000134696	0.000379217	1.4704e-05	1.58779e-05	1.37638e-05	0	1.24638e-05	5.52848e-05	7.85238e-05	4.57916e-06	0	3.73579e-05	3.80819e-05	2.15628e-05	4.21049e-05	6.28634e-05	8.08942e-05	2.63442e-05	6.76022e-05	3.21008e-05	5.49433e-05	3.01705e-05	0.000107844	0.000132931	0.000184515	0.000146233	9.23159e-05	0.000119081
Bacteria;Actinobacteriota;Actinobacteria;Propionibacteriales;Propionibacteriaceae;uncultured	0.00130667	0.000537212	0.000810183	0.00115745	0.000595774	0.000762975	0.000105521	4.65112e-05	6.8754e-05	4.64464e-05	0.000644497	8.35898e-05	7.32376e-05	0.000253586	0.00269055	0.0169861	0.00135007	0.000571601	0.000479831	0.00163239	0.0012962	0.0102158	0.00672362	0.0003676	0.000220023	0.000203016	0.000237655	0.000121522	0.000579467	0.000493228	0.000196904	0.000147636	0.000477648	0.000407	0.000326138	0.000364909	0.00040512	0.00138804	0.00100767	0.000836265	0.000697046	0.000978515	0.000726607	0.000582359	0.000524964	0.000963254	0.000633675	0.000840074	0.000728858
Bacteria;Actinobacteriota;Actinobacteria;Pseudonocardiales;Pseudonocardiaceae;__	0	0	0	0	0	0	0	0	0	0	0	3.41183e-06	0	0	0	0	0	0	0	0	0	0	0	0	0	0	0	0	0	0	0	0	0	0	0	0	0	0	0	0	0	0	0	0	0	0	0	0	0
Bacteria;Actinobacteriota;Actinobacteria;Pseudonocardiales;Pseudonocardiaceae;Actinoalloteichus	0	0	0	0	0	0	0	0	0	0	0	0	0	0	0	0	0	0	0	0	0	0	0	0	0	0	0	0	0	0	0	0	0	0	0	0	0	0	0	0	0	0	0	0	0	0	0	0	0
Bacteria;Actinobacteriota;Actinobacteria;Pseudonocardiales;Pseudonocardiaceae;Actinokineospora	0	0	0	0	0	0	0	0	0	0	0	0	0	0	0	0	0	0	0	0	0	0	0	0	0	0	0	0	0	0	0	0	0	0	0	0	0	0	0	0	0	0	0	0	0	0	0	0	0
Bacteria;Actinobacteriota;Actinobacteria;Pseudonocardiales;Pseudonocardiaceae;Actinomycetospora	1.54089e-05	2.98451e-05	8.14254e-06	3.77634e-06	8.48078e-06	2.30506e-05	7.81635e-06	1.16278e-05	5.97861e-06	1.32704e-05	3.91791e-06	6.82366e-06	9.1547e-06	1.89597e-05	1.9729e-05	6.16181e-05	1.37528e-05	4.57281e-05	2.83644e-05	3.28798e-05	1.94674e-05	1.05644e-05	1.24742e-05	2.69573e-05	4.53656e-06	0	1.17361e-05	6.23189e-06	1.22855e-05	1.47232e-05	9.15833e-06	4.34224e-06	2.13474e-05	2.38012e-05	0	2.2055e-05	4.1909e-05	2.05446e-05	4.3907e-06	1.00151e-05	9.17166e-06	2.09308e-05	2.51421e-05	8.08832e-06	2.02776e-05	2.32459e-05	9.74885e-05	8.77001e-05	1.23187e-05
Bacteria;Actinobacteriota;Actinobacteria;Pseudonocardiales;Pseudonocardiaceae;Actinophytocola	0	0	0	0	0	0	0	0	0	0	0	0	0	0	0	0	0	0	0	0	0	0	0	0	0	0	0	0	0	0	0	0	0	0	0	0	0	0	0	0	0	0	0	0	0	0	0	0	0
Bacteria;Actinobacteriota;Actinobacteria;Pseudonocardiales;Pseudonocardiaceae;Actinopolyspora	0	0	0	0	0	0	0	0	0	0	0	0	0	0	0	0	0	0	0	0	0	0	0	0	0	0	0	0	0	0	0	0	0	0	0	0	0	0	0	0	0	0	0	0	0	0	0	0	0
Bacteria;Actinobacteriota;Actinobacteria;Pseudonocardiales;Pseudonocardiaceae;Allokutzneria	0	0	0	0	0	0	0	0	0	0	0	0	0	0	0	0	0	0	0	0	0	0	0	0	0	0	0	0	0	0	0	0	0	0	0	0	0	0	0	0	0	0	0	0	0	0	0	0	0
Bacteria;Actinobacteriota;Actinobacteria;Pseudonocardiales;Pseudonocardiaceae;Amycolatopsis	0	0	0	0	0	0	0	0	0	0	0	0	0	0	0	0	0	0	0	0	0	0	0	0	0	0	0	0	0	0	0	0	0	0	0	0	0	0	0	0	0	0	0	0	0	0	0	0	0
Bacteria;Actinobacteriota;Actinobacteria;Pseudonocardiales;Pseudonocardiaceae;Crossiella	0	0	0	0	0	0	0	2.90695e-06	0	0	0	6.82366e-06	0	0	0	0	0	0	0	3.86822e-06	0	0	0	0	4.53656e-06	0	0	0	0	0	0	0	0	0	0	0	0	0	0	0	0	0	0	0	0	0	0	0	0
Bacteria;Actinobacteriota;Actinobacteria;Pseudonocardiales;Pseudonocardiaceae;Kibdelosporangium	0	0	0	0	0	0	0	0	0	0	0	0	0	0	0	0	0	0	0	0	0	0	0	0	0	0	0	0	0	0	0	0	0	0	0	0	0	0	0	0	0	0	0	0	0	0	0	0	0
Bacteria;Actinobacteriota;Actinobacteria;Pseudonocardiales;Pseudonocardiaceae;Kutzneria	0	0	0	0	0	0	0	0	0	0	0	0	0	0	0	0	0	0	0	0	0	0	0	0	0	0	0	0	0	0	0	0	0	0	0	0	0	0	0	0	0	0	0	0	0	0	0	0	0
Bacteria;Actinobacteriota;Actinobacteria;Pseudonocardiales;Pseudonocardiaceae;Lechevalieria	0	0	0	0	0	0	0	0	0	0	0	0	0	0	0	0	0	0	0	0	0	0	0	0	0	0	0	0	0	0	0	0	0	0	0	0	0	0	0	0	0	0	0	0	0	0	0	0	0
Bacteria;Actinobacteriota;Actinobacteria;Pseudonocardiales;Pseudonocardiaceae;Prauserella	0	0	0	0	0	0	0	0	0	0	0	0	0	0	0	0	0	0	0	0	0	0	0	0	0	0	0	0	0	0	0	0	0	0	0	0	0	0	0	0	0	0	0	0	0	0	0	0	0
Bacteria;Actinobacteriota;Actinobacteria;Pseudonocardiales;Pseudonocardiaceae;Pseudonocardia	2.46542e-05	5.96902e-05	1.42495e-05	1.32172e-05	4.24039e-06	9.68126e-05	1.95409e-05	0.000127906	0.000122561	1.32704e-05	8.8153e-05	2.21769e-05	2.05981e-05	0.000106648	3.45258e-05	9.096e-05	8.2517e-05	7.11326e-05	7.09109e-05	2.70775e-05	2.59565e-05	0	4.24124e-05	2.2056e-05	4.99021e-05	1.37638e-05	3.81422e-05	1.55797e-05	4.91421e-05	6.95263e-05	1.60271e-05	0	9.07264e-05	0.000178509	5.3907e-05	3.40849e-05	3.49241e-05	8.47463e-05	3.29303e-05	5.00757e-05	1.37575e-05	3.66289e-05	3.5199e-05	5.39222e-05	4.95674e-05	5.81149e-05	0.000105612	7.84685e-05	8.62311e-05
Bacteria;Actinobacteriota;Actinobacteria;Pseudonocardiales;Pseudonocardiaceae;Pseudonocardiaceae	0	0	0	0	0	0	0	0	0	0	0	0	0	0	0	0	0	0	0	0	0	0	0	0	0	0	0	0	0	0	0	0	0	0	0	0	0	0	0	0	0	0	0	0	0	0	0	0	0
Bacteria;Actinobacteriota;Actinobacteria;Pseudonocardiales;Pseudonocardiaceae;Saccharomonospora	0	0	0	0	0	0	0	0	0	0	0	0	0	0	0	0	0	0	0	0	0	0	0	0	0	0	0	0	0	0	0	0	0	0	0	0	0	0	0	0	0	0	0	0	0	0	0	0	0
Bacteria;Actinobacteriota;Actinobacteria;Pseudonocardiales;Pseudonocardiaceae;Saccharopolyspora	0	0	0	0	0	0	0	0	0	0	0	0	0	0	0	0	0	0	0	0	0	0	0	0	0	0	5.86803e-06	1.24638e-05	6.14276e-06	1.63591e-06	0	0	0	0	0	0	0	0	4.3907e-06	5.00757e-06	0	0	0	0	0	0	1.62481e-05	9.23159e-06	8.21249e-06
Bacteria;Actinobacteriota;Actinobacteria;Pseudonocardiales;Pseudonocardiaceae;Saccharothrix	0	0	0	0	0	0	0	0	0	0	0	0	0	0	0	0	0	0	0	0	0	0	0	0	0	0	0	0	0	0	0	0	0	0	0	0	0	0	0	0	0	0	0	0	0	0	0	0	0
Bacteria;Actinobacteriota;Actinobacteria;Pseudonocardiales;Pseudonocardiaceae;Thermocrispum	0	0	0	0	0	0	0	0	0	0	0	0	0	0	0	0	0	0	0	0	0	0	0	0	0	0	0	0	0	0	0	0	0	0	0	0	0	0	0	0	0	0	0	0	0	0	0	0	0
Bacteria;Actinobacteriota;Actinobacteria;Streptomycetales;Streptomycetaceae;Kitasatospora	0	0	0	0	0	0	0	0	0	0	0	0	0	0	0	0	0	0	0	0	0	0	0	0	0	0	0	0	0	1.63591e-06	0	0	0	0	0	0	0	0	0	0	0	0	0	0	0	2.90574e-06	0	0	0
Bacteria;Actinobacteriota;Actinobacteria;Streptomycetales;Streptomycetaceae;Streptacidiphilus	0	0	0	0	0	0	0	0	0	0	0	0	0	0	0	0	0	0	0	0	0	0	0	0	0	0	0	0	0	0	0	0	0	0	0	0	0	0	0	0	0	0	0	0	0	0	0	0	0
Bacteria;Actinobacteriota;Actinobacteria;Streptomycetales;Streptomycetaceae;Streptomyces	0	0	4.07127e-06	3.77634e-06	0	9.22024e-06	0	2.90695e-06	1.19572e-05	0	0	0	0	0	0	5.86839e-06	4.58428e-06	5.0809e-06	9.45479e-06	1.93411e-06	6.48912e-06	0	0	4.90134e-06	4.76338e-05	3.44094e-05	3.52082e-05	1.86957e-05	1.22855e-05	1.22693e-05	9.15833e-06	4.34224e-06	2.40158e-05	4.76024e-06	1.07814e-05	8.01999e-06	0	3.21009e-05	3.51256e-05	2.00303e-05	4.58583e-06	2.09308e-05	1.00568e-05	5.39222e-06	1.35184e-05	8.71723e-06	1.62481e-05	0.000907003	0.000127294
Bacteria;Actinobacteriota;Actinobacteria;Streptomycetales;Streptomycetaceae;Streptomycetaceae	0	0	0	3.77634e-06	0	0	0	0	0	0	0	0	0	0	0	0	0	0	0	0	0	0	0	0	0	0	0	0	0	0	0	0	2.66842e-06	0	0	0	0	0	0	0	0	0	0	0	0	0	0	0	0
Bacteria;Actinobacteriota;Actinobacteria;Streptosporangiales;__;__	0	0	0	0	0	0	0	0	0	0	0	0	0	0	0	0	0	0	0	0	0	0	0	0	0	0	0	0	0	0	0	0	0	0	0	0	0	0	0	0	0	0	0	0	0	0	0	0	0
Bacteria;Actinobacteriota;Actinobacteria;Streptosporangiales;Nocardiopsaceae;Nocardiopsis	0	0	0	0	0	0	0	2.90695e-06	0	0	1.95896e-06	0	0	0	0	5.86839e-06	0	0	0	3.86822e-06	3.24456e-06	0	0	0	4.53656e-06	0	0	0	0	0	0	0	0	0	0	4.00999e-06	0	2.56807e-06	0	0	0	0	0	0	9.01226e-06	0	8.12404e-06	0	0
Bacteria;Actinobacteriota;Actinobacteria;Streptosporangiales;Nocardiopsaceae;Streptomonospora	0	0	0	0	0	0	0	0	0	0	0	0	0	0	0	0	0	0	0	0	0	0	0	0	0	0	0	0	0	0	0	0	0	0	0	0	0	0	0	0	0	0	0	0	0	0	0	0	0
Bacteria;Actinobacteriota;Actinobacteria;Streptosporangiales;Nocardiopsaceae;Thermobifida	0	0	0	0	0	0	0	0	0	0	0	0	2.28868e-06	0	0	0	0	0	0	0	0	0	0	0	0	0	0	0	0	0	0	0	0	0	0	0	0	0	0	0	0	0	0	0	0	0	0	0	0
Bacteria;Actinobacteriota;Actinobacteria;Streptosporangiales;Streptosporangiaceae;__	0	0	0	0	0	0	0	0	0	0	0	0	0	0	0	0	0	0	0	0	0	0	0	0	0	0	0	0	0	0	0	0	0	0	0	0	0	0	0	0	0	0	0	0	0	0	0	0	0
Bacteria;Actinobacteriota;Actinobacteria;Streptosporangiales;Streptosporangiaceae;Herbidospora	0	0	0	0	0	0	0	0	0	0	0	0	0	0	0	0	0	0	0	0	0	0	0	0	0	0	0	0	0	0	0	0	0	0	0	0	0	0	0	0	0	0	0	0	0	0	0	0	0
Bacteria;Actinobacteriota;Actinobacteria;Streptosporangiales;Streptosporangiaceae;Microbispora	0	0	0	3.77634e-06	0	0	0	0	0	0	0	0	4.57735e-06	0	0	0	0	0	0	0	0	0	0	0	4.53656e-06	0	0	0	0	1.63591e-06	0	0	0	0	5.3907e-06	0	0	0	0	0	0	0	0	0	0	0	0	0	0
Bacteria;Actinobacteriota;Actinobacteria;Streptosporangiales;Streptosporangiaceae;Microtetraspora	0	0	0	0	0	0	0	0	0	0	0	0	0	0	0	0	0	0	0	0	0	0	0	0	0	0	0	0	0	0	0	0	0	0	0	0	6.98483e-06	0	0	0	0	0	0	0	0	0	0	0	0
Bacteria;Actinobacteriota;Actinobacteria;Streptosporangiales;Streptosporangiaceae;Nonomuraea	0	0	0	0	0	0	0	0	0	0	0	0	0	0	0	0	0	0	0	0	0	0	0	0	0	0	5.86803e-06	0	0	0	0	0	0	0	0	0	0	0	0	0	0	0	0	0	0	0	0	0	0
Bacteria;Actinobacteriota;Actinobacteria;Streptosporangiales;Streptosporangiaceae;Planotetraspora	0	0	0	0	0	0	0	0	0	0	0	0	0	0	0	0	0	0	0	0	0	0	0	0	0	0	0	0	0	0	0	0	0	0	0	0	0	0	0	0	0	0	0	0	0	0	0	0	0
Bacteria;Actinobacteriota;Actinobacteria;Streptosporangiales;Streptosporangiaceae;Sphaerisporangium	0	0	0	0	0	0	0	0	0	0	0	0	0	0	0	0	0	0	0	0	0	0	0	0	0	0	0	6.23189e-06	0	0	0	0	0	0	0	0	0	0	0	0	0	0	0	5.39222e-06	0	0	0	0	0
Bacteria;Actinobacteriota;Actinobacteria;Streptosporangiales;Streptosporangiaceae;Streptosporangium	0	0	0	0	0	0	0	0	0	0	0	0	0	0	0	0	0	0	0	0	0	0	0	0	0	6.88189e-06	0	6.23189e-06	0	3.27183e-06	0	0	0	0	0	0	0	0	0	0	0	0	0	0	0	0	0	0	0
Bacteria;Actinobacteriota;Actinobacteria;Streptosporangiales;Thermomonosporaceae;__	0	0	0	0	0	0	0	0	0	0	0	0	0	0	0	0	0	0	0	0	0	0	0	0	0	0	0	0	0	0	0	0	0	0	0	0	0	0	0	0	0	0	0	0	0	0	0	0	0
Bacteria;Actinobacteriota;Actinobacteria;Streptosporangiales;Thermomonosporaceae;Actinoallomurus	0	6.63225e-06	0	0	0	0	0	0	0	0	0	0	0	0	0	0	0	0	0	0	0	0	0	0	0	0	0	0	0	0	0	0	2.66842e-06	0	0	0	0	0	0	0	0	0	0	0	0	0	0	4.61579e-06	0
Bacteria;Actinobacteriota;Actinobacteria;Streptosporangiales;Thermomonosporaceae;Actinocorallia	0	0	0	0	0	0	0	0	0	0	0	0	0	0	0	0	0	0	0	0	0	0	0	0	0	0	0	0	0	0	0	0	0	0	0	0	0	0	0	0	0	0	0	0	0	0	0	0	0
Bacteria;Actinobacteriota;Actinobacteria;Streptosporangiales;Thermomonosporaceae;Actinomadura	0	0	0	0	0	4.61012e-06	0	2.90695e-06	0	0	0	3.41183e-06	0	0	0	0	0	0	0	0	0	0	0	0	0	0	0	6.23189e-06	2.04759e-06	1.63591e-06	0	4.34224e-06	0	4.76024e-06	0	8.01999e-06	0	2.56807e-06	4.3907e-06	0	0	1.04654e-05	0	0	0	0	0	0	0
Bacteria;Actinobacteriota;Actinobacteria;Streptosporangiales;Thermomonosporaceae;Thermobispora	0	0	0	0	0	0	0	0	0	0	0	0	0	0	0	0	0	0	0	0	0	0	0	0	0	0	0	0	0	0	0	0	0	0	0	0	0	0	0	0	0	0	0	0	0	0	0	4.61579e-06	0
Bacteria;Actinobacteriota;Actinobacteria;Streptosporangiales;Thermomonosporaceae;Thermomonospora	0	0	0	0	0	0	0	0	0	0	0	0	0	0	0	0	0	0	0	0	0	0	0	0	0	0	0	0	0	0	0	0	0	0	0	0	0	0	0	0	0	0	0	0	0	0	0	0	0
Bacteria;Actinobacteriota;Actinobacteria;Streptosporangiales;Thermomonosporaceae;Thermostaphylospora	0	0	0	0	0	0	0	0	0	0	0	0	0	0	0	0	0	0	0	0	0	0	0	0	0	0	0	0	0	0	0	0	0	0	0	0	0	0	0	0	0	0	0	0	0	0	0	0	0
[truncated: 2,505 more rows]
[truncated: 34 more columns]

## Sheet: Table S3
Table S3 Metadata of the sludge samples collected for laboratory microcosm setup.
[truncated: 85 more rows]

[truncated: 1 more sheets: Table S4]
